# Supplementary material for: Transcriptional Profiling to Assess the Effects of Biological Stimulant Atlanticell Micomix on Tomato Seedlings Under Salt Stress
Source: Plants (Basel). 2025 Apr 11;14(8):1198. doi: 10.3390/plants14081198 (PMC12030531; doi:10.3390/plants14081198)
Supplement: Supplementary file 1 [file plants-14-01198-s001.zip]

Archive with 6 entries (6 files):
- Supplemental Table S1_v03.xlsx
- Supplemental Table S2_v02.xlsx
- Supplemental Table S3.xlsx
- Supplemental Table S4.xlsx
- Supplemental Table S5.xlsx
- Supplemental_FiguresFINAL_FINAL.pdf
