# Supplementary material for: Transcriptional Profiling to Assess the Effects of Biological Stimulant Atlanticell Micomix on Tomato Seedlings Under Salt Stress
Source: Plants (Basel). 2025 Apr 11;14(8):1198. doi: 10.3390/plants14081198 (PMC12030531; doi:10.3390/plants14081198)
Supplement: Supplementary file 1 [file plants-14-01198-s001.zip › Supplemental Table S1_v03.xlsx]

## Sheet: Tabla S1a
Gene	ITAG4	mock_R1	mock_R2	mock_R3	AMM_R1	AMM_R2	AMM_R3	NaCl_R1	NaCl_R2	NaCl_R3	AMM-NaCl_R1	AMM-NaCl_R2	AMM-NaCl_R3	mock_R1 CPM	mock_R2 CPM	mock_R3 CPM	AMM_R1 CPM	AMM_R2 CPM	AMM_R3 CPM	NaCl_R1 CPM	NaCl_R2 CPM	NaCl_R3 CPM	AMM-NaCl_R1 CPM	AMM-NaCl_R2 CPM	AMM-NaCl_R3 CPM
Solyc00g014790.2	Unknown protein	48	71	46	21	17	37	79	28	20	28	16	27	1.757	2.601	1.69	0.788	0.641	1.411	2.892	1.037	0.748	1.053	0.577	1.004
Solyc00g014850.1	orf86 (mitochondrion)	16	25	11	2	9	2	15	13	3	10	2	5	0.586	0.916	0.404	0.075	0.339	0.076	0.549	0.482	0.112	0.376	0.072	0.186
Solyc00g019950.1	NADH dehydrogenase subunit 9	26	20	11	3	13	12	19	3	2	2	2	5	0.952	0.733	0.404	0.113	0.49	0.458	0.695	0.111	0.075	0.075	0.072	0.186
Solyc00g020010.1	Unknown protein	111	118	57	49	38	53	99	65	31	35	36	25	4.064	4.323	2.094	1.839	1.432	2.022	3.624	2.408	1.159	1.316	1.298	0.929
Solyc00g020030.1	Unknown protein	113	95	34	30	20	37	56	46	20	20	22	8	4.137	3.48	1.249	1.126	0.754	1.411	2.05	1.704	0.748	0.752	0.793	0.297
Solyc00g020040.1	Cytochrome c biogenesis B	14	16	14	0	14	2	20	10	7	7	1	2	0.513	0.586	0.514	0	0.528	0.076	0.732	0.37	0.262	0.263	0.036	0.074
Solyc00g021640.2	Ribosomal protein S4	40	48	14	13	15	6	56	23	22	11	10	10	1.464	1.758	0.514	0.488	0.565	0.229	2.05	0.852	0.823	0.414	0.36	0.372
Solyc00g094520.1	orf100 (mitochondrion)	22	28	2	5	18	13	16	5	7	7	2	4	0.805	1.026	0.073	0.188	0.678	0.496	0.586	0.185	0.262	0.263	0.072	0.149
Solyc00g500023.1	ATP-dependent Clp protease proteolytic subunit	31	29	38	29	40	51	43	29	25	21	24	26	1.135	1.062	1.396	1.088	1.508	1.945	1.574	1.074	0.935	0.789	0.865	0.966
Solyc00g500062.1	NAD(P)H-quinone oxidoreductase subunit K, chloroplastic	315	263	321	404	457	576	478	293	417	343	346	387	11.532	9.635	11.792	15.159	17.226	21.971	17.497	10.856	15.593	12.895	12.471	14.384
Solyc00g500063.1	Ribulose bisphosphate carboxylase large chain	751	865	730	847	2586	2774	4680	1574	7900	1604	942	3074	27.494	31.689	26.817	31.781	97.475	105.81	171.305	58.317	295.413	60.301	33.952	114.257
Solyc00g500064.1	Ycf15	48610	54912	54007	69451	78090	101775	88560	71878	80617	91707	76544	78365	1779.58	2011.66	1983.99	2605.93	2943.47	3882.05	3241.63	2663.07	3014.59	3447.65	2758.8	2912.73
Solyc00g500065.1	Acetyl-coenzyme A carboxylase carboxyl transferase subunit beta, chloroplastic	20	20	16	14	24	35	18	21	21	21	12	17	0.732	0.733	0.588	0.525	0.905	1.335	0.659	0.778	0.785	0.789	0.433	0.632
Solyc00g500066.1	Photosystem I assembly protein Ycf4	10	12	3	3	12	21	17	9	22	12	5	10	0.366	0.44	0.11	0.113	0.452	0.801	0.622	0.333	0.823	0.451	0.18	0.372
Solyc00g500152.1	50S ribosomal protein L2	51	48	55	35	140	126	195	84	206	59	50	102	1.867	1.758	2.02	1.313	5.277	4.806	7.138	3.112	7.703	2.218	1.802	3.791
Solyc00g500183.1	NADH dehydrogenase subunit 7	37	21	15	6	3	22	37	24	8	10	9	16	1.355	0.769	0.551	0.225	0.113	0.839	1.354	0.889	0.299	0.376	0.324	0.595
Solyc00g500184.1	NADH dehydrogenase subunit 7	48	28	20	6	18	26	37	16	31	21	9	16	1.757	1.026	0.735	0.225	0.678	0.992	1.354	0.593	1.159	0.789	0.324	0.595
Solyc00g500185.1	NADH dehydrogenase subunit 7	36	18	16	12	12	14	22	22	10	20	6	23	1.318	0.659	0.588	0.45	0.452	0.534	0.805	0.815	0.374	0.752	0.216	0.855
Solyc00g500228.1	Ribosomal protein L2	26	19	2	10	4	16	26	4	13	8	8	3	0.952	0.696	0.073	0.375	0.151	0.61	0.952	0.148	0.486	0.301	0.288	0.112
Solyc00g500373.1	Magnesium transporter CorA-like family protein	21	17	15	14	8	13	2	3	13	4	20	11	0.769	0.623	0.551	0.525	0.302	0.496	0.073	0.111	0.486	0.15	0.721	0.409
Solyc01g005000.3	Glutamate decarboxylase	714	774	964	451	587	560	583	861	730	465	616	490	26.139	28.355	35.413	16.922	22.126	21.36	21.34	31.9	27.298	17.481	22.202	18.213
Solyc01g005010.4	protein XRI1-like	590	665	638	626	837	846	1022	839	963	942	750	761	21.6	24.362	23.437	23.489	31.549	32.269	37.409	31.085	36.01	35.414	27.032	28.285
Solyc01g005020.3	Salt Overly Sensitive 1	1634	1615	1460	1380	1091	1171	1002	860	855	747	1141	911	59.82	59.164	53.634	51.78	41.123	44.666	36.677	31.863	31.972	28.083	41.124	33.861
Solyc01g005030.4	MAP kinase kinase kinase 1	889	796	731	625	605	601	652	513	563	585	580	643	32.546	29.161	26.854	23.451	22.804	22.924	23.866	19.007	21.053	21.993	20.904	23.899
Solyc01g005040.3	CASP-like protein	85	72	26	24	77	111	95	13	8	40	18	12	3.112	2.638	0.955	0.901	2.902	4.234	3.477	0.482	0.299	1.504	0.649	0.446
Solyc01g005060.3	Zinc finger protein	168	141	134	117	163	175	186	146	144	104	74	126	6.15	5.165	4.923	4.39	6.144	6.675	6.808	5.409	5.385	3.91	2.667	4.683
Solyc01g005080.3	65-kDa microtubule-associated protein 6	1393	1222	1351	1380	1712	1478	1429	1154	1322	1414	1401	1366	50.997	44.767	49.63	51.78	64.531	56.376	52.307	42.756	49.435	53.158	50.495	50.772
Solyc01g005090.3	Type I inositol polyphosphate 5-phosphatase 5	22	30	44	27	21	32	11	11	12	16	4	3	0.805	1.099	1.616	1.013	0.792	1.221	0.403	0.408	0.449	0.602	0.144	0.112
Solyc01g005100.4	2-oxoglutarate (2OG) and Fe(II)-dependent oxygenase superfamily protein	544	641	587	607	797	771	503	523	548	419	529	622	19.915	23.483	21.564	22.776	30.042	29.409	18.412	19.377	20.492	15.752	19.066	23.119
Solyc01g005110.3	Dolichol-phosphate mannosyltransferase-related protein	345	303	224	236	319	298	353	283	271	187	179	227	12.63	11.1	8.229	8.855	12.024	11.367	12.921	10.485	10.134	7.03	6.452	8.437
Solyc01g005120.3	Xyloglucan endotransglucosylase/hydrolase	1364	1369	1560	1010	1550	1446	1593	1634	1809	1451	1449	1445	49.935	50.152	57.308	37.897	58.425	55.155	58.31	60.54	67.646	54.549	52.225	53.709
Solyc01g005130.2	Zinc finger protein 1	838	954	1011	1003	1184	1184	1051	1103	1101	934	904	956	30.679	34.949	37.14	37.634	44.629	45.162	38.471	40.866	41.171	35.113	32.582	35.533
Solyc01g005140.3	Cytochrome b561/ferric reductase transmembrane	175	202	155	63	72	86	143	47	29	55	27	38	6.407	7.4	5.694	2.364	2.714	3.28	5.234	1.741	1.084	2.068	0.973	1.412
Solyc01g005150.3	Cytochrome b561/ferric reductase transmembrane protein family	25	34	32	17	21	21	29	58	38	26	21	21	0.915	1.246	1.176	0.638	0.792	0.801	1.062	2.149	1.421	0.977	0.757	0.781
Solyc01g005160.4	Avr9/Cf-9 rapidly elicited protein 1	22	15	8	35	13	50	16	0	3	6	15	2	0.805	0.55	0.294	1.313	0.49	1.907	0.586	0	0.112	0.226	0.541	0.074
Solyc01g005210.4	Trehalose-6-phosphate synthase	1580	1532	2016	1736	1638	1409	2312	2084	1950	1762	2163	2046	57.843	56.124	74.059	65.138	61.742	53.744	84.628	77.212	72.918	66.241	77.959	76.047
Solyc01g005220.3	MACPF domain-containing protein	456	530	412	837	683	823	544	312	304	380	457	418	16.694	19.416	15.135	31.406	25.745	31.392	19.912	11.56	11.368	14.286	16.471	15.537
Solyc01g005230.4	S-adenosyl-L-methionine-dependent methyltransferases superfamily protein	147	222	214	303	265	282	230	172	148	194	265	153	5.382	8.133	7.861	11.369	9.989	10.756	8.419	6.373	5.534	7.293	9.551	5.687
Solyc01g005240.4	Aspartokinase	2460	2498	2264	2572	2184	2005	2354	1914	1768	2292	2622	2031	90.059	91.512	83.17	96.506	82.322	76.478	86.165	70.913	66.113	86.166	94.502	75.49
Solyc01g005250.4	Aspartate-semialdehyde dehydrogenase	2075	2148	1952	1989	1601	1558	2010	1848	1915	1843	1892	1751	75.964	78.69	71.708	74.631	60.347	59.428	73.573	68.468	71.609	69.286	68.191	65.082
Solyc01g005253.1	Sec14p-like phosphatidylinositol transfer family protein	175	150	156	143	175	151	132	103	107	82	95	60	6.407	5.495	5.731	5.366	6.596	5.76	4.832	3.816	4.001	3.083	3.424	2.23
Solyc01g005257.1	Sec14p-like phosphatidylinositol transfer family protein	483	443	386	409	468	468	392	349	278	326	273	297	17.682	16.229	14.18	15.346	17.64	17.851	14.349	12.93	10.396	12.256	9.839	11.039
Solyc01g005280.3	Sec14p-like phosphatidylinositol transfer family protein	69	93	84	77	88	76	88	124	139	79	99	94	2.526	3.407	3.086	2.889	3.317	2.899	3.221	4.594	5.198	2.97	3.568	3.494
Solyc01g005290.4	Sec14p-like phosphatidylinositol transfer family protein	99	98	106	54	69	60	82	106	120	50	85	95	3.624	3.59	3.894	2.026	2.601	2.289	3.002	3.927	4.487	1.88	3.064	3.531
Solyc01g005300.4	Adagio-like protein 1	104	116	131	66	59	80	53	54	58	32	48	37	3.807	4.25	4.812	2.476	2.224	3.051	1.94	2.001	2.169	1.203	1.73	1.375
Solyc01g005320.2	3-oxo-5-alpha-steroid 4-dehydrogenase (DUF1295)	155	161	150	58	91	84	75	180	126	61	42	78	5.674	5.898	5.51	2.176	3.43	3.204	2.745	6.669	4.712	2.293	1.514	2.899
Solyc01g005330.3	Microtubule-associated protein 70	2196	2152	2477	2078	2174	1836	1894	1962	2278	1915	2174	1829	80.394	78.837	90.995	77.97	81.945	70.031	69.327	72.692	85.184	71.993	78.355	67.982
Solyc01g005340.3	Ankyrin repeat-containing protein	405	441	418	451	430	348	284	251	218	255	276	261	14.827	16.156	15.356	16.922	16.208	13.274	10.395	9.3	8.152	9.587	9.948	9.701
Solyc01g005370.3	Calcium-dependent protein kinase	41	67	53	39	28	28	88	72	53	23	31	14	1.501	2.454	1.947	1.463	1.055	1.068	3.221	2.668	1.982	0.865	1.117	0.52
Solyc01g005380.3	Histone-lysine N-methyltransferase setd3	385	403	481	396	413	410	378	388	392	365	475	358	14.095	14.764	17.67	14.859	15.567	15.639	13.836	14.375	14.658	13.722	17.12	13.306
Solyc01g005390.3	Nudix hydrolase	32	29	27	85	41	35	80	23	7	12	7	17	1.171	1.062	0.992	3.189	1.545	1.335	2.928	0.852	0.262	0.451	0.252	0.632
Solyc01g005400.3	Caleosin	165	155	163	105	83	79	112	172	108	114	115	109	6.041	5.678	5.988	3.94	3.129	3.013	4.1	6.373	4.039	4.286	4.145	4.051
Solyc01g005410.4	Caleosin	2115	1924	1223	1237	1244	1309	2036	1130	621	891	848	725	77.429	70.484	44.928	46.415	46.891	49.93	74.525	41.866	23.222	33.496	30.564	26.947
Solyc01g005420.2	C2 calcium-dependent membrane targeting	37	16	7	19	31	32	26	11	3	10	17	3	1.355	0.586	0.257	0.713	1.168	1.221	0.952	0.408	0.112	0.376	0.613	0.112
Solyc01g005430.3	Plant ubx domain-containing protein 2	290	234	253	176	183	245	247	205	184	148	192	180	10.617	8.572	9.294	6.604	6.898	9.345	9.041	7.595	6.88	5.564	6.92	6.69
Solyc01g005440.4	Jasmonate ZIM-domain protein 2	3219	3355	4131	3888	3457	3539	3072	5357	4315	3534	4062	3447	117.845	122.908	151.756	145.885	130.306	134.99	112.447	198.476	161.355	132.858	146.403	128.121
Solyc01g005450.3	F-box protein SKIP28	69	86	103	118	103	91	138	143	131	111	134	87	2.526	3.151	3.784	4.428	3.882	3.471	5.051	5.298	4.899	4.173	4.83	3.234
Solyc01g005460.4	Dynein light chain	95	89	113	53	94	84	88	160	133	67	55	60	3.478	3.26	4.151	1.989	3.543	3.204	3.221	5.928	4.973	2.519	1.982	2.23
Solyc01g005470.3	protein PLANT CADMIUM RESISTANCE 2-like	140	147	149	793	296	380	201	67	45	114	111	48	5.125	5.385	5.474	29.755	11.157	14.495	7.357	2.482	1.683	4.286	4.001	1.784
Solyc01g005480.3	transmembrane protein%2C putative (DUF677)	426	402	368	375	320	337	362	378	303	249	339	324	15.596	14.727	13.519	14.071	12.062	12.854	13.251	14.005	11.33	9.361	12.218	12.043
Solyc01g005490.3	IAA-amino acid hydrolase ILR1	732	678	751	747	835	762	642	668	638	581	610	578	26.798	24.838	27.589	28.029	31.474	29.065	23.5	24.749	23.857	21.842	21.986	21.484
Solyc01g005500.3	NAD(P)-binding Rossmann-fold superfamily protein	25	33	56	181	33	20	36	14	10	8	20	7	0.915	1.209	2.057	6.791	1.244	0.763	1.318	0.519	0.374	0.301	0.721	0.26
Solyc01g005520.4	Protein LOW PSII ACCUMULATION 1, chloroplastic	2473	2625	3369	3210	3465	3733	4286	4113	4640	5028	4881	4433	90.535	96.165	123.763	120.445	130.607	142.39	156.884	152.386	173.508	189.023	175.921	164.769
Solyc01g005530.3	nuclear polyadenylated RNA-binding protein	175	167	246	177	181	167	194	169	189	187	195	216	6.407	6.118	9.037	6.641	6.822	6.37	7.101	6.261	7.067	7.03	7.028	8.028
Solyc01g005540.4	Lysine--tRNA ligase	881	933	963	990	1065	997	1184	946	1123	1148	1306	1174	32.253	34.18	35.377	37.147	40.143	38.029	43.339	35.049	41.993	43.158	47.071	43.636
Solyc01g005550.3	DUF239 domain-containing protein/DUF4409 domain-containing protein	4971	5206	6300	5084	6623	5429	6006	6409	7314	6155	6326	5795	181.985	190.718	231.435	190.761	249.643	207.081	219.842	237.453	273.5	231.392	228.002	215.393
Solyc01g005560.3	Isocitrate dehydrogenase [NADP]	10278	9423	7545	7261	5147	5315	7349	4751	4311	4445	4141	3977	376.271	345.205	277.171	272.446	194.008	202.733	269.001	176.024	161.205	167.106	149.25	147.82
Solyc01g005570.4	hypothetical protein (DUF1639)	327	316	344	339	341	355	420	303	397	290	230	305	11.971	11.576	12.637	12.72	12.853	13.541	15.374	11.226	14.845	10.902	8.29	11.336
Solyc01g005580.2	hypothetical protein (DUF1639)	647	626	770	601	759	730	997	790	1102	816	732	689	23.686	22.933	28.287	22.551	28.609	27.845	36.494	29.269	41.208	30.677	26.383	25.609
Solyc01g005590.2	Unknown protein	741	856	1404	1073	1600	1472	1555	3175	2358	1704	1423	1755	27.128	31.359	51.577	40.261	60.309	56.147	56.919	117.633	88.175	64.06	51.288	65.231
Solyc01g005600.4	5'-adenylylsulfate reductase-like 5	1597	1553	1583	1594	1714	1890	1523	1474	1472	1367	1525	1588	58.465	56.893	58.153	59.81	64.606	72.091	55.747	54.612	55.044	51.391	54.964	59.024
Solyc01g005620.3	oxoglutarate/malate translocator	11636	11825	10944	9530	11047	11269	11610	12391	11260	11443	10992	11212	425.986	433.2	402.036	357.583	416.398	429.839	424.969	459.085	421.056	430.19	396.174	416.736
Solyc01g005630.3	Ethylene-responsive transcription factor	3	6	29	8	2	0	5	42	26	1	0	0	0.11	0.22	1.065	0.3	0.075	0	0.183	1.556	0.972	0.038	0	0
Solyc01g005640.4	Histidine-tRNA ligase	646	678	624	641	732	707	718	565	606	559	556	483	23.65	24.838	22.923	24.051	27.592	26.967	26.281	20.933	22.661	21.015	20.039	17.952
Solyc01g005670.3	BTB/POZ domain-containing protein	251	224	221	239	235	212	212	184	191	200	200	193	9.189	8.206	8.119	8.968	8.858	8.086	7.76	6.817	7.142	7.519	7.208	7.174
Solyc01g005680.4	Cytokinin riboside 5'-monophosphate phosphoribohydrolase	537	556	496	651	705	597	1161	590	832	658	546	502	19.659	20.369	18.221	24.427	26.574	22.772	42.497	21.859	31.112	24.737	19.679	18.659
Solyc01g005690.3	Calcium ion binding protein	764	790	784	703	565	531	715	569	628	693	977	627	27.97	28.941	28.801	26.378	21.297	20.254	26.172	21.081	23.483	26.053	35.213	23.305
Solyc01g005700.3	Transposase, MuDR, MULE transposase domain protein	330	321	387	356	320	315	308	283	339	327	420	329	12.081	11.76	14.217	13.358	12.062	12.015	11.274	10.485	12.677	12.293	15.138	12.229
Solyc01g005710.2	Hcr9-Avr9-hir2	15	14	17	21	5	3	8	31	25	11	37	9	0.549	0.513	0.625	0.788	0.188	0.114	0.293	1.149	0.935	0.414	1.334	0.335
Solyc01g005720.3	NL0D	28	27	50	56	56	44	70	140	200	127	161	137	1.025	0.989	1.837	2.101	2.111	1.678	2.562	5.187	7.479	4.774	5.803	5.092
Solyc01g005730.3	NL0C	160	224	249	290	251	201	243	358	422	340	525	465	5.857	8.206	9.147	10.881	9.461	7.667	8.895	13.264	15.78	12.782	18.922	17.283
Solyc01g005760.3	NL0D	1725	1239	752	1052	797	900	504	497	490	472	969	480	63.151	45.39	27.625	39.473	30.042	34.329	18.448	18.414	18.323	17.744	34.925	17.841
Solyc01g005790.1	Pentatricopeptide repeat	104	124	175	148	101	80	75	95	68	93	131	97	3.807	4.543	6.429	5.553	3.807	3.051	2.745	3.52	2.543	3.496	4.722	3.605
Solyc01g005800.3	Calmodulin binding protein	202	156	160	101	52	69	42	70	60	42	423	42	7.395	5.715	5.878	3.79	1.96	2.632	1.537	2.593	2.244	1.579	15.246	1.561
Solyc01g005810.3	Protein MAK16 homolog	1886	1908	1625	1715	1812	1871	2283	1644	2202	1780	1744	1616	69.045	69.898	59.696	64.35	68.3	71.366	83.566	60.91	82.342	66.918	62.857	60.065
Solyc01g005820.4	Serine/arginine-rich-splicing factor SCL30A	7057	6907	6388	6130	7725	8066	6730	6713	7265	5721	5056	5929	258.352	253.033	234.668	230.009	291.181	307.665	246.343	248.716	271.667	215.076	182.228	220.373
Solyc01g005830.4	Glucan endo-1,3-beta-glucosidase 4	721	777	770	750	862	701	748	813	1003	804	998	1027	26.395	28.465	28.287	28.141	32.492	26.739	27.38	30.122	37.506	30.226	35.97	38.172
Solyc01g005840.3	Ubiquitin conjugating enzyme	281	284	316	279	336	356	422	454	469	358	421	392	10.287	10.404	11.609	10.469	12.665	13.579	15.447	16.821	17.538	13.459	15.174	14.57
Solyc01g005850.2	Extensin-like protein Dif54	101	110	541	201	31	50	152	469	229	23	34	25	3.698	4.03	19.874	7.542	1.168	1.907	5.564	17.376	8.563	0.865	1.225	0.929
Solyc01g005870.3	Cf-like protein	32	23	56	98	83	49	51	177	203	171	198	160	1.171	0.843	2.057	3.677	3.129	1.869	1.867	6.558	7.591	6.429	7.136	5.947
Solyc01g005880.1	Extensin-like protein Dif10	5	4	40	33	1	14	40	176	76	1	5	0	0.183	0.147	1.469	1.238	0.038	0.534	1.464	6.521	2.842	0.038	0.18	0
Solyc01g005900.2	Transferase	62	68	121	103	67	50	55	85	53	67	102	68	2.27	2.491	4.445	3.865	2.525	1.907	2.013	3.149	1.982	2.519	3.676	2.527
Solyc01g005910.3	Acid phosphatase/vanadium-dependent haloperoxidase-related protein	587	562	499	542	829	872	744	624	740	692	678	640	21.49	20.588	18.331	20.337	31.248	33.261	27.233	23.119	27.672	26.015	24.436	23.788
Solyc01g005920.3	Amino acid/polyamine transporter I	50	67	81	81	50	64	26	29	21	40	43	29	1.83	2.454	2.976	3.039	1.885	2.441	0.952	1.074	0.785	1.504	1.55	1.078
Solyc01g005930.3	Lipase/lipooxygenase%2C PLAT/LH2 family protein	101	95	72	72	85	68	115	45	68	84	82	81	3.698	3.48	2.645	2.702	3.204	2.594	4.209	1.667	2.543	3.158	2.955	3.011
Solyc01g005950.4	Serine/threonine-protein phosphatase	1899	1947	1975	1800	2323	1931	1986	2020	2046	1778	1985	1875	69.521	71.327	72.553	67.539	87.562	73.655	72.695	74.841	76.508	66.842	71.543	69.691
Solyc01g005960.3	RNA helicase DEAD1	1155	1232	1247	1191	1252	1089	729	865	968	928	964	1010	42.284	45.133	45.81	44.689	47.192	41.538	26.684	32.048	36.197	34.887	34.744	37.54
Solyc01g005970.3	F-box/kelch-repeat protein	347	334	364	387	308	299	330	305	271	279	311	267	12.703	12.236	13.372	14.521	11.61	11.405	12.079	11.3	10.134	10.489	11.209	9.924
Solyc01g005980.4	transmembrane protein%2C putative (Protein of unknown function%2C DUF538)	288	275	339	204	252	191	188	228	190	162	214	207	10.543	10.074	12.453	7.654	9.499	7.285	6.882	8.447	7.105	6.09	7.713	7.694
Solyc01g005985.1	Bifunctional inhibitor/lipid-transfer protein/seed storage 2S albumin superfamily protein, putative	1462	1755	1973	1553	1827	1827	1283	2260	1769	1841	2273	2238	53.523	64.293	72.48	58.271	68.866	69.688	46.963	83.733	66.15	69.211	81.923	83.184
Solyc01g006000.3	GPI mannosyltransferase 2	614	688	655	681	812	719	462	505	506	568	658	542	22.478	25.204	24.062	25.552	30.607	27.425	16.911	18.71	18.921	21.353	23.716	20.145
Solyc01g006010.3	Branchpoint-bridging protein	1886	1844	1455	1818	1332	1315	1098	994	880	1053	1356	1030	69.045	67.554	53.451	68.215	50.208	50.159	40.191	36.828	32.907	39.587	48.873	38.284
Solyc01g006020.4	BnaCnng41690D protein	472	458	595	538	541	567	510	650	585	535	477	515	17.28	16.778	21.858	20.187	20.392	21.627	18.668	24.082	21.875	20.113	17.192	19.142
Solyc01g006040.3	E3 ubiquitin protein ligase	863	807	765	883	830	789	721	635	661	625	733	676	31.594	29.564	28.103	33.132	31.285	30.095	26.391	23.527	24.717	23.496	26.419	25.126
Solyc01g006050.2	transmembrane protein 45B-like	70	62	163	48	20	27	33	53	22	33	30	10	2.563	2.271	5.988	1.801	0.754	1.03	1.208	1.964	0.823	1.241	1.081	0.372
Solyc01g006055.1	Dirigent protein	475	555	334	108	228	195	196	153	127	79	85	53	17.389	20.332	12.27	4.052	8.594	7.438	7.174	5.669	4.749	2.97	3.064	1.97
Solyc01g006090.3	Eukaryotic rRNA processing	362	344	223	184	207	226	303	156	163	182	130	115	13.253	12.602	8.192	6.904	7.803	8.62	11.091	5.78	6.095	6.842	4.685	4.274
Solyc01g006100.4	cytosine-5 DNA methyltransferase1L	396	426	515	236	350	276	208	308	471	271	330	301	14.497	15.606	18.919	8.855	13.193	10.528	7.614	11.411	17.613	10.188	11.894	11.188
Solyc01g006110.3	PP2A regulatory subunit TAP46	1854	1618	1622	1857	1746	1689	1757	1348	1486	1541	1518	1389	67.874	59.274	59.585	69.678	65.813	64.424	64.313	49.943	55.567	57.933	54.712	51.627
Solyc01g006120.4	Protein kinase family protein	3125	3163	3014	3244	2841	2624	2796	2434	2526	2652	2840	2490	114.404	115.874	110.722	121.721	107.087	100.088	102.344	90.179	94.457	99.7	102.359	92.55
Solyc01g006130.4	DnaJ/Hsp40 cysteine-rich domain superfamily protein	1916	2084	2273	2510	2910	3218	3744	4102	3338	3976	3462	3415	70.143	76.346	83.5	94.18	109.688	122.746	137.044	151.979	124.821	149.474	124.777	126.931
Solyc01g006140.4	CDT1-like protein a, chloroplastic	193	191	198	132	258	150	116	137	144	102	175	153	7.066	6.997	7.274	4.953	9.725	5.722	4.246	5.076	5.385	3.835	6.307	5.687
Solyc01g006150.3	Cation efflux protein	1046	759	544	730	693	703	792	455	598	555	448	468	38.293	27.805	19.984	27.391	26.121	26.815	28.99	16.858	22.362	20.865	16.147	17.395
Solyc01g006160.3	60S acidic ribosomal protein P1	7665	7946	6266	4633	6517	7034	6595	8273	7241	5539	4641	5671	280.611	291.096	230.186	173.839	245.647	268.301	241.402	306.514	270.77	208.234	167.271	210.784
Solyc01g006170.4	Eukaryotic rRNA processing	876	815	504	353	449	475	858	383	500	387	339	328	32.07	29.857	18.515	13.245	16.924	18.118	31.406	14.19	18.697	14.549	12.218	12.191
Solyc01g006180.4	P-loop containing nucleoside triphosphate hydrolases superfamily protein	590	528	315	298	261	232	383	166	171	186	188	142	21.6	19.343	11.572	11.182	9.838	8.849	14.019	6.15	6.394	6.993	6.776	5.278
Solyc01g006190.3	E3 ubiquitin-protein ligase	2168	2155	2221	2355	2908	2959	2386	2165	2691	2321	2498	2920	79.369	78.947	81.59	88.364	109.612	112.867	87.336	80.213	100.627	87.256	90.033	108.533
Solyc01g006200.3	Unknown protein	137	125	125	92	155	125	160	161	81	114	81	83	5.015	4.579	4.592	3.452	5.842	4.768	5.857	5.965	3.029	4.286	2.919	3.085
Solyc01g006210.4	Non-structural maintenance of chromosomes element 1	104	86	103	68	87	56	54	57	79	51	60	51	3.807	3.151	3.784	2.551	3.279	2.136	1.977	2.112	2.954	1.917	2.163	1.896
Solyc01g006220.3	histone-lysine N-methyltransferase ASHH3	228	226	249	128	167	151	172	209	272	187	230	230	8.347	8.279	9.147	4.803	6.295	5.76	6.296	7.743	10.171	7.03	8.29	8.549
Solyc01g006230.3	Cysteine protease	1681	1735	1592	1668	1431	1436	1310	1063	1169	1188	1486	1126	61.54	63.56	58.483	62.586	53.939	54.774	47.951	39.384	43.714	44.662	53.558	41.852
Solyc01g006240.3	Inactive protein restricted tev movement 1	17	17	34	15	39	40	70	85	69	44	37	32	0.622	0.623	1.249	0.563	1.47	1.526	2.562	3.149	2.58	1.654	1.334	1.189
Solyc01g006250.2	F-box protein	93	81	76	74	74	97	84	107	98	59	66	80	3.405	2.967	2.792	2.777	2.789	3.7	3.075	3.964	3.665	2.218	2.379	2.973
Solyc01g006260.4	Ribonuclease P/MRP protein subunit POP5	182	240	174	190	246	279	277	195	308	224	231	227	6.663	8.792	6.392	7.129	9.273	10.642	10.139	7.225	11.517	8.421	8.326	8.437
Solyc01g006280.3	Formate--tetrahydrofolate ligase	4707	4448	4110	4426	3838	3814	3962	3427	3777	4034	4534	4047	172.32	162.949	150.984	166.072	144.667	145.479	145.024	126.97	141.237	151.655	163.414	150.422
Solyc01g006290.4	Peroxidase	2991	2885	3145	1649	1324	1385	1724	1923	1115	1404	1961	1767	109.499	105.69	115.534	61.874	49.906	52.829	63.105	71.247	41.694	52.782	70.678	65.677
Solyc01g006300.3	LECEVI1A	17216	11988	6721	15894	10949	12432	4641	3660	2798	5774	6120	5111	630.266	439.172	246.901	596.372	412.704	474.2	169.878	135.603	104.628	217.069	220.577	189.969
Solyc01g006320.4	Late embryogenesis abundant (LEA) hydroxyproline-rich glycoprotein family	178	188	180	110	163	251	152	183	260	178	207	177	6.516	6.887	6.612	4.127	6.144	9.574	5.564	6.78	9.722	6.692	7.461	6.579
Solyc01g006330.4	Plastid-lipid associated protein PAP / fibrillin family protein	450	589	881	575	873	910	1278	1165	1779	1544	1566	1660	16.474	21.578	32.364	21.575	32.906	34.711	46.78	43.163	66.524	58.045	56.442	61.7
Solyc01g006340.3	DEAD-box ATP-dependent RNA helicase 41	246	214	224	248	232	202	196	200	146	210	255	230	9.006	7.84	8.229	9.305	8.745	7.705	7.174	7.41	5.46	7.895	9.191	8.549
Solyc01g006350.4	Callose synthase 1	3425	3417	3115	2638	2406	2150	2104	1898	2065	1836	2412	2253	125.387	125.179	114.432	98.983	90.69	82.008	77.014	70.321	77.219	69.023	86.933	83.741
Solyc01g006360.4	Callose synthase 9	820	770	722	743	156	139	172	172	132	210	626	190	30.02	28.208	26.523	27.879	5.88	5.302	6.296	6.373	4.936	7.895	22.562	7.062
Solyc01g006370.3	Callose synthase	3774	3742	3919	2260	2286	1658	2126	2006	2490	1854	3116	2343	138.164	137.085	143.968	84.799	86.167	63.242	77.82	74.322	93.111	69.7	112.307	87.086
Solyc01g006380.2	RING-type E3 ubiquitin transferase	25	19	38	24	22	33	11	39	15	11	21	21	0.915	0.696	1.396	0.901	0.829	1.259	0.403	1.445	0.561	0.414	0.757	0.781
Solyc01g006390.2	Pistil extensin like protein, partial CDS only	10	18	56	6	48	15	4	13	47	32	17	5	0.366	0.659	2.057	0.225	1.809	0.572	0.146	0.482	1.758	1.203	0.613	0.186
Solyc01g006400.4	Pistil extensin like protein, partial CDS only	3416	4515	5193	4171	4621	4076	1507	4004	4585	2143	2682	2715	125.058	165.404	190.769	156.504	174.181	155.473	55.162	148.348	171.451	80.564	96.665	100.913
Solyc01g006430.3	Fatty acid desaturase	27278	26157	27272	30354	27470	26655	25680	30890	22771	25710	28218	28084	998.63	958.243	1001.86	1138.94	1035.44	1016.71	939.984	1144.47	851.499	966.546	1017.03	1043.85
Solyc01g006450.4	Enoyl-[acyl-carrier-protein] reductase [NADH], chloroplastic	779	755	847	597	787	734	1035	1098	1494	1103	1071	1283	28.519	27.659	31.115	22.401	29.665	27.997	37.885	40.681	55.867	41.466	38.601	47.687
Solyc01g006480.3	Alpha/beta-Hydrolases superfamily protein	220	173	212	217	220	221	172	159	180	197	171	140	8.054	6.338	7.788	8.142	8.293	8.43	6.296	5.891	6.731	7.406	6.163	5.204
Solyc01g006490.4	UPF0061 protein	375	310	312	362	259	273	290	227	176	189	254	185	13.729	11.357	11.462	13.583	9.763	10.413	10.615	8.41	6.581	7.105	9.155	6.876
Solyc01g006500.4	Pentatricopeptide repeat-containing protein	409	392	399	457	456	428	475	344	429	460	482	369	14.973	14.361	14.658	17.147	17.188	16.325	17.387	12.745	16.042	17.293	17.372	13.715
Solyc01g006510.3	sorbitol related enzyme	2140	2270	2444	2915	2508	2684	2592	2540	2348	3137	3485	2607	78.344	83.16	89.782	109.376	94.535	102.377	94.877	94.107	87.801	117.933	125.606	96.899
Solyc01g006520.3	Receptor-like protein kinase	206	145	195	268	221	264	119	75	114	154	160	125	7.542	5.312	7.163	10.056	8.33	10.07	4.356	2.779	4.263	5.789	5.767	4.646
Solyc01g006540.4	lipoxygenase C	453	405	356	416	192	199	311	291	232	119	190	142	16.584	14.837	13.078	15.609	7.237	7.591	11.384	10.782	8.675	4.474	6.848	5.278
Solyc01g006550.3	Receptor-like protein Cf-9 homolog	43	20	6	30	38	19	0	0	0	0	14	3	1.574	0.733	0.22	1.126	1.432	0.725	0	0	0	0	0.505	0.112
Solyc01g006555.1	Lipoxygenase	750	254	66	245	190	163	168	134	99	148	119	134	27.457	9.305	2.425	9.193	7.162	6.217	6.149	4.965	3.702	5.564	4.289	4.981
Solyc01g006580.4	2-oxoglutarate (2OG) and Fe(II)-dependent oxygenase superfamily protein	199	282	463	273	173	210	235	440	234	190	258	231	7.285	10.331	17.009	10.243	6.521	8.01	8.602	16.302	8.75	7.143	9.299	8.586
Solyc01g006585.1	2-oxoglutarate (2OG) and Fe(II)-dependent oxygenase superfamily protein	2	18	26	11	9	10	7	17	24	3	17	5	0.073	0.659	0.955	0.413	0.339	0.381	0.256	0.63	0.897	0.113	0.613	0.186
Solyc01g006630.3	NAD(P)-binding Rossmann-fold superfamily protein	604	645	730	458	432	547	461	603	627	478	539	577	22.112	23.629	26.817	17.185	16.284	20.864	16.874	22.341	23.446	17.97	19.427	21.446
Solyc01g006650.2	ETHYLENE INSENSITIVE 3-like 3 protein	702	708	652	522	311	315	734	481	457	468	550	366	25.7	25.937	23.952	19.586	11.723	12.015	26.867	17.821	17.089	17.594	19.823	13.604
Solyc01g006660.3	Subtilisin-like protease	54	77	140	50	33	29	26	49	78	34	42	24	1.977	2.821	5.143	1.876	1.244	1.106	0.952	1.815	2.917	1.278	1.514	0.892
Solyc01g006670.2	Glycosyltransferase	112	69	103	105	61	70	73	41	46	61	69	37	4.1	2.528	3.784	3.94	2.299	2.67	2.672	1.519	1.72	2.293	2.487	1.375
Solyc01g006680.4	2-oxoglutarate (2OG) and Fe(II)-dependent oxygenase superfamily protein	220	183	165	161	152	167	124	158	149	133	129	134	8.054	6.704	6.061	6.041	5.729	6.37	4.539	5.854	5.572	5	4.649	4.981
Solyc01g006690.4	IRK-interacting protein	1531	1749	1974	1728	1638	1459	1473	1469	1711	1640	1941	1657	56.049	64.073	72.516	64.838	61.742	55.651	53.917	54.426	63.981	61.654	69.958	61.589
Solyc01g006700.3	downstream neighbor of Son	878	843	752	585	571	608	418	441	532	456	526	558	32.143	30.883	27.625	21.95	21.523	23.191	15.3	16.339	19.894	17.143	18.958	20.74
Solyc01g006710.4	Helicase	928	852	763	733	527	565	573	457	489	520	614	435	33.973	31.212	28.029	27.504	19.864	21.551	20.974	16.932	18.286	19.549	22.13	16.168
Solyc01g006720.4	ABC transporter G family member 27	4433	3886	3943	3394	3096	2699	2492	2676	2651	2511	3937	3792	162.289	142.361	144.849	127.349	116.699	102.949	91.216	99.145	99.131	94.399	141.897	140.944
Solyc01g006740.4	Sucrose-phosphatase	217	193	165	138	141	180	164	150	150	164	154	113	7.944	7.07	6.061	5.178	5.315	6.866	6.003	5.557	5.609	6.165	5.55	4.2
Solyc01g006780.4	Unknown protein	18	15	25	12	27	20	20	25	23	34	30	19	0.659	0.55	0.918	0.45	1.018	0.763	0.732	0.926	0.86	1.278	1.081	0.706
Solyc01g006790.3	hypothetical protein	387	418	519	447	571	594	465	745	513	525	467	537	14.168	15.313	19.066	16.772	21.523	22.657	17.021	27.602	19.183	19.737	16.832	19.96
Solyc01g006800.4	Methionine aminopeptidase 2	3874	3517	2741	2773	2603	2740	3065	2125	2584	2510	2421	2476	141.825	128.843	100.693	104.048	98.116	104.513	112.19	78.731	96.626	94.361	87.258	92.03
Solyc01g006810.4	E3 ubiquitin-protein ligase RHF2A-like	368	389	418	339	356	307	300	384	381	297	334	354	13.472	14.251	15.356	12.72	13.419	11.71	10.981	14.227	14.247	11.165	12.038	13.158
Solyc01g006830.3	Protein WVD2-like 1	1573	1424	1308	1186	1491	1367	1495	1102	1499	1189	1157	1211	57.586	52.167	48.05	44.501	56.201	52.142	54.723	40.829	56.054	44.699	41.701	45.011
Solyc01g006840.3	Calcium-dependent protein kinase	22	14	47	45	7	17	18	50	24	19	10	1	0.805	0.513	1.727	1.688	0.264	0.648	0.659	1.852	0.897	0.714	0.36	0.037
Solyc01g006850.1	Pentatricopeptide repeat	100	88	53	30	32	36	46	27	29	38	37	24	3.661	3.224	1.947	1.126	1.206	1.373	1.684	1	1.084	1.429	1.334	0.892
Solyc01g006860.3	Co-chaperone, HscB-like protein	369	390	324	315	351	315	352	305	351	288	314	324	13.509	14.287	11.902	11.819	13.23	12.015	12.885	11.3	13.125	10.827	11.317	12.043
Solyc01g006870.4	Polyketide cyclase/dehydrase/lipid transport superfamily protein	620	522	567	524	470	462	484	457	528	495	582	451	22.698	19.123	20.829	19.661	17.716	17.622	17.716	16.932	19.744	18.609	20.976	16.763
Solyc01g006880.4	Histone-lysine N-methyltransferase ATXR7	1091	1052	1021	1250	639	805	835	679	613	738	1168	692	39.941	38.539	37.507	46.902	24.086	30.705	30.564	25.157	22.923	27.744	42.097	25.721
Solyc01g006890.3	EEIG1/EHBP1 N-terminal domain	615	671	865	640	607	529	543	531	632	528	581	485	22.515	24.582	31.776	24.014	22.88	20.178	19.876	19.673	23.633	19.85	20.94	18.027
Solyc01g006900.3	MD-2-related lipid recognition domain-containing protein / ML domain-containing protein	4862	4979	5105	3861	4811	4624	3920	4109	3897	3088	2758	3255	177.995	182.402	187.536	144.872	181.343	176.375	143.487	152.238	145.724	116.091	99.404	120.984
Solyc01g006920.4	Pentatricopeptide repeat-containing protein	39	47	17	28	16	16	17	13	13	6	20	10	1.428	1.722	0.625	1.051	0.603	0.61	0.622	0.482	0.486	0.226	0.721	0.372
Solyc01g006930.3	Nuclear transcription factor Y subunit A-4	926	731	774	657	757	752	662	738	598	409	419	388	33.9	26.78	28.433	24.652	28.534	28.684	24.232	27.343	22.362	15.376	15.102	14.421
Solyc01g006940.4	RNA-binding protein CP33, chloroplastic	1403	1506	1762	1592	1878	2030	2241	2438	2701	2697	2554	2629	51.363	55.171	64.728	59.735	70.788	77.431	82.029	90.328	101.001	101.391	92.051	97.717
Solyc01g006950.3	syntaxin-121-like	295	181	188	514	416	675	337	106	49	36	259	17	10.8	6.631	6.906	19.286	15.68	25.747	12.335	3.927	1.832	1.353	9.335	0.632
Solyc01g006960.3	Trafficking protein particle complex subunit 8	1775	1484	1668	1355	1349	1223	1204	965	1067	994	1188	1129	64.982	54.365	61.275	50.842	50.848	46.649	44.071	35.753	39.899	37.369	42.818	41.963
Solyc01g006970.4	RNA helicase family protein	1301	1276	1174	1260	1086	945	1059	844	940	1016	1216	1024	47.629	46.745	43.128	47.278	40.935	36.046	38.763	31.27	35.15	38.196	43.827	38.061
Solyc01g006980.4	Malonyl CoA-acyl carrier protein transacylase containing protein, expressed	1388	1424	1586	1601	1293	1263	1627	1577	1920	1903	1997	1882	50.814	52.167	58.263	60.072	48.737	48.175	59.554	58.428	71.796	71.542	71.976	69.952
Solyc01g006990.4	F-box family protein	851	667	598	713	455	490	609	447	422	476	582	443	31.155	24.435	21.968	26.753	17.15	18.69	22.292	16.561	15.78	17.895	20.976	16.466
Solyc01g007000.4	RING-type E3 ubiquitin transferase	7	4	12	60	17	14	1	0	0	0	0	1	0.256	0.147	0.441	2.251	0.641	0.534	0.037	0	0	0	0	0.037
Solyc01g007010.2	RING-type E3 ubiquitin transferase	71	48	66	94	97	179	24	14	37	36	43	30	2.599	1.758	2.425	3.527	3.656	6.828	0.878	0.519	1.384	1.353	1.55	1.115
Solyc01g007020.4	RING-type E3 ubiquitin transferase	331	234	174	447	287	449	74	72	113	97	139	148	12.118	8.572	6.392	16.772	10.818	17.126	2.709	2.668	4.226	3.647	5.01	5.501
Solyc01g007030.3	RING-type E3 ubiquitin transferase	25	9	18	48	51	64	7	0	2	1	14	10	0.915	0.33	0.661	1.801	1.922	2.441	0.256	0	0.075	0.038	0.505	0.372
Solyc01g007040.4	RING-type E3 ubiquitin transferase	29	5	12	66	14	52	3	8	2	5	20	3	1.062	0.183	0.441	2.476	0.528	1.983	0.11	0.296	0.075	0.188	0.721	0.112
Solyc01g007050.3	RING-type E3 ubiquitin transferase	33	17	9	45	25	56	3	5	0	8	4	7	1.208	0.623	0.331	1.688	0.942	2.136	0.11	0.185	0	0.301	0.144	0.26
Solyc01g007060.3	BTB/POZ domain-containing protein	425	449	468	458	600	533	525	358	516	381	438	473	15.559	16.449	17.192	17.185	22.616	20.33	19.217	13.264	19.295	14.323	15.786	17.581
Solyc01g007070.3	BEL1-like homeodomain protein 3	7520	6680	5660	7779	6349	5859	6470	6122	4010	5377	5843	4877	275.302	244.717	207.925	291.882	239.315	223.483	236.826	226.819	149.95	202.144	210.593	181.272
Solyc01g007080.3	Aluminum-activated malate transporter	12	19	43	31	39	26	12	13	20	12	12	21	0.439	0.696	1.58	1.163	1.47	0.992	0.439	0.482	0.748	0.451	0.433	0.781
Solyc01g007100.3	Digalactosyldiacylglycerol synthase 1, chloroplastic	3199	3356	3961	4350	4067	3901	4459	3970	4686	4199	4881	4368	117.113	122.945	145.51	163.22	153.299	148.798	163.216	147.088	175.228	157.858	175.921	162.353
Solyc01g007110.3	LRAT-like domain	1402	1295	1271	1381	1325	1431	1424	1339	1168	973	1040	1120	51.326	47.441	46.691	51.818	49.944	54.583	52.124	49.61	43.676	36.579	37.484	41.629
Solyc01g007120.3	Protein serine/threonine kinase	656	624	546	683	506	549	675	411	556	595	531	551	24.016	22.86	20.058	25.627	19.073	20.941	24.708	15.227	20.791	22.369	19.138	20.48
Solyc01g007130.3	Receptor protein kinase	2050	1887	1937	1401	1566	1400	1497	1493	1392	1556	1838	1653	75.049	69.129	71.157	52.568	59.028	53.401	54.796	55.315	52.052	58.497	66.245	61.44
Solyc01g007140.3	ARM repeat superfamily protein	648	613	411	268	245	180	309	142	182	134	207	151	23.723	22.457	15.098	10.056	9.235	6.866	11.311	5.261	6.806	5.038	7.461	5.612
Solyc01g007150.3	Coatomer subunit beta	4065	3904	3491	3129	2247	1960	2393	2245	2187	2195	2822	2294	148.817	143.02	128.245	117.406	84.697	74.761	87.593	83.177	81.781	82.519	101.711	85.265
Solyc01g007160.4	protein CHROMOSOME TRANSMISSION FIDELITY 7	26	34	23	10	33	20	11	5	12	6	10	18	0.952	1.246	0.845	0.375	1.244	0.763	0.403	0.185	0.449	0.226	0.36	0.669
Solyc01g007170.4	C2 calcium/lipid-binding plant phosphoribosyltransferase family protein	178	195	273	150	114	131	90	155	246	118	150	106	6.516	7.144	10.029	5.628	4.297	4.997	3.294	5.743	9.199	4.436	5.406	3.94
Solyc01g007180.3	Spc97/Spc98 family of spindle pole body (SBP) component	100	100	93	90	77	83	118	116	85	98	72	110	3.661	3.663	3.416	3.377	2.902	3.166	4.319	4.298	3.178	3.684	2.595	4.089
Solyc01g007190.3	Unknown protein	386	402	228	107	197	238	878	645	464	603	386	488	14.131	14.727	8.376	4.015	7.426	9.078	32.138	23.897	17.351	22.669	13.912	18.138
Solyc01g007200.2	Unknown protein	36	44	64	42	87	63	54	73	137	83	68	85	1.318	1.612	2.351	1.576	3.279	2.403	1.977	2.705	5.123	3.12	2.451	3.159
Solyc01g007220.4	Late embryogenesis abundant (LEA) hydroxyproline-rich glycoprotein family	3967	3402	3663	3573	3992	5105	2505	2083	1681	1699	1707	1565	145.229	124.63	134.563	134.066	150.472	194.722	91.692	77.175	62.859	63.872	61.524	58.169
Solyc01g007230.4	Late embryogenesis abundant (LEA) hydroxyproline-rich glycoprotein family	393	407	331	406	479	349	335	387	315	289	269	298	14.387	14.91	12.16	15.234	18.055	13.312	12.262	14.338	11.779	10.865	9.695	11.076
Solyc01g007250.4	U3 small nucleolar ribonucleoprotein imp4 (BRIX domain-containing protein)	1124	962	753	603	731	614	669	615	583	494	439	493	41.149	35.242	27.662	22.626	27.554	23.42	24.488	22.786	21.801	18.572	15.822	18.324
Solyc01g007260.3	Double Clp-N motif-containing P-loop nucleoside triphosphate hydrolases superfamily protein	391	352	318	224	286	202	244	258	247	154	230	180	14.314	12.895	11.682	8.405	10.78	7.705	8.931	9.559	9.236	5.789	8.29	6.69
Solyc01g007267.1	Pentatricopeptide repeat	121	107	96	88	64	48	93	74	67	79	70	74	4.43	3.92	3.527	3.302	2.412	1.831	3.404	2.742	2.505	2.97	2.523	2.75
Solyc01g007740.4	2-Cys peroxiredoxin	1293	1369	1317	1363	1434	1411	1422	1318	1536	1541	1414	1529	47.336	50.152	48.381	51.142	54.052	53.82	52.05	48.832	57.437	57.933	50.963	56.831
Solyc01g007750.3	Mitochondrial transcription termination factor family protein	963	1266	1413	1524	1804	1505	1803	1749	1814	1757	1726	1914	35.255	46.379	51.908	57.183	67.999	57.406	65.997	64.8	67.833	66.053	62.209	71.141
Solyc01g007760.3	Transcription factor E2FA	646	788	603	515	612	691	617	455	662	571	584	599	23.65	28.868	22.152	19.324	23.068	26.357	22.584	16.858	24.755	21.466	21.049	22.264
Solyc01g007770.2	hypothetical protein	520	484	490	657	728	831	360	435	306	288	366	344	19.037	17.731	18.001	24.652	27.441	31.697	13.177	16.117	11.443	10.827	13.191	12.786
Solyc01g007780.4	HVA22-like protein	412	451	501	262	240	230	264	284	178	153	167	145	15.083	16.522	18.405	9.831	9.046	8.773	9.663	10.522	6.656	5.752	6.019	5.389
Solyc01g007790.4	alpha/beta-Hydrolases superfamily protein	321	348	291	255	243	263	228	183	210	228	225	210	11.752	12.749	10.69	9.568	9.159	10.032	8.346	6.78	7.853	8.571	8.109	7.805
Solyc01g007800.3	ovate family protein 2	122	213	385	225	343	239	259	402	389	325	371	335	4.466	7.803	14.143	8.442	12.929	9.116	9.48	14.894	14.546	12.218	13.372	12.452
Solyc01g007810.1	ovate family protein 3	72	88	122	144	173	130	207	286	352	226	255	208	2.636	3.224	4.482	5.403	6.521	4.959	7.577	10.596	13.163	8.496	9.191	7.731
Solyc01g007840.3	Polynucleotidyl transferase, ribonuclease H-like superfamily protein	281	275	220	184	217	230	200	192	190	214	189	200	10.287	10.074	8.082	6.904	8.179	8.773	7.321	7.114	7.105	8.045	6.812	7.434
Solyc01g007850.2	Pentatricopeptide repeat	350	303	316	321	222	226	195	178	162	224	385	202	12.813	11.1	11.609	12.045	8.368	8.62	7.138	6.595	6.058	8.421	13.876	7.508
Solyc01g007860.3	Ubiquitin-conjugating enzyme variant	5942	6265	5982	5666	7322	7144	6412	6731	6928	5744	5553	6709	217.533	229.514	219.753	212.599	275.991	272.497	234.703	249.383	259.066	215.941	200.141	249.365
Solyc01g007870.3	hypothetical protein	147	171	243	122	181	188	169	267	220	197	216	233	5.382	6.264	8.927	4.578	6.822	7.171	6.186	9.892	8.227	7.406	7.785	8.66
Solyc01g007880.4	Phosphatidylinositol 4-phosphate 5-kinase	358	382	441	431	433	443	389	443	417	413	484	426	13.106	13.994	16.2	16.172	16.321	16.898	14.239	16.413	15.593	15.526	17.444	15.834
Solyc01g007890.3	Protein indeterminate-domain 5, chloroplastic	842	913	1050	1392	1128	1167	1401	1184	1306	1232	1485	1077	30.825	33.447	38.573	52.23	42.518	44.513	51.282	43.867	48.837	46.316	53.522	40.031
Solyc01g007900.4	Tobamovirus multiplication protein 3	552	547	558	783	816	809	540	586	671	572	648	642	20.208	20.039	20.499	29.38	30.758	30.858	19.766	21.711	25.091	21.504	23.355	23.862
Solyc01g007910.3	succinyl-CoA ligase alpha 1 subunit	2630	2286	2009	1651	1447	1591	1554	1303	1266	1091	1092	966	96.283	83.746	73.802	61.949	54.542	60.686	56.882	48.276	47.341	41.015	39.358	35.905
Solyc01g007920.2	Isochorismatase-like	438	420	485	456	561	593	612	477	586	625	604	528	16.035	15.386	17.817	17.11	21.146	22.619	22.401	17.673	21.913	23.496	21.769	19.625
Solyc01g007930.4	F-box protein	417	418	397	408	441	442	471	500	323	280	342	319	15.266	15.313	14.584	15.309	16.623	16.859	17.24	18.525	12.078	10.526	12.326	11.857
Solyc01g007950.4	Peroxidase	67	67	65	89	51	69	71	95	99	74	93	84	2.453	2.454	2.388	3.339	1.922	2.632	2.599	3.52	3.702	2.782	3.352	3.122
Solyc01g007960.3	Cysteine-rich receptor-like protein kinase 2	111	46	81	285	123	140	32	12	14	29	95	17	4.064	1.685	2.976	10.694	4.636	5.34	1.171	0.445	0.524	1.09	3.424	0.632
Solyc01g007970.2	Cysteine-rich receptor-like protein kinase 2	41	25	39	36	25	31	11	6	1	19	17	6	1.501	0.916	1.433	1.351	0.942	1.182	0.403	0.222	0.037	0.714	0.613	0.223
Solyc01g007980.4	Cysteine-rich receptor-like protein kinase 2	1294	1172	968	1436	1737	1977	685	443	577	484	715	563	47.372	42.935	35.56	53.881	65.473	75.41	25.074	16.413	21.576	18.196	25.77	20.926
Solyc01g007990.4	Cysteine-rich receptor-like protein kinase 2	632	512	451	434	428	454	445	262	371	339	739	484	23.137	18.757	16.568	16.284	16.133	17.317	16.289	9.707	13.873	12.744	26.635	17.99
Solyc01g008000.3	ADP-ribosylation factor	9945	9925	10329	10353	12711	11866	11206	12377	11239	10549	10170	11311	364.08	363.595	379.444	388.464	479.12	452.61	410.181	458.566	420.271	396.581	366.547	420.415
Solyc01g008010.3	DUF220 domain-containing protein	868	891	907	961	1166	1236	889	759	776	865	905	713	31.777	32.641	33.319	36.058	43.95	47.145	32.541	28.121	29.018	32.519	32.618	26.501
Solyc01g008020.4	Equilibrative nucleotide transporter 1	1095	1067	1150	860	914	828	878	799	905	739	824	949	40.087	39.089	42.246	32.269	34.452	31.583	32.138	29.603	33.842	27.782	29.699	35.273
Solyc01g008050.4	TRICHOME BIREFRINGENCE-LIKE 27	48	54	68	39	32	9	26	26	36	20	24	25	1.757	1.978	2.498	1.463	1.206	0.343	0.952	0.963	1.346	0.752	0.865	0.929
Solyc01g008060.3	Ribonuclease H	1187	1149	1172	849	1021	1013	1239	898	1222	979	875	1020	43.455	42.093	43.054	31.856	38.485	38.639	45.352	33.271	45.695	36.805	31.537	37.912
Solyc01g008070.3	Plant/MCA23-20 protein	1135	972	843	1118	845	1008	1717	926	818	1422	1257	876	41.552	35.609	30.968	41.949	31.851	38.449	62.849	34.308	30.588	53.459	45.305	32.56
Solyc01g008080.3	40S ribosomal protein S27	14020	13925	13120	11183	16021	14414	14276	17950	14554	13799	11488	12864	513.263	510.132	481.973	419.607	603.885	549.8	522.555	665.045	544.232	518.762	414.051	478.138
Solyc01g008090.4	40S ribosomal protein S27	5619	5870	5101	3546	4788	5057	5036	5911	5318	4247	3121	4008	205.708	215.043	187.389	133.052	180.476	192.892	184.336	219.002	198.861	159.662	112.487	148.972
Solyc01g008100.3	Transferring glycosyl group transferase	1021	924	923	840	941	1015	1056	950	924	923	873	811	37.378	33.85	33.907	31.518	35.469	38.716	38.654	35.197	34.552	34.699	31.465	30.144
Solyc01g008110.4	Cytochrome P450	9529	10123	10337	7014	6750	7057	6308	7031	6333	5631	6325	6017	348.85	370.849	379.738	263.178	254.43	269.178	230.896	260.498	236.816	211.693	227.966	223.644
Solyc01g008120.4	Histone acetyltransferase HAC12	3519	3426	3344	3578	2338	2309	1945	1631	1819	2001	2885	1945	128.828	125.509	122.844	134.253	88.127	88.073	71.194	60.428	68.02	75.226	103.981	72.293
Solyc01g008130.4	Glutaredoxin-related protein	112	80	102	205	176	144	82	103	89	107	118	52	4.1	2.931	3.747	7.692	6.634	5.493	3.002	3.816	3.328	4.023	4.253	1.933
Solyc01g008140.4	Phytosulfokine receptor 1	1709	1585	1448	1788	1505	1502	1350	1050	1101	1001	1234	1039	62.565	58.065	53.193	67.089	56.728	57.291	49.415	38.902	41.171	37.632	44.476	38.618
Solyc01g008150.1	Unknown protein	16	10	18	12	13	13	9	21	22	7	12	10	0.586	0.366	0.661	0.45	0.49	0.496	0.329	0.778	0.823	0.263	0.433	0.372
Solyc01g008160.4	Protein SLOW GREEN 1, chloroplastic	694	637	498	510	403	402	726	523	456	581	454	441	25.407	23.336	18.294	19.136	15.19	15.334	26.574	19.377	17.052	21.842	16.363	16.391
Solyc01g008170.3	Zinc finger transcription factor 5	1423	1452	1247	1344	1196	1170	1361	1022	1112	1123	1186	1038	52.095	53.193	45.81	50.429	45.081	44.628	49.818	37.865	41.582	42.218	42.746	38.581
Solyc01g008180.3	Remorin	832	840	903	690	874	772	775	703	910	679	606	654	30.459	30.773	33.172	25.89	32.944	29.447	28.368	26.046	34.029	25.526	21.841	24.308
Solyc01g008190.4	INO80 complex subunit D-like	143	118	164	195	142	112	125	148	107	127	130	86	5.235	4.323	6.025	7.317	5.352	4.272	4.575	5.483	4.001	4.774	4.685	3.197
Solyc01g008200.3	INO80 complex subunit D-like	106	130	92	91	120	115	137	102	131	115	111	102	3.881	4.762	3.38	3.414	4.523	4.386	5.015	3.779	4.899	4.323	4.001	3.791
Solyc01g008220.3	UPF0664 stress-induced protein C29B12.11c	99	107	76	94	101	87	95	59	78	88	92	90	3.624	3.92	2.792	3.527	3.807	3.318	3.477	2.186	2.917	3.308	3.316	3.345
Solyc01g008230.4	TCP transcription factor 15	1227	1466	1569	1310	1463	1465	1449	1677	1567	1418	1656	1629	44.92	53.706	57.638	49.154	55.145	55.88	53.039	62.133	58.596	53.309	59.686	60.548
Solyc01g008250.3	Thioredoxin	740	844	923	805	1128	1212	1366	1358	1468	1453	1398	1464	27.091	30.919	33.907	30.205	42.518	46.23	50.001	50.314	54.894	54.624	50.387	54.415
Solyc01g008260.4	E2F-associated phosphoprotein	294	296	242	216	297	305	341	263	294	269	244	301	10.763	10.844	8.89	8.105	11.195	11.634	12.482	9.744	10.994	10.113	8.794	11.188
Solyc01g008270.3	Prefoldin subunit 5	675	706	589	583	629	636	661	642	683	630	516	545	24.711	25.864	21.637	21.875	23.709	24.259	24.195	23.786	25.54	23.684	18.598	20.257
Solyc01g008280.4	Serine/threonine-protein phosphatase 2A activator	1241	1212	1035	1188	947	908	762	799	617	690	836	705	45.432	44.401	38.022	44.576	35.696	34.634	27.892	29.603	23.072	25.94	30.131	26.204
Solyc01g008290.3	Dihydroorotate dehydrogenase (quinone), mitochondrial	816	863	547	437	422	499	638	393	414	397	392	318	29.873	31.615	20.094	16.397	15.907	19.034	23.353	14.561	15.481	14.925	14.128	11.82
Solyc01g008300.2	HXXXD-type acyl-transferase family protein	63	68	41	73	8	6	38	6	17	18	26	12	2.306	2.491	1.506	2.739	0.302	0.229	1.391	0.222	0.636	0.677	0.937	0.446
Solyc01g008310.4	Phenylalanine--tRNA ligase beta subunit	3880	3903	3357	3698	3488	3268	3389	3216	3001	3059	3335	3284	142.044	142.984	123.322	138.756	131.474	124.653	124.05	119.152	112.219	115.001	120.2	122.062
Solyc01g008320.3	Shoot gravitropism 2 (SGR2) protein	1333	1201	1075	1020	810	769	1118	701	891	896	1040	870	48.8	43.998	39.491	38.272	30.532	29.332	40.923	25.972	33.318	33.684	37.484	32.337
Solyc01g008330.4	Biotin carboxylase	1918	2090	2276	1576	1407	1362	2007	2102	2532	2286	2313	2169	70.217	76.566	83.611	59.134	53.035	51.951	73.464	77.879	94.682	85.94	83.365	80.619
Solyc01g008340.3	L19 ribosomal protein	617	603	474	352	362	341	380	353	339	323	380	281	22.588	22.09	17.413	13.208	13.645	13.007	13.909	13.079	12.677	12.143	13.696	10.444
Solyc01g008360.3	RNA binding protein	1106	1021	1002	846	1129	1146	1206	1287	1155	1022	924	1017	40.49	37.404	36.809	31.743	42.556	43.712	44.144	47.683	43.19	38.421	33.303	37.801
Solyc01g008370.3	26S proteasome non-ATPase regulatory subunit 7	4866	4622	3671	3144	3695	3343	4433	3286	3328	2835	2744	2993	178.141	169.324	134.857	117.969	139.277	127.514	162.264	121.746	124.447	106.579	98.899	111.246
Solyc01g008400.3	Unknown protein	28	26	21	18	14	22	18	10	15	7	7	2	1.025	0.952	0.771	0.675	0.528	0.839	0.659	0.37	0.561	0.263	0.252	0.074
Solyc01g008420.3	Protein DETOXIFICATION	90	92	174	143	192	181	262	275	320	255	254	174	3.295	3.37	6.392	5.366	7.237	6.904	9.59	10.189	11.966	9.587	9.155	6.467
Solyc01g008440.3	Calcium-dependent protein kinase	373	408	318	305	296	238	391	267	270	296	362	305	13.655	14.947	11.682	11.444	11.157	9.078	14.312	9.892	10.096	11.128	13.047	11.336
Solyc01g008460.3	2Fe-2S ferredoxin	448	376	263	300	277	320	333	257	285	239	227	283	16.401	13.774	9.662	11.257	10.441	12.206	12.189	9.522	10.657	8.985	8.182	10.519
Solyc01g008470.3	Translocation protein Sec62	290	281	292	211	247	202	211	193	192	177	197	164	10.617	10.294	10.727	7.917	9.31	7.705	7.723	7.151	7.18	6.654	7.1	6.096
Solyc01g008480.4	Pentatricopeptide repeat	444	424	424	354	354	346	338	208	244	299	246	251	16.255	15.533	15.576	13.283	13.343	13.198	12.372	7.706	9.124	11.241	8.866	9.329
Solyc01g008490.4	Nuclear transcription factor Y subunit A-7	302	309	283	291	322	322	267	274	287	282	303	257	11.056	11.32	10.396	10.919	12.137	12.282	9.773	10.152	10.732	10.602	10.921	9.552
Solyc01g008500.4	Receptor-like protein kinase	130	52	36	51	52	114	47	17	14	14	27	15	4.759	1.905	1.322	1.914	1.96	4.348	1.72	0.63	0.524	0.526	0.973	0.558
Solyc01g008510.3	photosystem II 5 kDa protein, chloroplastic-like	231	183	103	38	147	126	453	215	245	299	315	396	8.457	6.704	3.784	1.426	5.541	4.806	16.581	7.966	9.162	11.241	11.353	14.719
Solyc01g008520.3	Homolog of X-ray repair cross complementing 2 (XRCC2)	85	103	105	91	87	69	68	90	69	90	91	92	3.112	3.773	3.857	3.414	3.279	2.632	2.489	3.334	2.58	3.383	3.28	3.42
Solyc01g008530.3	phenylacetaldehyde reductase 1	706	729	736	751	891	885	865	1180	1083	980	900	1026	25.846	26.706	27.038	28.179	33.585	33.757	31.662	43.719	40.498	36.842	32.438	38.135
Solyc01g008550.4	phenylacetaldehyde reductase 2	4664	4068	3554	3211	3507	3441	3935	2688	2824	2586	2495	2648	170.746	149.028	130.559	120.483	132.191	131.252	144.036	99.59	105.601	97.218	89.925	98.423
Solyc01g008560.3	NAD kinase	899	998	945	1404	1493	1515	806	789	692	720	782	801	32.912	36.561	34.715	52.681	56.276	57.787	29.503	29.232	25.877	27.068	28.185	29.772
Solyc01g008600.4	Zinc finger transcription factor 6	958	1066	952	703	993	664	611	577	832	711	680	808	35.072	39.052	34.972	26.378	37.429	25.327	22.365	21.378	31.112	26.729	24.509	30.032
Solyc01g008620.4	Glucan endo-1,3-beta-glucosidase	5842	1647	705	1495	591	294	53	72	43	17	59	20	213.872	60.337	25.899	56.095	22.277	11.214	1.94	2.668	1.608	0.639	2.126	0.743
Solyc01g008640.4	Cytochrome	69	102	125	36	24	48	10	44	12	20	8	18	2.526	3.737	4.592	1.351	0.905	1.831	0.366	1.63	0.449	0.752	0.288	0.669
Solyc01g008650.3	Cytochrome	112	86	305	107	56	79	37	97	64	40	27	51	4.1	3.151	11.204	4.015	2.111	3.013	1.354	3.594	2.393	1.504	0.973	1.896
Solyc01g008660.4	F-box protein	253	228	193	159	183	123	200	146	195	163	214	152	9.262	8.353	7.09	5.966	6.898	4.692	7.321	5.409	7.292	6.128	7.713	5.65
Solyc01g008670.4	Cytochrome	200	118	88	291	105	150	201	112	44	64	67	52	7.322	4.323	3.233	10.919	3.958	5.722	7.357	4.15	1.645	2.406	2.415	1.933
Solyc01g008700.4	MutS2	439	470	520	412	474	485	504	492	518	479	495	484	16.072	17.218	19.103	15.459	17.867	18.5	18.448	18.229	19.37	18.008	17.841	17.99
Solyc01g008730.3	BZIP transcription factor	554	517	565	530	505	546	502	348	369	427	398	391	20.282	18.94	20.756	19.887	19.035	20.826	18.375	12.893	13.798	16.053	14.345	14.533
Solyc01g008760.4	mediator-associated protein 2-like	171	158	119	107	109	138	180	151	160	165	102	132	6.26	5.788	4.372	4.015	4.109	5.264	6.589	5.595	5.983	6.203	3.676	4.906
Solyc01g008770.3	Rho GTPase-activating protein 7	2165	2137	2237	1948	1860	1898	1617	1727	1775	1671	1968	1939	79.259	78.287	82.178	73.093	70.11	72.396	59.188	63.985	66.374	62.82	70.931	72.07
Solyc01g008780.3	Phospholipase A2 family protein	1305	1374	1525	1278	1457	1571	1548	1775	1582	1698	1938	2101	47.775	50.335	56.022	47.953	54.919	59.923	56.663	65.764	59.157	63.835	69.849	78.091
Solyc01g008790.4	Non-specific phospholipase C6	174	231	213	135	136	122	99	161	114	136	166	141	6.37	8.463	7.825	5.065	5.126	4.654	3.624	5.965	4.263	5.113	5.983	5.241
Solyc01g008800.3	Disease resistance protein (TIR-NBS-LRR class)	727	643	551	696	540	666	322	256	249	298	327	279	26.615	23.556	20.241	26.115	20.354	25.404	11.786	9.485	9.311	11.203	11.786	10.37
Solyc01g008810.3	RING/U-box superfamily protein	678	683	741	661	746	666	856	950	872	713	668	678	24.821	25.021	27.221	24.802	28.119	25.404	31.333	35.197	32.608	26.805	24.076	25.2
Solyc01g008820.3	signal peptide peptidase-like	1107	1149	1049	1053	1053	1016	819	808	863	685	714	696	40.527	42.093	38.536	39.51	39.691	38.754	29.978	29.936	32.271	25.752	25.734	25.869
Solyc01g008830.2	L-ascorbate oxidase	230	251	294	302	302	232	264	304	271	222	323	272	8.42	9.195	10.8	11.332	11.383	8.849	9.663	11.263	10.134	8.346	11.642	10.11
Solyc01g008840.3	COP9 signalosome complex subunit 2	1665	1490	1224	1402	1178	1165	1331	986	994	1140	1137	900	60.955	54.585	44.965	52.606	44.403	44.437	48.72	36.531	37.17	42.857	40.98	33.452
Solyc01g008850.3	Non-specific serine/threonine protein kinase	3590	3667	2710	5701	5528	6425	4773	3187	3049	4518	4159	3036	131.428	134.338	99.554	213.912	208.369	245.072	174.71	118.078	114.014	169.85	149.899	112.844
Solyc01g008890.4	Solanum lycopersicum Cytokinin Response Factor 3	569	593	568	556	636	678	804	737	728	782	666	749	20.831	21.724	20.866	20.862	23.973	25.861	29.429	27.306	27.223	29.399	24.004	27.839
Solyc01g008900.4	D-cysteine desulfhydrase 2, mitochondrial	120	134	124	132	83	133	113	86	154	132	108	113	4.393	4.909	4.555	4.953	3.129	5.073	4.136	3.186	5.759	4.962	3.893	4.2
Solyc01g008910.2	Transcription factor GRAS	197	174	149	200	182	203	301	266	321	264	250	236	7.212	6.374	5.474	7.504	6.86	7.743	11.018	9.855	12.003	9.925	9.011	8.772
Solyc01g008920.4	NAD(P)-binding Rossmann-fold superfamily protein	585	652	902	873	881	859	922	930	920	1163	1348	1095	21.416	23.886	33.136	32.757	33.208	32.765	33.749	34.456	34.402	43.722	48.585	40.7
Solyc01g008930.4	AUREA phytochromobilin synthase	416	494	645	566	648	644	709	652	877	762	821	852	15.229	18.097	23.695	21.237	24.425	24.564	25.952	24.157	32.795	28.647	29.59	31.668
Solyc01g008940.2	Unknown protein	10	11	8	22	15	22	18	20	18	17	21	14	0.366	0.403	0.294	0.825	0.565	0.839	0.659	0.741	0.673	0.639	0.757	0.52
Solyc01g008950.4	Calmodulin 1	3740	3652	3552	3131	3705	3776	3871	3678	4279	3546	2970	3507	136.919	133.788	130.485	117.481	139.654	144.03	141.693	136.269	160.009	133.309	107.045	130.351
Solyc01g008960.3	Argonaute 4a	12403	12200	11512	11295	9400	7869	7630	8420	7952	7995	10395	9234	454.066	446.938	422.902	423.809	354.317	300.151	279.286	311.96	297.357	300.565	374.657	343.216
Solyc01g008970.4	RNA-binding (RRM/RBD/RNP motifs) family protein	7727	7834	7168	7778	6837	6141	7066	6209	6410	6611	6745	5564	282.88	286.993	263.322	291.845	257.709	234.239	258.642	230.043	239.695	248.535	243.103	206.807
Solyc01g008980.3	Abscisic acid-insensitive 5-like protein	134	154	135	170	190	166	171	180	182	189	162	181	4.906	5.642	4.959	6.379	7.162	6.332	6.259	6.669	6.806	7.105	5.839	6.728
Solyc01g008990.4	THO complex subunit 7B	394	308	265	273	325	288	285	250	277	261	198	218	14.424	11.283	9.735	10.243	12.25	10.985	10.432	9.262	10.358	9.812	7.136	8.103
Solyc01g009000.3	RING/U-box superfamily protein	1412	1384	1148	1123	1227	1171	1184	1103	946	912	934	1043	51.692	50.702	42.173	42.137	46.25	44.666	43.339	40.866	35.375	34.286	33.663	38.767
Solyc01g009010.3	4-diphosphocytidyl-2-C-methyl-D-erythritol kinase	613	614	618	588	582	555	677	811	887	719	699	786	22.442	22.493	22.703	22.063	21.938	21.17	24.781	30.047	33.168	27.03	25.193	29.215
Solyc01g009020.4	Cysteine proteinase inhibitor	1197	1044	949	724	923	976	1098	677	806	673	570	596	43.821	38.246	34.862	27.166	34.791	37.228	40.191	25.083	30.14	25.301	20.544	22.153
Solyc01g009030.4	dgd1 suppressor 1	961	865	788	682	649	493	530	560	468	441	554	470	35.182	31.689	28.948	25.59	24.463	18.805	19.4	20.748	17.5	16.579	19.967	17.469
Solyc01g009040.4	cyclinB1_4	495	531	617	333	607	377	388	498	748	343	418	473	18.122	19.453	22.666	12.495	22.88	14.38	14.202	18.451	27.971	12.895	15.066	17.581
Solyc01g009050.3	Molybdopterin biosynthesis protein CNX1	1300	1158	969	939	770	855	810	732	620	694	749	658	47.592	42.422	35.597	35.233	29.024	32.613	29.649	27.121	23.184	26.09	26.995	24.457
Solyc01g009060.3	BTB-POZ and MATH domain protein	957	932	936	904	837	764	867	834	775	831	858	803	35.035	34.143	34.385	33.92	31.549	29.142	31.735	30.9	28.98	31.241	30.924	29.846
Solyc01g009070.3	gamyb-like 1	585	614	544	647	860	805	538	406	501	431	467	620	21.416	22.493	19.984	24.277	32.416	30.705	19.693	15.042	18.734	16.203	16.832	23.045
Solyc01g009080.4	Zeaxanthin epoxidase, chloroplastic	1700	2031	2255	2115	3268	3407	2977	3043	3698	3331	2925	3306	62.236	74.404	82.839	79.359	123.182	129.955	108.969	112.743	138.283	125.226	105.423	122.88
Solyc01g009090.3	Serrate RNA effector molecule	2775	2732	2587	2767	2214	2483	2686	2299	2483	2460	2756	2389	101.591	100.085	95.035	103.823	83.453	94.71	98.318	85.178	92.849	92.482	99.332	88.796
Solyc01g009100.4	60S ribosomal protein L30	3783	4093	3525	2524	3057	3250	3225	3587	3615	2800	2350	2776	138.493	149.944	129.494	94.705	115.229	123.966	118.047	132.898	135.179	105.264	84.699	103.18
Solyc01g009120.3	Histone deacetylase	425	437	354	525	563	460	542	491	410	562	545	480	15.559	16.009	13.004	19.699	21.221	17.546	19.839	18.191	15.332	21.128	19.643	17.841
Solyc01g009145.1	Glycosyl hydrolase	100	101	81	102	63	104	88	85	76	93	113	92	3.661	3.7	2.976	3.827	2.375	3.967	3.221	3.149	2.842	3.496	4.073	3.42
Solyc01g009160.2	Late embryogenesis abundant (LEA) hydroxyproline-rich glycoprotein family	437	321	233	431	400	489	222	357	346	146	195	273	15.998	11.76	8.559	16.172	15.077	18.652	8.126	13.227	12.938	5.489	7.028	10.147
Solyc01g009170.4	EIL-EIN3/EIL	4051	3959	3502	4087	3503	3666	3575	2960	2499	3702	3361	2935	148.304	145.035	128.649	153.352	132.04	139.834	130.858	109.668	93.448	139.174	121.137	109.09
Solyc01g009180.4	5-methyltetrahydropteroyltriglutamate--homocysteine methyltransferase	1379	1398	1084	1118	852	943	911	616	735	804	892	768	50.484	51.215	39.822	41.949	32.115	35.969	33.346	22.823	27.485	30.226	32.149	28.546
Solyc01g009200.4	inactive protein RESTRICTED TEV MOVEMENT 2-like	39	46	59	43	68	43	111	146	104	72	73	59	1.428	1.685	2.167	1.613	2.563	1.64	4.063	5.409	3.889	2.707	2.631	2.193
Solyc01g009220.3	inactive protein RESTRICTED TEV MOVEMENT 2-like	13	20	16	15	34	32	51	41	59	18	24	26	0.476	0.733	0.588	0.563	1.282	1.221	1.867	1.519	2.206	0.677	0.865	0.966
Solyc01g009230.4	sitiens	1363	1307	1279	1245	871	840	754	654	716	832	1038	742	49.899	47.881	46.985	46.715	32.831	32.041	27.599	24.231	26.774	31.278	37.412	27.579
Solyc01g009240.4	Glycosyl hydrolase family protein	19	12	15	11	30	12	19	12	41	26	33	24	0.696	0.44	0.551	0.413	1.131	0.458	0.695	0.445	1.533	0.977	1.189	0.892
Solyc01g009245.1	Chlororespiratory reduction 42	168	204	225	253	289	281	277	330	393	283	280	355	6.15	7.473	8.266	9.493	10.893	10.718	10.139	12.226	14.696	10.639	10.092	13.195
Solyc01g009250.3	hypothetical protein	23	30	31	24	25	21	32	47	43	39	21	38	0.842	1.099	1.139	0.901	0.942	0.801	1.171	1.741	1.608	1.466	0.757	1.412
Solyc01g009260.1	protein FAF-like, chloroplastic	35	34	30	22	34	14	16	36	22	12	11	24	1.281	1.246	1.102	0.825	1.282	0.534	0.586	1.334	0.823	0.451	0.396	0.892
Solyc01g009270.1	protein FAF-like, chloroplastic	18	29	20	21	22	19	26	9	20	4	22	23	0.659	1.062	0.735	0.788	0.829	0.725	0.952	0.333	0.748	0.15	0.793	0.855
Solyc01g009280.4	Serine/threonine-protein phosphatase	1405	1384	1288	1369	1068	1039	1042	955	962	1004	1226	984	51.436	50.702	47.316	51.367	40.256	39.631	38.141	35.383	35.973	37.745	44.187	36.574
Solyc01g009290.4	Protein CLP1 homolog	802	830	684	780	719	709	851	650	600	735	767	722	29.361	30.406	25.127	29.267	27.102	27.044	31.15	24.082	22.436	27.632	27.644	26.836
Solyc01g009300.3	Serine/threonine-protein kinase Nek2	2910	2485	2914	1852	1508	1719	1366	1722	1670	1325	1787	1546	106.533	91.036	107.048	69.49	56.842	65.569	50.001	63.8	62.448	49.812	64.407	57.463
Solyc01g009310.3	meloidogyne-induced giant cell protein DB217	4103	4068	3475	2569	3137	2982	2121	2360	2257	1796	2142	2171	150.208	149.028	127.657	96.394	118.244	113.744	77.636	87.438	84.398	67.519	77.202	80.693
Solyc01g009340.4	SUN-domain protein2	209	196	263	176	430	231	260	233	537	244	247	280	7.651	7.18	9.662	6.604	16.208	8.811	9.517	8.633	20.081	9.173	8.902	10.407
Solyc01g009370.2	Cytochrome P450	68	59	144	29	4	29	55	277	152	10	6	1	2.489	2.161	5.29	1.088	0.151	1.106	2.013	10.263	5.684	0.376	0.216	0.037
Solyc01g009380.3	Nicalin	399	424	372	371	334	298	234	299	245	228	330	225	14.607	15.533	13.666	13.921	12.59	11.367	8.565	11.078	9.162	8.571	11.894	8.363
Solyc01g009390.4	mRNA-decapping enzyme-like protein	991	970	696	798	837	710	722	478	503	626	535	551	36.28	35.535	25.568	29.942	31.549	27.082	26.428	17.71	18.809	23.534	19.282	20.48
Solyc01g009400.3	Peroxidase	12	12	48	17	0	17	45	156	77	1	4	1	0.439	0.44	1.763	0.638	0	0.648	1.647	5.78	2.879	0.038	0.144	0.037
Solyc01g009410.3	Peroxidase	7	18	50	7	0	10	19	132	54	5	1	0	0.256	0.659	1.837	0.263	0	0.381	0.695	4.891	2.019	0.188	0.036	0
Solyc01g009420.4	UDP-apiose/UDP-xylose synthase	6854	6572	6273	6806	6380	6357	7000	6622	6342	6481	7293	6522	250.92	240.76	230.444	255.374	240.483	242.478	256.226	245.344	237.153	243.648	262.854	242.414
Solyc01g009430.3	hypothetical protein	4673	4304	4320	6766	5612	4848	3727	3610	2879	3352	3231	2504	171.075	157.674	158.699	253.873	211.535	184.92	136.422	133.75	107.657	126.016	116.452	93.07
Solyc01g009443.1	Mitochondrial inner membrane protease ATP23	3316	3201	2997	3064	3205	2950	3132	3151	2684	2694	2625	2706	121.397	117.266	110.097	114.967	120.807	112.523	114.643	116.744	100.365	101.279	94.61	100.579
Solyc01g009447.1	60S acidic ribosomal protein family	1218	1369	1197	628	940	1041	1007	1236	1475	854	709	897	44.59	50.152	43.973	23.564	35.432	39.707	36.86	45.794	55.156	32.105	25.554	33.34
Solyc01g009480.4	Alpha/beta-Hydrolases superfamily protein	39	47	57	21	21	24	16	7	13	1	45	12	1.428	1.722	2.094	0.788	0.792	0.915	0.586	0.259	0.486	0.038	1.622	0.446
Solyc01g009500.4	Alpha/beta-Hydrolases superfamily protein	677	681	689	736	879	955	954	943	925	785	874	823	24.785	24.948	25.311	27.616	33.132	36.427	34.92	34.938	34.589	29.511	31.501	30.59
Solyc01g009505.1	Unknown protein	14	38	89	3	3	5	12	64	21	0	5	1	0.513	1.392	3.269	0.113	0.113	0.191	0.439	2.371	0.785	0	0.18	0.037
Solyc01g009520.4	Ribosomal protein	5005	4754	3964	3472	3761	3741	4053	3516	3949	3785	3274	3407	183.23	174.159	145.621	130.276	141.765	142.695	148.355	130.267	147.669	142.294	118.002	126.634
Solyc01g009565.1	receptor-like protein 12	100	167	171	162	211	136	148	172	245	189	183	177	3.661	6.118	6.282	6.079	7.953	5.188	5.417	6.373	9.162	7.105	6.596	6.579
Solyc01g009610.3	Protein phosphatase inhibitor 2-like	597	531	677	654	696	734	760	720	766	613	584	634	21.856	19.453	24.87	24.539	26.235	27.997	27.819	26.676	28.644	23.045	21.049	23.565
Solyc01g009620.3	Cleavage and polyadenylation specificity factor subunit 5	230	267	243	200	217	212	314	285	303	235	257	287	8.42	9.781	8.927	7.504	8.179	8.086	11.494	10.559	11.33	8.835	9.263	10.667
Solyc01g009630.3	Cleavage and polyadenylation specificity factor subunit 5	777	832	813	838	793	759	1070	952	970	1001	872	995	28.445	30.48	29.866	31.443	29.891	28.951	39.166	35.271	36.272	37.632	31.429	36.983
Solyc01g009670.4	Poly(A) polymerase I	143	145	232	202	258	236	317	388	442	365	371	368	5.235	5.312	8.523	7.579	9.725	9.002	11.603	14.375	16.528	13.722	13.372	13.678
Solyc01g009690.3	SC0A	194	96	93	157	111	90	37	35	28	28	82	32	7.102	3.517	3.416	5.891	4.184	3.433	1.354	1.297	1.047	1.053	2.955	1.189
Solyc01g009700.3	NL0E	102	45	38	34	34	23	18	25	22	22	37	21	3.734	1.649	1.396	1.276	1.282	0.877	0.659	0.926	0.823	0.827	1.334	0.781
Solyc01g009720.2	E3 ubiquitin protein ligase DRIP2	22	23	36	18	25	26	19	29	25	14	18	16	0.805	0.843	1.322	0.675	0.942	0.992	0.695	1.074	0.935	0.526	0.649	0.595
Solyc01g009750.3	cysteine-rich and transmembrane domain-containing protein WIH2	2383	2459	2660	2448	2940	2345	2417	2874	2229	2390	2235	2362	87.24	90.084	97.717	91.853	110.818	89.446	88.471	106.481	83.351	89.85	80.554	87.793
Solyc01g009760.3	GRAM domain family protein	148	143	199	114	142	170	105	143	131	117	127	121	5.418	5.239	7.31	4.277	5.352	6.484	3.843	5.298	4.899	4.399	4.577	4.497
Solyc01g009770.3	ATP-dependent RNA helicase	195	203	333	167	207	167	222	385	369	252	208	228	7.139	7.437	12.233	6.266	7.803	6.37	8.126	14.264	13.798	9.474	7.497	8.474
Solyc01g009780.3	GSH-induced LITAF domain protein	1240	988	1063	1300	1139	1200	924	1053	750	797	732	661	45.396	36.195	39.05	48.778	42.933	45.772	33.822	39.014	28.045	29.963	26.383	24.569
Solyc01g009810.3	Leucine-rich repeat protein	183	93	54	119	76	74	19	14	9	13	10	7	6.7	3.407	1.984	4.465	2.865	2.823	0.695	0.519	0.337	0.489	0.36	0.26
Solyc01g009820.4	Hydroxyproline-rich glycoprotein family protein	1435	1343	1414	1755	1574	1622	1105	936	858	947	1234	1039	52.534	49.2	51.944	65.851	59.329	61.869	40.447	34.679	32.084	35.602	44.476	38.618
Solyc01g009850.4	hypothetical protein	380	397	396	278	358	315	362	367	477	264	264	321	13.912	14.544	14.547	10.431	13.494	12.015	13.251	13.597	17.837	9.925	9.515	11.931
Solyc01g009860.3	NAC domain-containing protein	1107	1023	1291	1251	1281	1300	1503	1022	1180	1027	908	987	40.527	37.477	47.426	46.94	48.285	49.587	55.015	37.865	44.125	38.609	32.726	36.686
Solyc01g009870.3	Glycerophosphodiester phosphodiesterase	12	2	19	14	17	17	25	37	26	19	33	6	0.439	0.073	0.698	0.525	0.641	0.648	0.915	1.371	0.972	0.714	1.189	0.223
Solyc01g009900.3	Glutaredoxin	6	16	12	6	11	15	18	14	13	7	10	15	0.22	0.586	0.441	0.225	0.415	0.572	0.659	0.519	0.486	0.263	0.36	0.558
Solyc01g009930.3	receptor-like protein 12	67	24	15	42	87	78	5	5	4	0	20	10	2.453	0.879	0.551	1.576	3.279	2.975	0.183	0.185	0.15	0	0.721	0.372
Solyc01g009970.3	Hydrolase	622	666	747	532	779	737	744	740	889	859	926	934	22.771	24.398	27.442	19.962	29.363	28.112	27.233	27.417	33.243	32.293	33.375	34.716
Solyc01g009990.3	Peptidyl-prolyl cis-trans isomerase	3985	4198	5305	4355	5254	5575	6377	6304	8975	7740	7416	8521	145.888	153.791	194.883	163.408	198.041	212.65	233.422	233.562	335.611	290.979	267.288	316.715
Solyc01g010000.3	ACT domain-containing protein	706	954	1388	1014	1068	1102	645	626	851	685	728	506	25.846	34.949	50.989	38.047	40.256	42.034	23.609	23.193	31.822	25.752	26.239	18.807
Solyc01g010020.3	Calmodulin	274	227	217	355	332	318	240	245	190	215	237	153	10.031	8.316	7.972	13.32	12.514	12.13	8.785	9.077	7.105	8.083	8.542	5.687
Solyc01g010030.3	Proline-rich receptor-like protein kinase PERK13	488	602	681	750	650	491	536	676	519	608	768	575	17.865	22.054	25.017	28.141	24.501	18.728	19.62	25.046	19.407	22.857	27.68	21.372
Solyc01g010050.3	S-adenosylmethionine decarboxylase 3	2444	2606	3285	3181	2716	2548	3491	3129	3586	3686	4156	3705	89.473	95.469	120.677	119.357	102.375	97.19	127.784	115.929	134.095	138.572	149.791	137.71
Solyc01g010060.2	Unknown protein	64	43	49	105	83	115	50	22	49	20	75	36	2.343	1.575	1.8	3.94	3.129	4.386	1.83	0.815	1.832	0.752	2.703	1.338
Solyc01g010080.3	Potassium channel AKT1	415	416	801	243	177	173	163	254	166	84	73	41	15.193	15.24	29.425	9.118	6.672	6.599	5.966	9.411	6.207	3.158	2.631	1.524
Solyc01g010130.4	bHLH transcription factor 001	357	374	458	349	463	364	339	368	554	422	558	611	13.07	13.701	16.825	13.095	17.452	13.884	12.409	13.634	20.716	15.865	20.111	22.71
Solyc01g010150.3	ACT domain-containing protein	232	179	226	167	242	192	152	187	249	170	161	181	8.493	6.558	8.302	6.266	9.122	7.324	5.564	6.928	9.311	6.391	5.803	6.728
Solyc01g010180.3	Unknown protein	208	156	168	128	93	161	212	93	102	88	148	59	7.615	5.715	6.172	4.803	3.505	6.141	7.76	3.446	3.814	3.308	5.334	2.193
Solyc01g010185.1	Retrovirus-related Pol polyprotein from transposon TNT 1-94	230	207	160	214	257	264	220	160	124	216	161	152	8.42	7.583	5.878	8.03	9.687	10.07	8.053	5.928	4.637	8.12	5.803	5.65
Solyc01g010215.1	UBN2 domain-containing protein	149	124	121	95	118	118	64	138	121	135	103	68	5.455	4.543	4.445	3.565	4.448	4.501	2.343	5.113	4.525	5.075	3.712	2.527
Solyc01g010220.3	Copia-like polyprotein/retrotransposon	244	223	177	136	123	159	193	160	223	251	282	315	8.933	8.169	6.502	5.103	4.636	6.065	7.065	5.928	8.339	9.436	10.164	11.708
Solyc01g010230.2	MDIS1-interacting receptor like kinase 2	409	328	412	229	376	325	250	241	211	233	181	191	14.973	12.016	15.135	8.593	14.173	12.397	9.151	8.929	7.89	8.759	6.524	7.099
Solyc01g010250.4	6-phosphogluconolactonase	292	155	157	137	146	145	210	231	183	142	121	206	10.69	5.678	5.768	5.14	5.503	5.531	7.687	8.559	6.843	5.338	4.361	7.657
Solyc01g010270.3	Protein SPIRAL1	1622	1447	1398	850	1214	1256	989	1365	888	902	711	854	59.38	53.01	51.357	31.894	45.76	47.908	36.201	50.573	33.206	33.91	25.626	31.742
Solyc01g010290.4	Ureide permease	485	526	569	490	567	391	378	391	444	315	318	376	17.756	19.27	20.903	18.386	21.372	14.914	13.836	14.487	16.603	11.842	11.461	13.975
Solyc01g010310.4	Carbohydrate-binding X8 domain superfamily protein	695	761	881	582	842	651	516	680	828	532	488	596	25.443	27.879	32.364	21.838	31.738	24.831	18.888	25.194	30.962	20	17.588	22.153
Solyc01g010370.3	S-adenosyl-L-methionine-dependent methyltransferases superfamily protein	152	149	174	95	151	99	97	106	151	103	131	116	5.565	5.459	6.392	3.565	5.692	3.776	3.551	3.927	5.646	3.872	4.722	4.312
Solyc01g010390.3	Beta-glucosidase 34	355	392	507	487	492	419	466	438	693	575	657	604	12.996	14.361	18.625	18.273	18.545	15.982	17.057	16.228	25.914	21.617	23.68	22.45
Solyc01g010420.3	Actin cross-linking protein (DUF569)	23	6	17	14	2	2	3	0	2	3	4	4	0.842	0.22	0.625	0.525	0.075	0.076	0.11	0	0.075	0.113	0.144	0.149
Solyc01g010430.4	Actin cross-linking protein, putative (DUF569)	472	380	361	701	533	685	406	156	124	141	195	114	17.28	13.921	13.262	26.303	20.091	26.128	14.861	5.78	4.637	5.301	7.028	4.237
Solyc01g010440.4	Glycine-rich protein	2098	2042	1760	1794	1671	1573	2097	2048	1695	2084	1985	1710	76.806	74.807	64.655	67.314	62.986	60	76.758	75.878	63.383	78.346	71.543	63.559
Solyc01g010460.4	5'-AMP-activated protein kinase subunit beta-2	260	250	327	308	225	236	319	246	297	372	437	287	9.518	9.159	12.013	11.557	8.481	9.002	11.677	9.114	11.106	13.985	15.75	10.667
Solyc01g010470.2	5'-AMP-activated protein kinase subunit beta-2	183	230	301	275	347	357	371	268	363	405	325	380	6.7	8.426	11.057	10.319	13.08	13.617	13.58	9.929	13.574	15.226	11.714	14.124
Solyc01g010480.3	Protein TWIN LOV 1	204	221	101	271	245	219	143	76	48	87	84	63	7.468	8.096	3.71	10.168	9.235	8.353	5.234	2.816	1.795	3.271	3.028	2.342
Solyc01g010510.4	Pentatricopeptide repeat-containing protein, mitochondrial	55	72	51	41	33	36	51	42	29	45	63	30	2.014	2.638	1.874	1.538	1.244	1.373	1.867	1.556	1.084	1.692	2.271	1.115
Solyc01g010520.3	Helicase with zinc finger protein	1081	974	871	984	1096	1070	841	967	995	970	950	955	39.575	35.682	31.997	36.921	41.312	40.814	30.784	35.827	37.207	36.466	34.24	35.496
Solyc01g010540.3	40S ribosomal protein S9	2072	2156	1743	1637	1893	1800	1933	1763	1951	1641	1520	1719	75.855	78.983	64.03	61.423	71.353	68.658	70.755	65.319	72.956	61.692	54.784	63.893
Solyc01g010570.4	Mucin-related protein	800	776	645	740	758	695	1014	848	827	821	724	642	29.287	28.428	23.695	27.766	28.572	26.51	37.116	31.418	30.925	30.865	26.094	23.862
Solyc01g010580.3	40S ribosomal protein S9	6360	6507	5345	5328	6406	6207	6654	6695	6030	6076	4907	5554	232.835	238.379	196.353	199.916	241.463	236.756	243.561	248.049	225.486	228.422	176.858	206.435
Solyc01g010590.2	Peptidyl-prolyl cis-trans isomerase	589	530	555	456	599	505	394	387	489	308	403	369	21.563	19.416	20.388	17.11	22.578	19.262	14.422	14.338	18.286	11.579	14.525	13.715
Solyc01g010640.3	NAD(P)-linked oxidoreductase superfamily protein	1091	1672	2121	2635	3272	2123	2669	2927	2763	3571	3264	2827	39.941	61.253	77.917	98.87	123.333	80.979	97.695	108.445	103.32	134.249	117.641	105.076
Solyc01g010650.3	UDP-galactose UDP-glucose transporter 3-like protein	939	819	768	664	681	562	685	744	632	577	610	659	34.376	30.003	28.213	24.915	25.669	21.437	25.074	27.565	23.633	21.692	21.986	24.494
Solyc01g010660.3	Protein kinase 2B, chloroplastic	537	492	434	745	678	758	582	552	617	552	500	508	19.659	18.024	15.943	27.954	25.556	28.913	21.303	20.452	23.072	20.752	18.021	18.882
Solyc01g010700.3	SNF1-related protein kinase regulatory subunit gamma-1-like	706	700	467	745	773	728	1043	814	859	917	1184	1342	25.846	25.644	17.156	27.954	29.137	27.768	38.178	30.159	32.121	34.474	42.674	49.88
Solyc01g010710.4	Carboxypeptidase	418	439	572	294	324	241	148	233	174	155	193	172	15.303	16.082	21.013	11.031	12.213	9.193	5.417	8.633	6.507	5.827	6.956	6.393
Solyc01g010720.4	Carboxypeptidase	15	27	24	8	12	2	5	12	15	0	5	8	0.549	0.989	0.882	0.3	0.452	0.076	0.183	0.445	0.561	0	0.18	0.297
Solyc01g010750.4	Ricin B lectin domain	10974	9969	9521	11508	9970	10221	10818	10508	7747	10917	11308	12067	401.751	365.207	349.761	431.801	375.803	389.864	395.979	389.32	289.691	410.415	407.563	448.515
Solyc01g010760.3	Mitochondrial outer membrane protein porin	1736	1981	1813	1260	1391	1454	1516	1647	1680	1302	1333	1482	63.554	72.572	66.602	47.278	52.431	55.461	55.491	61.021	62.822	48.948	48.044	55.084
Solyc01g010780.4	Protein kinase superfamily protein	1264	1312	1201	1205	1439	1415	1134	1104	1206	1113	998	1147	46.274	48.064	44.12	45.214	54.241	53.973	41.509	40.903	45.097	41.842	35.97	42.633
Solyc01g010810.4	Ran-interacting Mog1 protein	208	237	200	169	212	185	179	191	160	219	137	186	7.615	8.682	7.347	6.341	7.991	7.057	6.552	7.077	5.983	8.233	4.938	6.913
Solyc01g010820.3	Cullin	1136	1099	970	942	860	866	1051	645	796	769	878	845	41.588	40.261	35.634	35.346	32.416	33.032	38.471	23.897	29.766	28.91	31.645	31.408
Solyc01g010830.4	Haloacid dehalogenase-like hydrolase-like protein	421	462	459	373	415	423	395	376	496	436	385	444	15.413	16.925	16.862	13.996	15.643	16.135	14.458	13.931	18.547	16.391	13.876	16.503
Solyc01g010860.3	Sphinganine C(4)-monooxygenase 1	556	589	556	594	593	517	498	542	435	364	460	488	20.355	21.578	20.425	22.288	22.352	19.72	18.229	20.081	16.266	13.684	16.579	18.138
Solyc01g010870.3	S-adenosyl-L-methionine-dependent methyltransferases superfamily protein	2036	1940	1328	1360	1494	1413	1493	1020	982	1106	1095	973	74.537	71.07	48.785	51.03	56.314	53.897	54.649	37.791	36.721	41.579	39.466	36.165
Solyc01g010880.3	RING/FYVE/PHD zinc finger superfamily protein	240	250	238	250	278	375	253	278	274	224	253	264	8.786	9.159	8.743	9.38	10.479	14.304	9.261	10.3	10.246	8.421	9.119	9.813
Solyc01g010910.2	MYB transcription factor	20	24	26	5	25	8	23	34	41	28	44	37	0.732	0.879	0.955	0.188	0.942	0.305	0.842	1.26	1.533	1.053	1.586	1.375
Solyc01g010920.2	O-fucosyltransferase	62	52	70	52	101	68	96	69	121	71	99	84	2.27	1.905	2.572	1.951	3.807	2.594	3.514	2.556	4.525	2.669	3.568	3.122
Solyc01g010930.4	O-fucosyltransferase family protein	35	40	45	35	31	37	48	48	51	43	40	35	1.281	1.465	1.653	1.313	1.168	1.411	1.757	1.778	1.907	1.617	1.442	1.301
Solyc01g010940.3	Transmembrane emp24 domain-containing protein p24delta7	686	702	676	591	583	556	509	550	545	463	412	385	25.114	25.717	24.833	22.175	21.975	21.208	18.631	20.377	20.38	17.406	14.849	14.31
Solyc01g010950.3	MAP kinase kinase kinase 2	291	371	292	359	367	403	398	265	311	354	341	376	10.653	13.591	10.727	13.47	13.833	15.372	14.568	9.818	11.63	13.308	12.29	13.975
Solyc01g010970.3	Argonaute7	149	149	134	93	93	103	105	132	115	65	82	101	5.455	5.459	4.923	3.49	3.505	3.929	3.843	4.891	4.3	2.444	2.955	3.754
Solyc01g010990.2	Son of sevenless protein	191	200	218	191	168	146	112	89	133	112	145	110	6.992	7.327	8.008	7.167	6.332	5.569	4.1	3.297	4.973	4.211	5.226	4.089
Solyc01g011000.3	Eukaryotic translation initiation factor 5A	7501	7528	6494	5588	6066	6178	5852	5726	5009	4960	4462	5020	274.607	275.783	238.562	209.672	228.648	235.65	214.205	212.148	187.307	186.467	160.819	186.587
Solyc01g011030.3	RING/U-box superfamily protein	350	321	339	295	347	281	271	385	408	370	326	397	12.813	11.76	12.453	11.069	13.08	10.718	9.92	14.264	15.257	13.91	11.75	14.756
Solyc01g011040.3	Leucine-rich repeat receptor-like protein kinase	1562	1533	1543	1331	1352	1259	1328	1259	1224	1085	1138	1132	57.184	56.16	56.683	49.942	50.961	48.023	48.61	46.646	45.77	40.79	41.016	42.075
Solyc01g011090.4	Phospholipid-transporting ATPase	98	92	87	89	23	23	26	7	26	30	29	19	3.588	3.37	3.196	3.339	0.867	0.877	0.952	0.259	0.972	1.128	1.045	0.706
Solyc01g011100.2	Phospholipid-transporting ATPase	804	714	696	569	461	451	456	267	425	379	402	355	29.434	26.157	25.568	21.35	17.377	17.203	16.691	9.892	15.892	14.248	14.489	13.195
Solyc01g011105.1	CLAVATA3/ESR (CLE)-related protein 25-like	22	27	27	10	23	22	30	16	26	14	9	15	0.805	0.989	0.992	0.375	0.867	0.839	1.098	0.593	0.972	0.526	0.324	0.558
Solyc01g011180.1	Sec1 family domain-containing protein MIP3	17	6	14	8	8	4	16	12	3	6	20	13	0.622	0.22	0.514	0.3	0.302	0.153	0.586	0.445	0.112	0.226	0.721	0.483
Solyc01g011200.3	aspartic proteinase-like protein 2	14	15	14	11	13	25	29	22	19	22	15	11	0.513	0.55	0.514	0.413	0.49	0.954	1.062	0.815	0.71	0.827	0.541	0.409
Solyc01g011220.3	Aspartic proteinase-like protein 2	12	7	7	22	10	22	11	16	4	7	8	5	0.439	0.256	0.257	0.825	0.377	0.839	0.403	0.593	0.15	0.263	0.288	0.186
Solyc01g011340.3	protein phosphatase 2A catalytic subunit 2	1970	1879	1797	1697	1753	1647	1356	1147	1365	1190	1286	1238	72.12	68.836	66.014	63.675	66.076	62.822	49.635	42.496	51.043	44.737	46.35	46.015
Solyc01g011350.3	DUF3755 domain-containing protein	586	634	719	628	627	664	670	631	624	562	582	600	21.453	23.226	26.413	23.564	23.634	25.327	24.524	23.378	23.334	21.128	20.976	22.301
Solyc01g011430.4	O-acyltransferase WSD1-like	18	16	57	17	17	27	10	18	11	14	6	12	0.659	0.586	2.094	0.638	0.641	1.03	0.366	0.667	0.411	0.526	0.216	0.446
Solyc01g011510.4	Aldehyde dehydrogenase	938	908	1189	1005	762	727	739	1080	924	884	1199	1012	34.34	33.264	43.679	37.709	28.722	27.73	27.05	40.014	34.552	33.233	43.214	37.615
Solyc01g014105.1	IRK-interacting protein	1054	1124	1181	1241	1074	932	1367	1148	1305	1605	1668	1518	38.586	41.177	43.385	46.565	40.483	35.55	50.037	42.533	48.799	60.339	60.118	56.422
Solyc01g014140.3	receptor-like protein 12	48	41	70	92	118	119	40	57	59	47	35	45	1.757	1.502	2.572	3.452	4.448	4.539	1.464	2.112	2.206	1.767	1.261	1.673
Solyc01g014180.3	Zinc finger A20 and AN1 domain-containing stress-associated protein 8	4648	4416	4294	4791	5869	5151	5872	5671	4985	4918	4839	5129	170.16	161.777	157.743	179.767	221.222	196.477	214.937	210.11	186.409	184.888	174.407	190.638
Solyc01g014230.4	RING-type E3 ubiquitin transferase	857	876	839	1082	634	738	636	563	544	595	617	532	31.374	32.092	30.821	40.599	23.898	28.15	23.28	20.859	20.342	22.369	22.238	19.774
Solyc01g014250.2	Unknown protein	95	88	90	123	109	62	59	31	49	96	104	68	3.478	3.224	3.306	4.615	4.109	2.365	2.16	1.149	1.832	3.609	3.748	2.527
Solyc01g014270.3	Unknown protein	127	160	142	167	208	219	287	236	297	276	219	288	4.649	5.861	5.216	6.266	7.84	8.353	10.505	8.744	11.106	10.376	7.893	10.705
Solyc01g014320.4	S-adenosyl-L-methionine-dependent methyltransferases superfamily protein	9	32	10	21	12	23	18	2	7	16	22	6	0.329	1.172	0.367	0.788	0.452	0.877	0.659	0.074	0.262	0.602	0.793	0.223
Solyc01g014373.1	IRK-interacting protein	682	798	815	816	1024	833	1003	839	989	1031	973	969	24.968	29.234	29.94	30.618	38.598	31.774	36.714	31.085	36.983	38.76	35.069	36.016
Solyc01g014480.3	ETHYLENE INSENSITIVE 3-like 3 protein	533	475	511	555	533	463	376	336	382	442	445	393	19.513	17.401	18.772	20.825	20.091	17.66	13.763	12.449	14.285	16.617	16.039	14.607
Solyc01g014490.4	DNA topoisomerase 6 subunit B	772	753	709	760	629	633	607	442	632	520	639	512	28.262	27.586	26.046	28.517	23.709	24.145	22.218	16.376	23.633	19.549	23.031	19.03
Solyc01g014620.1	Unknown protein	61	63	71	49	82	38	20	47	14	31	47	30	2.233	2.308	2.608	1.839	3.091	1.449	0.732	1.741	0.524	1.165	1.694	1.115
Solyc01g014840.3	Disease resistance protein (TIR-NBS-LRR class)	575	492	560	704	470	550	307	262	268	254	453	233	21.05	18.024	20.572	26.415	17.716	20.979	11.237	9.707	10.022	9.549	16.327	8.66
Solyc01g014850.4	Zinc finger transcription factor 7	814	787	744	694	965	963	992	804	912	808	635	760	29.8	28.831	27.331	26.04	36.374	36.732	36.311	29.788	34.103	30.376	22.887	28.248
Solyc01g014860.3	Unknown protein	83	90	89	99	68	55	83	71	57	68	76	81	3.039	3.297	3.269	3.715	2.563	2.098	3.038	2.631	2.131	2.556	2.739	3.011
Solyc01g015020.4	PRLI-interacting factor	1828	1563	1354	1549	1092	974	1351	859	977	1064	1223	914	66.922	57.259	49.74	58.121	41.161	37.152	49.452	31.826	36.534	40	44.079	33.972
Solyc01g015050.1	factor of DNA methylation 4-like	35	25	33	35	10	8	7	10	5	5	27	8	1.281	0.916	1.212	1.313	0.377	0.305	0.256	0.37	0.187	0.188	0.973	0.297
Solyc01g015080.3	Peroxidase	42	82	279	42	57	26	16	58	52	54	8	27	1.538	3.004	10.249	1.576	2.149	0.992	0.586	2.149	1.944	2.03	0.288	1.004
Solyc01g015293.1	Unknown protein	45	48	48	35	27	30	20	16	13	30	31	24	1.647	1.758	1.763	1.313	1.018	1.144	0.732	0.593	0.486	1.128	1.117	0.892
Solyc01g016410.4	RING/U-box superfamily protein	299	280	256	279	215	168	266	209	150	195	228	201	10.946	10.258	9.404	10.469	8.104	6.408	9.737	7.743	5.609	7.331	8.218	7.471
Solyc01g016460.4	Unknown protein	41	46	49	38	62	29	45	42	58	44	57	40	1.501	1.685	1.8	1.426	2.337	1.106	1.647	1.556	2.169	1.654	2.054	1.487
Solyc01g016470.3	60S acidic ribosomal protein P1	1434	1359	919	618	839	855	1164	883	840	725	539	715	52.498	49.786	33.76	23.188	31.625	32.613	42.607	32.715	31.411	27.256	19.427	26.576
Solyc01g017560.3	Unknown protein	13	13	12	8	12	15	9	5	10	20	14	3	0.476	0.476	0.441	0.3	0.452	0.572	0.329	0.185	0.374	0.752	0.505	0.112
Solyc01g017600.3	transmembrane protein 45B-like	184	193	191	62	98	80	34	38	54	26	43	42	6.736	7.07	7.017	2.326	3.694	3.051	1.245	1.408	2.019	0.977	1.55	1.561
Solyc01g017860.3	Unknown protein	134	147	122	132	91	101	89	72	80	97	112	51	4.906	5.385	4.482	4.953	3.43	3.852	3.258	2.668	2.992	3.647	4.037	1.896
Solyc01g018010.2	Unknown protein	46	26	40	46	26	47	47	41	18	26	26	31	1.684	0.952	1.469	1.726	0.98	1.793	1.72	1.519	0.673	0.977	0.937	1.152
Solyc01g020220.3	Replication factor C subunit 3	51	56	65	48	65	40	57	45	40	51	55	54	1.867	2.052	2.388	1.801	2.45	1.526	2.086	1.667	1.496	1.917	1.982	2.007
Solyc01g020240.4	hypothetical protein	303	280	356	326	409	359	376	288	405	316	320	283	11.093	10.258	13.078	12.232	15.417	13.694	13.763	10.67	15.145	11.88	11.533	10.519
Solyc01g020320.3	hypothetical protein	189	194	161	155	230	202	223	246	216	219	126	122	6.919	7.107	5.914	5.816	8.669	7.705	8.163	9.114	8.077	8.233	4.541	4.535
Solyc01g020340.2	Pentatricopeptide repeat-containing protein	23	16	30	11	7	8	4	11	4	8	17	1	0.842	0.586	1.102	0.413	0.264	0.305	0.146	0.408	0.15	0.301	0.613	0.037
Solyc01g020353.1	Retrovirus-related Pol polyprotein from transposon TNT 1-94	30	22	13	27	15	14	19	8	4	23	7	11	1.098	0.806	0.478	1.013	0.565	0.534	0.695	0.296	0.15	0.865	0.252	0.409
Solyc01g020357.1	Unknown protein	54	51	43	27	56	30	50	49	50	27	29	36	1.977	1.868	1.58	1.013	2.111	1.144	1.83	1.815	1.87	1.015	1.045	1.338
Solyc01g020440.3	Replication factor C subunit 3	858	824	713	383	444	480	500	516	595	437	402	444	31.411	30.187	26.193	14.371	16.736	18.309	18.302	19.118	22.249	16.429	14.489	16.503
Solyc01g020495.1	Unknown protein	174	176	151	221	98	103	57	79	34	79	132	56	6.37	6.448	5.547	8.292	3.694	3.929	2.086	2.927	1.271	2.97	4.758	2.081
Solyc01g020500.2	Unknown protein	43	52	42	33	46	42	44	30	33	35	46	28	1.574	1.905	1.543	1.238	1.734	1.602	1.611	1.111	1.234	1.316	1.658	1.041
Solyc01g020520.4	Membrane-bound transcription factor site-2 protease	79	63	73	94	54	68	54	36	69	70	70	55	2.892	2.308	2.682	3.527	2.035	2.594	1.977	1.334	2.58	2.632	2.523	2.044
Solyc01g021600.4	Dirigent protein	103	90	177	52	30	41	30	48	28	27	23	25	3.771	3.297	6.502	1.951	1.131	1.564	1.098	1.778	1.047	1.015	0.829	0.929
Solyc01g021640.3	Transducin/WD40 repeat-like superfamily protein	444	522	378	451	362	400	408	309	330	282	300	341	16.255	19.123	13.886	16.922	13.645	15.257	14.934	11.448	12.34	10.602	10.813	12.675
Solyc01g022740.3	F-box/kelch-repeat protein	264	253	259	293	325	293	220	306	271	185	235	264	9.665	9.268	9.515	10.994	12.25	11.176	8.053	11.337	10.134	6.955	8.47	9.813
Solyc01g022750.3	NADH dehydrogenase [ubiquinone] 1 alpha subcomplex subunit 6	1974	1945	1714	1279	1504	1526	1401	1642	1368	1234	1118	1207	72.267	71.254	62.965	47.99	56.691	58.207	51.282	60.836	51.155	46.391	40.295	44.863
Solyc01g028800.3	Pumilio-like protein 11	34	30	32	11	14	11	10	15	5	8	11	4	1.245	1.099	1.176	0.413	0.528	0.42	0.366	0.556	0.187	0.301	0.396	0.149
Solyc01g028803.1	Cytochrome P450	116	80	75	82	92	73	180	79	93	132	102	76	4.247	2.931	2.755	3.077	3.468	2.784	6.589	2.927	3.478	4.962	3.676	2.825
Solyc01g028807.1	Unknown protein	363	201	256	331	339	441	288	159	136	162	147	121	13.289	7.363	9.404	12.42	12.778	16.821	10.542	5.891	5.086	6.09	5.298	4.497
Solyc01g028810.3	Beta chaperonin 60	15921	15583	13592	12854	11654	11631	17658	13589	17935	18983	20290	19420	582.857	570.872	499.313	482.306	439.278	443.647	646.349	503.471	670.661	713.65	731.292	721.816
Solyc01g028830.3	Protein kinase domain	1130	1012	990	819	1178	956	1057	961	1180	924	879	879	41.369	37.074	36.368	30.73	44.403	36.465	38.69	35.605	44.125	34.737	31.681	32.671
Solyc01g028860.3	Evolutionarily conserved C-terminal region 2	16034	15432	13231	14650	12852	11587	16471	10797	11497	12342	12728	11180	586.994	565.34	486.051	549.695	484.435	441.968	602.9	400.028	429.919	463.987	458.743	415.546
Solyc01g028870.3	Antitermination NusB domain-containing protein	965	956	1125	1046	1005	1066	1176	1231	1269	1322	1286	1265	35.328	35.022	41.328	39.248	37.882	40.661	43.046	45.608	47.453	49.699	46.35	47.018
Solyc01g028900.3	2-oxoisovalerate dehydrogenase subunit beta, mitochondrial	3011	2875	2582	2861	2802	2904	2824	2269	2018	2146	2347	2191	110.231	105.324	94.852	107.35	105.617	110.769	103.369	84.066	75.461	80.677	84.591	81.437
Solyc01g028930.4	TATA-box-binding protein	773	875	793	658	793	775	806	623	606	595	588	519	28.299	32.055	29.131	24.689	29.891	29.561	29.503	23.082	22.661	22.369	21.193	19.291
Solyc01g034020.3	Serine/threonine-protein phosphatase	1974	1973	1989	1862	2252	2070	1939	1974	1929	1922	1886	1995	72.267	72.279	73.067	69.866	84.885	78.957	70.975	73.136	72.133	72.256	67.975	74.152
Solyc01g034150.4	DNA polymerase eta	469	446	399	524	453	478	383	266	283	339	374	306	17.17	16.339	14.658	19.661	17.075	18.233	14.019	9.855	10.582	12.744	13.48	11.374
Solyc01g044270.3	DnaJ domain	453	473	448	534	458	423	478	317	346	391	477	378	16.584	17.328	16.458	20.037	17.264	16.135	17.497	11.745	12.938	14.699	17.192	14.05
Solyc01g044340.3	RBR-type E3 ubiquitin transferase	44	37	31	47	11	5	9	12	7	21	32	15	1.611	1.355	1.139	1.764	0.415	0.191	0.329	0.445	0.262	0.789	1.153	0.558
Solyc01g044350.3	RBR-type E3 ubiquitin transferase	766	613	425	428	370	399	456	255	301	326	286	282	28.043	22.457	15.613	16.059	13.947	15.219	16.691	9.448	11.256	12.256	10.308	10.482
Solyc01g044360.4	importin-5-like	8029	7682	6730	8685	5589	5049	6487	5321	4842	6314	7773	5729	293.936	281.424	247.232	325.877	210.668	192.586	237.448	197.142	181.062	237.369	280.155	212.94
Solyc01g044365.1	Alg9-like mannosyltransferase family	234	251	227	188	231	172	190	251	176	149	172	166	8.567	9.195	8.339	7.054	8.707	6.561	6.955	9.3	6.581	5.602	6.199	6.17
Solyc01g044420.4	Calmodulin binding protein	2	14	4	14	15	18	3	4	8	1	8	9	0.073	0.513	0.147	0.525	0.565	0.687	0.11	0.148	0.299	0.038	0.288	0.335
Solyc01g044490.4	Elongation factor P	715	717	627	607	698	674	680	568	786	572	539	638	26.176	26.267	23.033	22.776	26.31	25.709	24.891	21.044	29.392	21.504	19.427	23.714
Solyc01g044556.1	TPX2 (targeting protein for Xklp2) protein family	145	151	130	126	234	195	148	112	175	111	127	144	5.308	5.532	4.776	4.728	8.82	7.438	5.417	4.15	6.544	4.173	4.577	5.352
Solyc01g044558.1	Cyclin-A1-1	285	248	171	199	288	235	193	142	161	208	212	199	10.434	9.085	6.282	7.467	10.856	8.964	7.065	5.261	6.02	7.82	7.641	7.397
Solyc01g049650.3	Pyruvate kinase	2700	2450	2154	1922	2190	2063	1669	1636	1262	1788	1780	1577	98.845	89.754	79.129	72.117	82.548	78.69	61.092	60.614	47.191	67.218	64.155	58.615
Solyc01g049680.3	Transcription factor Pur-alpha 1	2110	2227	2024	2205	2416	2396	2139	1829	1822	1807	1686	1725	77.246	81.585	74.353	82.736	91.067	91.392	78.295	67.764	68.132	67.933	60.767	64.116
Solyc01g049690.4	transcription factor Pur-alpha 1	480	507	460	460	432	413	368	307	322	361	389	327	17.572	18.574	16.898	17.26	16.284	15.753	13.47	11.374	12.041	13.571	14.02	12.154
Solyc01g049770.3	Unknown protein	353	417	434	451	649	626	612	668	740	651	556	612	12.923	15.276	15.943	16.922	24.463	23.878	22.401	24.749	27.672	24.474	20.039	22.747
Solyc01g049810.4	Pentatricopeptide repeat	67	75	50	38	31	17	45	47	23	43	44	38	2.453	2.748	1.837	1.426	1.168	0.648	1.647	1.741	0.86	1.617	1.586	1.412
Solyc01g049880.3	Unknown protein	16	8	13	10	7	9	7	16	17	7	11	13	0.586	0.293	0.478	0.375	0.264	0.343	0.256	0.593	0.636	0.263	0.396	0.483
Solyc01g049890.3	2-C-methyl-D-erythritol 4-phosphate cytidylyltransferase	5835	5386	5030	5420	5333	5186	4935	4748	4264	4854	5162	4817	213.616	197.312	184.781	203.368	201.019	197.812	180.639	175.913	159.448	182.482	186.049	179.042
Solyc01g049910.4	Membrane-bound transcription factor site-2 protease	87	94	62	79	101	94	57	70	66	62	90	62	3.185	3.444	2.278	2.964	3.807	3.585	2.086	2.593	2.468	2.331	3.244	2.304
Solyc01g049960.4	chromosome-associated kinesin	1206	1210	1201	1137	1090	1242	1212	1423	1323	1300	1269	1203	44.151	44.327	44.12	42.662	41.086	47.374	44.364	52.722	49.472	48.872	45.737	44.714
Solyc01g050010.3	Zinc finger BED domain-containing protein DAYSLEEPER	94	122	73	77	115	100	116	100	102	105	92	96	3.441	4.469	2.682	2.889	4.335	3.814	4.246	3.705	3.814	3.947	3.316	3.568
Solyc01g050040.4	RING/U-box superfamily protein	156	128	170	145	158	97	155	142	161	143	139	154	5.711	4.689	6.245	5.441	5.956	3.7	5.674	5.261	6.02	5.376	5.01	5.724
Solyc01g050070.4	Transmembrane protein	260	271	221	275	238	292	236	247	242	223	208	264	9.518	9.928	8.119	10.319	8.971	11.138	8.638	9.151	9.049	8.383	7.497	9.813
Solyc01g056320.1	Unknown protein	21	13	18	27	8	6	7	17	12	8	8	6	0.769	0.476	0.661	1.013	0.302	0.229	0.256	0.63	0.449	0.301	0.288	0.223
Solyc01g056340.4	de-etiolated 1	767	761	831	764	775	763	691	551	594	689	637	698	28.079	27.879	30.527	28.667	29.212	29.103	25.293	20.414	22.212	25.902	22.959	25.944
Solyc01g056370.3	Unknown protein	611	696	552	615	599	486	715	722	479	498	469	493	22.368	25.497	20.278	23.076	22.578	18.538	26.172	26.75	17.912	18.722	16.904	18.324
Solyc01g056480.3	Unknown protein	88	78	65	100	68	75	55	43	61	43	76	49	3.222	2.857	2.388	3.752	2.563	2.861	2.013	1.593	2.281	1.617	2.739	1.821
Solyc01g056520.3	ARM repeat superfamily protein	1207	1179	891	826	799	760	729	459	619	565	580	551	44.187	43.192	32.732	30.993	30.117	28.989	26.684	17.006	23.147	21.241	20.904	20.48
Solyc01g056570.3	Regulator of chromosome condensation	1657	1665	1480	1324	1300	1281	1151	1033	1077	1005	1245	1037	60.662	60.996	54.369	49.679	49.001	48.862	42.131	38.273	40.273	37.782	44.872	38.544
Solyc01g056600.2	Double-stranded RNA-binding protein 1	152	140	147	145	80	95	47	95	81	81	164	78	5.565	5.129	5.4	5.441	3.015	3.624	1.72	3.52	3.029	3.045	5.911	2.899
Solyc01g056620.4	Double-stranded RNA-binding protein 1	271	279	255	277	337	318	261	302	274	273	229	263	9.921	10.221	9.368	10.394	12.703	12.13	9.554	11.189	10.246	10.263	8.254	9.775
Solyc01g056690.4	Protein kinase and PP2C-like domain-containing protein	797	761	831	806	725	612	771	762	732	712	867	701	29.178	27.879	30.527	30.243	27.328	23.344	28.221	28.232	27.372	26.767	31.248	26.055
Solyc01g056720.4	small basic intrinsic protein 2.1	864	754	858	763	790	842	742	692	743	583	631	625	31.63	27.622	31.519	28.629	29.778	32.117	27.16	25.639	27.784	21.917	22.743	23.23
Solyc01g056780.3	50S ribosomal protein L34	1279	1616	2293	1771	2722	2879	2614	3926	4263	3597	2966	3807	46.823	59.201	84.235	66.451	102.601	109.815	95.682	145.458	159.411	135.226	106.901	141.501
Solyc01g056790.3	Exostosin-like protein	26	25	16	22	21	13	10	30	29	28	18	23	0.952	0.916	0.588	0.825	0.792	0.496	0.366	1.111	1.084	1.053	0.649	0.855
Solyc01g056800.1	Exostosin-like protein	14	16	14	21	9	9	10	13	17	17	12	24	0.513	0.586	0.514	0.788	0.339	0.343	0.366	0.482	0.636	0.639	0.433	0.892
Solyc01g056810.4	Syntaxin	129	95	189	112	169	171	189	177	253	221	194	154	4.723	3.48	6.943	4.202	6.37	6.523	6.918	6.558	9.461	8.308	6.992	5.724
Solyc01g056830.3	Syntaxin	22	23	32	33	21	15	18	17	30	19	31	33	0.805	0.843	1.176	1.238	0.792	0.572	0.659	0.63	1.122	0.714	1.117	1.227
Solyc01g056850.3	CTP synthase	898	914	1326	941	484	452	1292	818	1215	711	901	804	32.875	33.484	48.712	35.308	18.244	17.241	47.292	30.307	45.434	26.729	32.474	29.884
Solyc01g056940.4	Ubiquitin	3	14	3	11	10	14	6	15	6	11	9	10	0.11	0.513	0.11	0.413	0.377	0.534	0.22	0.556	0.224	0.414	0.324	0.372
Solyc01g056990.3	hypothetical protein	36	55	80	28	38	24	24	63	61	28	37	39	1.318	2.015	2.939	1.051	1.432	0.915	0.878	2.334	2.281	1.053	1.334	1.45
Solyc01g057000.3	Universal stress protein	64	38	32	64	37	35	366	97	126	200	121	91	2.343	1.392	1.176	2.401	1.395	1.335	13.397	3.594	4.712	7.519	4.361	3.382
Solyc01g057020.3	protein TRIGALACTOSYLDIACYLGLYCEROL 4, chloroplastic-like	318	280	283	296	187	207	152	139	144	198	222	172	11.642	10.258	10.396	11.106	7.049	7.896	5.564	5.15	5.385	7.444	8.001	6.393
Solyc01g057090.4	DUF2215 domain-containing protein	358	421	363	430	355	363	381	290	284	310	316	313	13.106	15.423	13.335	16.134	13.381	13.846	13.946	10.744	10.62	11.654	11.389	11.634
Solyc01g057165.1	Unknown protein	46	37	48	37	109	52	77	167	100	84	153	195	1.684	1.355	1.763	1.388	4.109	1.983	2.818	6.187	3.739	3.158	5.514	7.248
Solyc01g057200.4	Pentatricopeptide repeat-containing protein	600	615	733	737	780	738	743	744	938	1023	1111	1004	21.966	22.53	26.927	27.654	29.401	28.15	27.197	27.565	35.076	38.459	40.043	37.317
Solyc01g057210.3	Mitochondrial pyruvate dehydrogenase kinase	2127	2209	2007	2358	2432	2360	2213	2190	2143	2471	2571	2208	77.868	80.925	73.729	88.476	91.67	90.019	81.004	81.139	80.135	92.895	92.664	82.069
Solyc01g057260.4	Transmembrane protein, putative (DUF247)	46	43	34	61	77	92	49	41	37	55	56	52	1.684	1.575	1.249	2.289	2.902	3.509	1.794	1.519	1.384	2.068	2.018	1.933
Solyc01g057270.4	Calmodulin-binding transcription factor SR4	296	266	33	34	64	42	259	37	9	51	30	24	10.836	9.745	1.212	1.276	2.412	1.602	9.48	1.371	0.337	1.917	1.081	0.892
Solyc01g057310.4	Phragmoplast orienting kinesin 2	329	356	414	252	270	258	251	218	427	260	360	300	12.044	13.042	15.209	9.456	10.177	9.841	9.188	8.077	15.967	9.774	12.975	11.151
Solyc01g057320.3	Kinesin	92	99	140	89	29	33	25	24	56	47	78	29	3.368	3.627	5.143	3.339	1.093	1.259	0.915	0.889	2.094	1.767	2.811	1.078
Solyc01g057340.3	Unknown protein	124	92	135	104	150	97	118	91	90	72	82	83	4.54	3.37	4.959	3.902	5.654	3.7	4.319	3.372	3.365	2.707	2.955	3.085
Solyc01g057445.1	Mediator of RNA polymerase II transcription subunit 15a	255	175	159	143	157	169	182	146	92	103	109	105	9.335	6.411	5.841	5.366	5.918	6.446	6.662	5.409	3.44	3.872	3.929	3.903
Solyc01g057520.4	ARM repeat superfamily protein	780	835	929	612	658	539	603	751	792	546	788	684	28.555	30.59	34.128	22.963	24.802	20.559	22.072	27.824	29.616	20.526	28.401	25.423
Solyc01g057570.3	alpha-ketoglutarate-dependent dioxygenase alkB homolog 6-like	359	414	390	283	369	326	318	276	359	313	327	337	13.143	15.167	14.327	10.619	13.909	12.435	11.64	10.226	13.424	11.767	11.786	12.526
Solyc01g057760.4	RNA helicase DEAD2	3458	3191	2749	3333	1777	1985	2208	1715	1722	1866	2719	1758	126.595	116.9	100.987	125.06	66.981	75.715	80.821	63.541	64.392	70.151	97.998	65.343
Solyc01g057770.3	HCO3-transporter family	1722	1595	1223	3660	4187	4635	1549	1459	2186	1091	1234	1296	63.041	58.432	44.928	137.33	157.822	176.795	56.699	54.056	81.743	41.015	44.476	48.171
Solyc01g057780.3	Zinc finger protein VAR3, chloroplastic	1570	1566	1502	1974	1608	1408	1865	1261	1402	1872	1861	1520	57.477	57.369	55.177	74.068	60.611	53.706	68.266	46.72	52.426	70.376	67.074	56.496
Solyc01g057830.3	30S ribosomal protein S1 protein	4959	5483	6676	5468	6912	7546	10011	10962	13041	11363	10591	11870	181.546	200.866	245.248	205.169	260.536	287.831	366.44	406.141	487.655	427.182	381.721	441.193
Solyc01g057840.3	Nuclear export mediator factor Nemf	494	458	456	358	431	398	470	263	391	379	380	368	18.085	16.778	16.752	13.433	16.246	15.181	17.204	9.744	14.621	14.248	13.696	13.678
Solyc01g057850.4	nuclear export mediator factor NEMF-like	397	318	260	360	163	102	111	82	98	98	232	129	14.534	11.65	9.551	13.508	6.144	3.891	4.063	3.038	3.665	3.684	8.362	4.795
Solyc01g057853.1	Unknown protein	57	65	64	62	42	43	73	61	29	53	55	43	2.087	2.381	2.351	2.326	1.583	1.64	2.672	2.26	1.084	1.992	1.982	1.598
Solyc01g057900.3	E3 ubiquitin-protein ligase UPL6	1931	1778	1654	1668	1212	1188	1216	1073	1043	1117	1386	1072	70.693	65.136	60.761	62.586	45.684	45.314	44.51	39.755	39.002	41.993	49.954	39.845
Solyc01g057910.3	R2R3MYB transcription factor 2	99	43	126	102	73	64	51	60	49	48	47	48	3.624	1.575	4.629	3.827	2.752	2.441	1.867	2.223	1.832	1.805	1.694	1.784
Solyc01g058010.3	Neutral/alkaline invertase	329	333	318	345	416	345	261	201	248	217	257	203	12.044	12.199	11.682	12.945	15.68	13.159	9.554	7.447	9.274	8.158	9.263	7.545
Solyc01g058020.4	Neutral/alkaline invertase	95	90	112	92	186	193	108	96	148	82	81	98	3.478	3.297	4.114	3.452	7.011	7.362	3.953	3.557	5.534	3.083	2.919	3.643
Solyc01g058030.2	Gibberellin 2-oxidase	3	12	0	16	32	2	11	13	30	8	11	26	0.11	0.44	0	0.6	1.206	0.076	0.403	0.482	1.122	0.301	0.396	0.966
Solyc01g058100.2	Unknown protein	22	40	41	13	29	12	14	15	42	8	10	15	0.805	1.465	1.506	0.488	1.093	0.458	0.512	0.556	1.571	0.301	0.36	0.558
Solyc01g058140.3	beta-glycosidase 2	2278	2157	1890	2582	1920	2036	2295	1519	1755	2072	2293	1934	83.396	79.02	69.431	96.881	72.371	77.66	84.006	56.279	65.626	77.895	82.644	71.884
Solyc01g058160.3	Duf724 domain-containing protein 3	166	184	233	159	161	172	218	243	233	229	357	262	6.077	6.741	8.559	5.966	6.069	6.561	7.98	9.003	8.713	8.609	12.867	9.738
Solyc01g058170.4	Agenet domain containing protein	130	136	218	135	191	217	286	280	354	259	267	347	4.759	4.982	8.008	5.065	7.199	8.277	10.469	10.374	13.237	9.737	9.623	12.898
Solyc01g058190.4	30S ribosomal protein S6	778	842	771	776	843	874	1293	1063	1161	1005	933	902	28.482	30.846	28.323	29.117	31.775	33.337	47.329	39.384	43.414	37.782	33.627	33.526
Solyc01g058205.1	Pentatricopeptide repeat-containing protein	138	133	119	129	74	104	86	84	68	114	131	77	5.052	4.872	4.372	4.84	2.789	3.967	3.148	3.112	2.543	4.286	4.722	2.862
Solyc01g058250.2	2-oxoglutarate (2OG) and Fe(II)-dependent oxygenase superfamily protein	169	84	11	29	10	5	48	9	2	4	0	0	6.187	3.077	0.404	1.088	0.377	0.191	1.757	0.333	0.075	0.15	0	0
Solyc01g058260.4	Nuclear poly(A) polymerase 3	3192	3178	2772	2974	3710	3411	2687	2601	2246	2316	2806	2989	116.857	116.424	101.832	111.59	139.842	130.107	98.354	96.367	83.987	87.068	101.134	111.097
Solyc01g058270.3	O-acetyltransferase family protein	194	206	238	130	188	154	146	160	209	151	198	199	7.102	7.547	8.743	4.878	7.086	5.874	5.344	5.928	7.815	5.677	7.136	7.397
Solyc01g058280.4	ER membrane protein complex subunit 6-like	1186	1209	1023	1057	1035	1051	961	912	904	890	677	851	43.419	44.291	37.581	39.661	39.013	40.089	35.176	33.789	33.804	33.459	24.4	31.631
Solyc01g058320.4	transmembrane protein	301	337	390	303	402	330	355	537	460	248	413	395	11.019	12.346	14.327	11.369	15.153	12.587	12.994	19.896	17.201	9.323	14.885	14.682
Solyc01g058390.3	Galactokinase	665	606	571	496	434	424	461	384	365	415	475	445	24.345	22.2	20.976	18.611	16.359	16.173	16.874	14.227	13.649	15.602	17.12	16.54
Solyc01g058450.3	Flowering time control protein FCA	1525	1493	1528	1512	1253	1298	1117	1235	1202	1039	1303	1279	55.829	54.695	56.132	56.733	47.23	49.51	40.886	45.757	44.948	39.06	46.963	47.539
Solyc01g058470.1	Unknown protein	62	53	54	55	42	46	44	27	37	32	28	25	2.27	1.942	1.984	2.064	1.583	1.755	1.611	1	1.384	1.203	1.009	0.929
Solyc01g058520.4	Peroxidase	39	48	47	36	46	38	63	28	75	75	43	57	1.428	1.758	1.727	1.351	1.734	1.449	2.306	1.037	2.805	2.82	1.55	2.119
Solyc01g058530.4	Ribosomal protein S18	80	91	94	86	101	95	93	73	99	66	98	79	2.929	3.334	3.453	3.227	3.807	3.624	3.404	2.705	3.702	2.481	3.532	2.936
Solyc01g058670.3	Transcription factor	1202	1311	1609	982	1483	1216	996	1369	1489	1110	1061	1243	44.004	48.028	59.108	36.846	55.899	46.382	36.457	50.721	55.68	41.73	38.241	46.201
Solyc01g058705.1	SNF2 domain-containing protein CLASSY 4-like	422	415	394	398	576	270	338	411	397	297	275	376	15.449	15.203	14.474	14.934	21.711	10.299	12.372	15.227	14.845	11.165	9.912	13.975
Solyc01g058720.4	Calcium-binding EF-hand	1535	1250	744	749	955	1215	1356	891	1010	735	863	602	56.195	45.793	27.331	28.104	35.997	46.344	49.635	33.011	37.768	27.632	31.104	22.376
Solyc01g058730.4	Transmembrane protein	2388	2018	1991	1880	1906	1600	1820	1640	1573	1628	1777	1713	87.423	73.928	73.141	70.541	71.843	61.03	66.619	60.762	58.821	61.203	64.047	63.67
Solyc01g059830.3	Enoyl-CoA hydratase	735	618	569	498	591	693	798	591	592	548	465	458	26.908	22.64	20.903	18.686	22.277	26.433	29.21	21.896	22.137	20.602	16.76	17.023
Solyc01g059860.3	MAP kinase kinase kinase 3	1408	1393	1543	1906	1492	1370	1457	1176	1281	1547	1616	1167	51.546	51.032	56.683	71.517	56.238	52.257	53.332	43.571	47.902	58.158	58.244	43.376
Solyc01g059870.4	phytochrome B1	2853	3046	3168	3414	2349	2052	2012	1863	1985	2272	3304	2112	104.446	111.588	116.379	128.1	88.542	78.27	73.647	69.024	74.227	85.414	119.083	78.5
Solyc01g059880.3	Citrate synthase-like	1595	1534	1618	1793	1413	1317	1323	1413	1304	1351	1660	1293	58.392	56.197	59.438	67.277	53.261	50.235	48.427	52.351	48.762	50.79	59.83	48.059
Solyc01g059920.4	Nucleic acid-binding, OB-fold	338	307	265	159	269	220	243	281	294	223	273	279	12.374	11.247	9.735	5.966	10.14	8.392	8.895	10.411	10.994	8.383	9.839	10.37
Solyc01g059930.3	Adenine nucleotide alpha hydrolases-like superfamily protein	2937	2599	2162	2622	2950	3115	3969	2628	2731	2847	2359	2326	107.522	95.212	79.423	98.382	111.195	118.817	145.28	97.367	102.123	107.031	85.023	86.454
Solyc01g059950.1	Transcription factor GRAS	9	5	16	2	9	16	9	15	12	6	10	5	0.329	0.183	0.588	0.075	0.339	0.61	0.329	0.556	0.449	0.226	0.36	0.186
Solyc01g060010.3	Glucan endo-1,3-beta-glucosidase	21	14	14	17	10	15	6	3	2	3	0	1	0.769	0.513	0.514	0.638	0.377	0.572	0.22	0.111	0.075	0.113	0	0.037
Solyc01g060020.4	beta-1,3-glucanase TOMB13GLUB	50	42	22	44	38	33	28	3	6	13	4	0	1.83	1.539	0.808	1.651	1.432	1.259	1.025	0.111	0.224	0.489	0.144	0
Solyc01g060030.3	Zinc finger CCHC domain-containing protein 10	1464	1546	1294	1548	1947	1672	2531	1454	1680	1759	1408	1420	53.596	56.637	47.536	58.084	73.389	63.776	92.644	53.871	62.822	66.128	50.747	52.78
Solyc01g060040.3	WD40 domain-containing protein/Bromodomain domain-containing protein	534	551	603	587	612	508	557	469	594	525	620	504	19.549	20.185	22.152	22.025	23.068	19.377	20.388	17.376	22.212	19.737	22.346	18.733
Solyc01g060050.3	WD40 domain-containing protein	206	229	202	235	83	73	70	63	80	96	232	83	7.542	8.389	7.421	8.818	3.129	2.784	2.562	2.334	2.992	3.609	8.362	3.085
Solyc01g060070.3	Outer envelope pore protein 16-2, chloroplastic	176	123	52	113	153	111	124	105	89	113	85	79	6.443	4.506	1.91	4.24	5.767	4.234	4.539	3.89	3.328	4.248	3.064	2.936
Solyc01g060080.4	serine/threonine-protein phosphatase 4 regulatory subunit 3-like	493	490	502	489	513	502	476	331	420	399	406	468	18.048	17.951	18.441	18.348	19.337	19.148	17.423	12.264	15.705	15	14.633	17.395
Solyc01g060090.1	serine/threonine-protein phosphatase 4 regulatory subunit 3-like	129	117	109	148	68	71	50	65	53	53	111	39	4.723	4.286	4.004	5.553	2.563	2.708	1.83	2.408	1.982	1.992	4.001	1.45
Solyc01g060100.2	serine/threonine-protein phosphatase 4 regulatory subunit 3-like	15	16	13	19	11	3	2	6	13	8	9	11	0.549	0.586	0.478	0.713	0.415	0.114	0.073	0.222	0.486	0.301	0.324	0.409
Solyc01g060130.3	TOMGTPASE Mill. GTPase	400	394	338	345	358	358	354	242	297	296	249	259	14.644	14.434	12.417	12.945	13.494	13.655	12.958	8.966	11.106	11.128	8.974	9.627
Solyc01g060140.4	Calmodulin-binding transcription activator 5	2317	2199	2072	2479	2785	2711	2476	2116	2312	2518	2939	2820	84.824	80.559	76.117	93.017	104.976	103.407	90.631	78.398	86.455	94.662	105.927	104.816
Solyc01g060170.4	Calmodulin-binding transcription activator	273	262	242	314	164	113	118	128	109	165	347	118	9.994	9.598	8.89	11.782	6.182	4.31	4.319	4.742	4.076	6.203	12.507	4.386
Solyc01g060180.4	AMP-dependent synthetase/ligase	2735	3005	3194	4112	3236	3556	3898	3515	2853	4076	4496	3364	100.127	110.086	117.334	154.29	121.976	135.638	142.681	130.23	106.685	153.234	162.045	125.036
Solyc01g060200.3	3'-5' exonuclease domain	14	17	20	13	27	2	6	20	6	16	2	11	0.513	0.623	0.735	0.488	1.018	0.076	0.22	0.741	0.224	0.602	0.072	0.409
Solyc01g060210.4	XH/XS domain-containing protein	21	19	9	25	11	18	22	13	16	18	7	7	0.769	0.696	0.331	0.938	0.415	0.687	0.805	0.482	0.598	0.677	0.252	0.26
Solyc01g060240.4	Unknown protein	151	145	233	150	91	124	135	149	122	111	75	88	5.528	5.312	8.559	5.628	3.43	4.73	4.942	5.52	4.562	4.173	2.703	3.271
Solyc01g060250.2	Unknown protein	44	48	41	51	42	24	20	34	26	24	47	14	1.611	1.758	1.506	1.914	1.583	0.915	0.732	1.26	0.972	0.902	1.694	0.52
Solyc01g060260.4	Glycine-rich protein family	161	134	179	45	37	36	52	95	48	12	35	26	5.894	4.909	6.576	1.688	1.395	1.373	1.903	3.52	1.795	0.451	1.261	0.966
Solyc01g060280.4	AMSH-like ubiquitin thioesterase 1	1140	917	705	583	570	412	635	322	386	413	479	385	41.735	33.594	25.899	21.875	21.485	15.715	23.243	11.93	14.434	15.526	17.264	14.31
Solyc01g060410.4	GPI-anchored adhesin-like protein	319	321	360	258	283	224	197	195	229	194	248	198	11.678	11.76	13.225	9.681	10.667	8.544	7.211	7.225	8.563	7.293	8.938	7.359
Solyc01g060450.3	transmembrane protein%2C putative (DUF1218)	12	7	17	22	18	12	18	16	25	21	12	25	0.439	0.256	0.625	0.825	0.678	0.458	0.659	0.593	0.935	0.789	0.433	0.929
Solyc01g060470.3	Importin subunit alpha	5661	5712	4632	4796	4058	4317	5063	3786	4040	4446	4500	3934	207.245	209.255	170.16	179.955	152.96	164.665	185.325	140.271	151.072	167.144	162.189	146.222
Solyc01g065490.4	NAD(P)-linked oxidoreductase, aldo/keto reductase family protein	360	377	354	306	439	410	454	358	440	381	347	406	13.179	13.811	13.004	11.482	16.547	15.639	16.618	13.264	16.453	14.323	12.507	15.09
Solyc01g065500.3	C2 calcium/lipid-binding plant phosphoribosyltransferase family protein	338	313	330	216	225	198	227	161	266	223	266	211	12.374	11.467	12.123	8.105	8.481	7.552	8.309	5.965	9.947	8.383	9.587	7.843
Solyc01g065510.3	leucine-rich repeat extensin-like protein 6	1022	1255	1378	1447	1833	1527	1437	2260	2443	1949	2028	2640	37.415	45.976	50.622	54.294	69.092	58.245	52.6	83.733	91.354	73.271	73.093	98.125
Solyc01g065530.3	COBRA-like protein	1781	1741	1772	2352	2001	2080	1559	1799	2336	1447	1720	1826	65.201	63.78	65.096	88.251	75.424	79.338	57.065	66.653	87.352	54.399	61.992	67.87
Solyc01g065540.3	Two-component response regulator	735	684	707	686	523	458	551	423	584	476	551	571	26.908	25.058	25.972	25.74	19.714	17.47	20.169	15.672	21.838	17.895	19.859	21.223
Solyc01g065550.3	Dehydration-induced 19-like protein	301	294	275	332	399	445	396	318	391	324	266	297	11.019	10.77	10.102	12.457	15.04	16.974	14.495	11.782	14.621	12.181	9.587	11.039
Solyc01g065560.4	DUF789 domain-containing protein	471	490	368	418	411	347	227	217	168	219	285	268	17.243	17.951	13.519	15.684	15.492	13.236	8.309	8.04	6.282	8.233	10.272	9.961
Solyc01g065570.2	DnaJ domain-containing protein	19	23	54	17	17	10	25	18	15	7	6	9	0.696	0.843	1.984	0.638	0.641	0.381	0.915	0.667	0.561	0.263	0.216	0.335
Solyc01g065580.4	Pumilio-like protein 24	2344	2234	1562	1318	1314	1320	1642	1023	1028	972	1047	839	85.812	81.841	57.381	49.454	49.529	50.349	60.103	37.902	38.441	36.542	37.736	31.185
Solyc01g065680.2	Unknown protein	101	125	204	156	210	92	123	174	160	119	186	153	3.698	4.579	7.494	5.853	7.916	3.509	4.502	6.447	5.983	4.474	6.704	5.687
Solyc01g065690.3	Heavy metal-associated isoprenylated plant protein	622	616	723	653	709	665	867	929	1136	767	970	814	22.771	22.567	26.56	24.502	26.725	25.365	31.735	34.419	42.48	28.835	34.961	30.255
Solyc01g065700.3	Protein phosphatase 2C family protein	466	641	792	786	895	968	307	419	562	481	686	591	17.06	23.483	29.095	29.492	33.736	36.923	11.237	15.524	21.015	18.083	24.725	21.967
Solyc01g065710.3	CST complex subunit TEN1	137	143	140	122	172	146	145	171	170	138	121	189	5.015	5.239	5.143	4.578	6.483	5.569	5.308	6.336	6.357	5.188	4.361	7.025
Solyc01g065720.4	Phospholipase	1040	924	791	993	675	627	649	446	486	515	653	512	38.074	33.85	29.058	37.259	25.443	23.916	23.756	16.524	18.173	19.361	23.535	19.03
Solyc01g065740.3	F-box/RNI-like superfamily protein	29	15	13	15	29	10	14	19	8	7	11	8	1.062	0.55	0.478	0.563	1.093	0.381	0.512	0.704	0.299	0.263	0.396	0.297
Solyc01g065750.2	Unknown protein	33	13	27	41	37	51	98	47	43	74	41	42	1.208	0.476	0.992	1.538	1.395	1.945	3.587	1.741	1.608	2.782	1.478	1.561
Solyc01g065840.4	F-box/RNI-like superfamily protein	684	621	520	455	598	500	514	415	412	355	410	377	25.041	22.75	19.103	17.072	22.541	19.072	18.814	15.376	15.406	13.346	14.777	14.013
Solyc01g065980.4	Ethylene Response Factor E.4	977	855	984	548	554	504	531	974	636	551	598	606	35.767	31.322	36.148	20.562	20.882	19.224	19.437	36.087	23.783	20.714	21.553	22.524
Solyc01g066050.3	Tetratricopeptide repeat-containing domain	1887	1819	1678	1695	1481	1406	1603	1311	1385	1295	1404	1280	69.082	66.638	61.643	63.6	55.824	53.63	58.676	48.572	51.791	48.684	50.603	47.576
Solyc01g066060.4	Multiple organellar RNA editing factor 3, mitochondrial	450	453	391	349	337	309	359	330	286	331	252	298	16.474	16.595	14.364	13.095	12.703	11.786	13.141	12.226	10.695	12.444	9.083	11.076
Solyc01g066200.1	Unknown protein	34	20	15	7	9	17	30	26	22	28	26	26	1.245	0.733	0.551	0.263	0.339	0.648	1.098	0.963	0.823	1.053	0.937	0.966
Solyc01g066260.2	Unknown protein	12	27	49	25	31	45	31	36	69	19	30	33	0.439	0.989	1.8	0.938	1.168	1.716	1.135	1.334	2.58	0.714	1.081	1.227
Solyc01g066290.2	Unknown protein	99	106	155	72	101	106	154	180	238	110	142	169	3.624	3.883	5.694	2.702	3.807	4.043	5.637	6.669	8.9	4.135	5.118	6.282
Solyc01g066310.4	Acyl-CoA dehydrogenase family member 10	2602	2307	2129	2449	1768	1926	1589	1260	1143	1383	1701	1310	95.258	84.515	78.21	91.891	66.642	73.464	58.163	46.683	42.741	51.993	61.307	48.691
Solyc01g066430.3	RING-H2 finger protein ATL2-like	1976	1339	1238	1644	2354	3205	1150	972	1250	717	1001	1095	72.34	49.053	45.479	61.686	88.73	122.25	42.094	36.012	46.742	26.955	36.078	40.7
Solyc01g066440.3	hypothetical protein	207	192	261	188	209	185	110	255	243	122	175	165	7.578	7.034	9.588	7.054	7.878	7.057	4.026	9.448	9.087	4.586	6.307	6.133
Solyc01g066450.3	Alpha/beta-Hydrolases superfamily protein	49	36	73	40	48	46	38	38	47	57	20	25	1.794	1.319	2.682	1.501	1.809	1.755	1.391	1.408	1.758	2.143	0.721	0.929
Solyc01g066457.1	Alpha/beta-Hydrolases superfamily protein	26	29	15	2	2	3	21	3	4	0	5	0	0.952	1.062	0.551	0.075	0.075	0.114	0.769	0.111	0.15	0	0.18	0
Solyc01g066480.3	Fumarylacetoacetate hydrolase family	690	657	550	489	581	489	513	450	471	484	487	488	25.26	24.069	20.205	18.348	21.9	18.652	18.778	16.672	17.613	18.196	17.552	18.138
Solyc01g066490.2	Unknown protein	11	7	7	7	15	1	22	24	32	17	4	9	0.403	0.256	0.257	0.263	0.565	0.038	0.805	0.889	1.197	0.639	0.144	0.335
Solyc01g066510.3	Protein GAMETE EXPRESSED 2	8	11	15	9	10	14	8	8	8	9	9	25	0.293	0.403	0.551	0.338	0.377	0.534	0.293	0.296	0.299	0.338	0.324	0.929
Solyc01g066520.3	Dihydrolipoamide acetyltransferase component of pyruvate dehydrogenase complex	739	771	736	1113	415	446	1033	531	400	527	517	423	27.054	28.245	27.038	41.762	15.643	17.012	37.812	19.673	14.958	19.812	18.634	15.722
Solyc01g066560.3	Protein DETOXIFICATION	12	8	18	11	10	8	4	23	38	7	4	1	0.439	0.293	0.661	0.413	0.377	0.305	0.146	0.852	1.421	0.263	0.144	0.037
Solyc01g066570.3	FCS-Like Zinc finger 15	15	15	18	7	19	4	8	36	13	15	17	5	0.549	0.55	0.661	0.263	0.716	0.153	0.293	1.334	0.486	0.564	0.613	0.186
Solyc01g066590.3	Dynein light chain	1074	1111	1284	1287	1638	1574	1516	1533	1555	1451	1308	1507	39.318	40.701	47.169	48.291	61.742	60.038	55.491	56.797	58.148	54.549	47.143	56.013
Solyc01g066610.4	Fanconi anemia group I protein	124	117	127	48	53	63	55	56	85	86	83	64	4.54	4.286	4.665	1.801	1.998	2.403	2.013	2.075	3.178	3.233	2.991	2.379
Solyc01g066620.4	Glyoxysomal fatty acid beta-oxidation multifunctional protein MFP-a	48	48	33	31	30	26	25	31	19	30	22	17	1.757	1.758	1.212	1.163	1.131	0.992	0.915	1.149	0.71	1.128	0.793	0.632
Solyc01g066640.2	Vitellogenin-like protein	185	282	343	270	414	262	154	288	260	242	227	296	6.773	10.331	12.6	10.131	15.605	9.994	5.637	10.67	9.722	9.098	8.182	11.002
Solyc01g066680.3	Pollen Ole e 1 allergen and extensin family protein	884	671	805	1119	1653	1791	781	910	591	894	1038	807	32.363	24.582	29.572	41.987	62.307	68.315	28.588	33.715	22.1	33.609	37.412	29.995
Solyc01g066690.3	Eukaryotic translation initiation factor 2 subunit 3	1168	1183	997	989	844	1044	1323	858	1141	1059	1061	990	42.76	43.338	36.626	37.109	31.813	39.822	48.427	31.789	42.667	39.812	38.241	36.797
Solyc01g066720.3	Hypoxia-responsive family protein	1625	1403	1113	1187	1092	1234	1307	1316	960	846	724	813	59.49	51.398	40.887	44.538	41.161	47.069	47.841	48.758	35.898	31.805	26.094	30.218
Solyc01g066730.4	Transcription factor, MADS-box	39	43	25	17	24	24	15	8	17	20	10	13	1.428	1.575	0.918	0.638	0.905	0.915	0.549	0.296	0.636	0.752	0.36	0.483
Solyc01g066740.3	Transducin/WD40 repeat-like superfamily protein	1544	1468	1779	1608	1399	1340	1376	1240	1705	1366	1772	1424	56.525	53.779	65.353	60.335	52.733	51.112	50.367	45.942	63.757	51.354	63.866	52.928
Solyc01g066770.3	Chaperone protein dnaJ 49	121	110	103	110	137	118	140	69	103	114	90	106	4.43	4.03	3.784	4.127	5.164	4.501	5.125	2.556	3.852	4.286	3.244	3.94
Solyc01g066820.4	Kinesin-like protein	136	117	82	71	86	72	87	65	105	100	86	115	4.979	4.286	3.012	2.664	3.242	2.746	3.185	2.408	3.926	3.759	3.1	4.274
Solyc01g066830.3	Ubiquitin-like-specific protease ESD4	362	382	301	337	275	269	252	211	188	215	308	185	13.253	13.994	11.057	12.645	10.366	10.261	9.224	7.818	7.03	8.083	11.101	6.876
Solyc01g066840.3	40S ribosomal protein S21	4975	5586	5039	3408	5169	5278	5149	5589	5881	4053	3218	4127	182.131	204.639	185.112	127.874	194.837	201.321	188.473	207.072	219.914	152.369	115.983	153.395
Solyc01g066850.4	WAT1-related protein	31	38	41	13	39	25	36	47	48	28	24	11	1.135	1.392	1.506	0.488	1.47	0.954	1.318	1.741	1.795	1.053	0.865	0.409
Solyc01g066860.3	hypothetical protein	194	243	284	197	353	208	361	484	501	330	300	289	7.102	8.902	10.433	7.392	13.306	7.934	13.214	17.932	18.734	12.406	10.813	10.742
Solyc01g066870.3	Protein phosphatase 2C	972	1052	1028	1366	1252	1231	898	859	841	965	1056	768	35.584	38.539	37.764	51.255	47.192	46.955	32.87	31.826	31.448	36.278	38.06	28.546
Solyc01g066880.3	heavy metal-associated isoprenylated plant protein 3-like	323	346	308	292	404	479	519	348	636	480	441	558	11.825	12.675	11.315	10.956	15.228	18.271	18.997	12.893	23.783	18.045	15.895	20.74
Solyc01g066900.4	uveal autoantigen with coiled-coil/ankyrin	257	306	315	262	406	312	269	282	402	297	314	303	9.409	11.21	11.572	9.831	15.303	11.901	9.846	10.448	15.032	11.165	11.317	11.262
Solyc01g066910.3	Bifunctional inhibitor/plant lipid transfer protein/seed storage helical domain containing protein	344	467	656	354	576	591	209	639	395	207	193	280	12.594	17.108	24.099	13.283	21.711	22.543	7.65	23.675	14.771	7.782	6.956	10.407
Solyc01g066940.3	Vesicle-associated membrane protein	531	433	463	585	489	431	543	267	284	265	320	254	19.44	15.863	17.009	21.95	18.432	16.44	19.876	9.892	10.62	9.962	11.533	9.441
Solyc01g066970.2	Flowering-promoting factor 1	15	25	50	24	33	43	8	25	10	21	8	30	0.549	0.916	1.837	0.901	1.244	1.64	0.293	0.926	0.374	0.789	0.288	1.115
Solyc01g067000.4	Calcium-dependent lipid-binding (CaLB domain) family protein	2524	2109	2104	2294	1958	2728	1904	2207	1251	1499	1446	1239	92.402	77.262	77.292	86.075	73.804	104.055	69.693	81.769	46.78	56.354	52.117	46.052
Solyc01g067010.3	F-box protein	764	732	525	677	585	507	519	379	389	332	457	386	27.97	26.816	19.286	25.402	22.051	19.339	18.997	14.042	14.546	12.481	16.471	14.347
Solyc01g067020.4	Atypical receptor-like kinase 1	833	533	259	1082	731	1057	459	156	99	358	515	204	30.496	19.526	9.515	40.599	27.554	40.318	16.801	5.78	3.702	13.459	18.562	7.582
Solyc01g067030.2	F-box protein	100	134	89	83	64	64	69	34	49	64	56	49	3.661	4.909	3.269	3.114	2.412	2.441	2.526	1.26	1.832	2.406	2.018	1.821
Solyc01g067070.3	Mitochondrial carrier protein	767	730	624	780	768	680	756	640	638	565	609	618	28.079	26.743	22.923	29.267	28.948	25.938	27.672	23.712	23.857	21.241	21.95	22.97
Solyc01g067080.3	dynein beta chain%2C ciliary protein	149	136	147	113	142	132	180	81	178	162	137	133	5.455	4.982	5.4	4.24	5.352	5.035	6.589	3.001	6.656	6.09	4.938	4.943
Solyc01g067090.4	Arginine-glutamic acid dipeptide repeat protein	778	731	582	606	468	542	637	522	445	500	546	419	28.482	26.78	21.38	22.738	17.64	20.674	23.317	19.34	16.64	18.797	19.679	15.574
Solyc01g067100.4	Cullin	3108	2875	2563	2922	2367	2329	2685	1970	1967	2078	2411	2067	113.782	105.324	94.154	109.639	89.22	88.836	98.281	72.988	73.554	78.121	86.897	76.828
Solyc01g067120.4	cullin-1-like	254	229	159	277	287	476	344	87	139	162	190	155	9.299	8.389	5.841	10.394	10.818	18.156	12.592	3.223	5.198	6.09	6.848	5.761
Solyc01g067210.4	Cullin	48	34	34	38	19	12	15	11	23	9	37	25	1.757	1.246	1.249	1.426	0.716	0.458	0.549	0.408	0.86	0.338	1.334	0.929
Solyc01g067230.4	Cullin 1	26	38	27	21	12	19	15	22	5	15	17	12	0.952	1.392	0.992	0.788	0.452	0.725	0.549	0.815	0.187	0.564	0.613	0.446
Solyc01g067250.3	Cullin 1	39	43	50	39	47	43	34	22	66	40	26	46	1.428	1.575	1.837	1.463	1.772	1.64	1.245	0.815	2.468	1.504	0.937	1.71
Solyc01g067255.1	Retrovirus-related Pol polyprotein from transposon TNT 1-94	29	30	33	28	14	31	19	13	20	21	31	9	1.062	1.099	1.212	1.051	0.528	1.182	0.695	0.482	0.748	0.789	1.117	0.335
Solyc01g067270.4	Cullin	148	161	124	151	172	152	177	116	113	131	124	116	5.418	5.898	4.555	5.666	6.483	5.798	6.479	4.298	4.226	4.925	4.469	4.312
Solyc01g067280.3	F-box-like protein	388	322	294	222	279	256	307	225	263	277	217	280	14.204	11.796	10.8	8.33	10.516	9.765	11.237	8.336	9.835	10.414	7.821	10.407
Solyc01g067290.3	Divinyl chlorophyllide a 8-vinyl-reductase, chloroplastic	1171	1362	1789	1534	1599	1732	2094	2175	2762	2790	3063	2679	42.87	49.896	65.72	57.559	60.272	66.064	76.648	80.583	103.282	104.888	110.397	99.575
Solyc01g067295.1	Fruit-specific protein	1620	1421	1664	1924	1658	1499	1337	1607	1585	778	885	803	59.307	52.057	61.128	72.192	62.496	57.177	48.939	59.539	59.269	29.248	31.897	29.846
Solyc01g067300.3	CASP-like protein	795	811	1233	378	289	335	74	429	195	125	100	140	29.104	29.71	45.295	14.183	10.893	12.778	2.709	15.894	7.292	4.699	3.604	5.204
Solyc01g067330.3	CASP-like protein	40	28	69	51	49	41	52	42	14	18	14	2	1.464	1.026	2.535	1.914	1.847	1.564	1.903	1.556	0.524	0.677	0.505	0.074
Solyc01g067360.3	E3 ubiquitin-protein ligase MIEL1-like	469	478	418	482	575	517	698	483	469	575	487	437	17.17	17.511	15.356	18.086	21.674	19.72	25.549	17.895	17.538	21.617	17.552	16.243
Solyc01g067370.3	TSB	7	12	41	52	51	70	24	85	64	12	12	11	0.256	0.44	1.506	1.951	1.922	2.67	0.878	3.149	2.393	0.451	0.433	0.409
Solyc01g067380.4	Alpha/beta-Hydrolases superfamily protein	709	651	738	546	501	359	562	502	420	467	516	439	25.956	23.849	27.111	20.487	18.884	13.694	20.571	18.599	15.705	17.556	18.598	16.317
Solyc01g067390.4	RNA helicase DEAH-box1	4364	4272	3989	3890	3466	3453	3662	2634	3259	3046	3570	3090	159.763	156.502	146.539	145.96	130.645	131.709	134.043	97.589	121.867	114.512	128.67	114.851
Solyc01g067400.3	Serine/threonine-protein kinase PBS1	980	912	1009	947	942	856	889	700	763	784	869	714	35.877	33.41	37.066	35.533	35.507	32.651	32.541	25.935	28.532	29.474	31.321	26.538
Solyc01g067440.4	Glutaredoxin	54	44	50	42	43	59	92	144	192	164	152	167	1.977	1.612	1.837	1.576	1.621	2.25	3.368	5.335	7.18	6.165	5.478	6.207
Solyc01g067460.3	monothiol glutaredoxin-S2-like	33	40	25	30	50	46	114	105	121	90	105	95	1.208	1.465	0.918	1.126	1.885	1.755	4.173	3.89	4.525	3.383	3.784	3.531
Solyc01g067480.4	Acyl-CoA-binding domain-containing protein 4-like	456	455	441	309	381	328	361	300	410	312	421	315	16.694	16.669	16.2	11.594	14.361	12.511	13.214	11.115	15.332	11.729	15.174	11.708
Solyc01g067490.4	Anaphase-promoting complex subunit 7	686	642	588	478	427	446	499	414	429	354	462	398	25.114	23.519	21.601	17.935	16.095	17.012	18.265	15.339	16.042	13.308	16.651	14.793
Solyc01g067500.3	Serine/threonine protein phosphatase 2A regulatory subunit B subunit gamma-like protein	1435	1469	1467	1387	1315	1210	1311	1142	1180	1132	1421	1242	52.534	53.816	53.891	52.043	49.567	46.154	47.987	42.311	44.125	42.557	51.216	46.164
Solyc01g067510.3	receptor-like protein kinase FERONIA	202	232	326	185	223	205	372	347	605	347	452	419	7.395	8.499	11.976	6.942	8.406	7.819	13.617	12.856	22.623	13.045	16.291	15.574
Solyc01g067530.3	GTPase OBG	1333	1495	1913	2319	1467	1543	1934	1942	1921	2367	2951	2341	48.8	54.768	70.276	87.013	55.296	58.855	70.792	71.951	71.834	88.985	106.36	87.012
Solyc01g067540.2	Ethylene-responsive transcription factor	274	353	230	113	113	76	88	112	55	53	82	76	10.031	12.932	8.449	4.24	4.259	2.899	3.221	4.15	2.057	1.992	2.955	2.825
Solyc01g067550.3	Zinc finger transcription factor 8	1835	1648	1597	1375	1689	1435	1108	1578	1297	1092	1303	1353	67.178	60.373	58.667	51.593	63.664	54.736	40.557	58.465	48.5	41.053	46.963	50.289
Solyc01g067560.3	Protein always early 3	816	774	706	655	497	499	578	508	510	515	713	564	29.873	28.355	25.935	24.577	18.734	19.034	21.157	18.821	19.071	19.361	25.698	20.963
Solyc01g067570.3	E3 ubiquitin-protein ligase RING1-like	435	517	380	463	474	372	426	390	310	387	447	380	15.925	18.94	13.96	17.373	17.867	14.189	15.593	14.449	11.592	14.549	16.111	14.124
Solyc01g067580.4	E3 ubiquitin-protein ligase	338	305	364	299	329	303	328	382	289	315	279	293	12.374	11.173	13.372	11.219	12.401	11.557	12.006	14.153	10.807	11.842	10.056	10.89
Solyc01g067590.3	Sucrose nonfermenting 4-like protein	940	919	831	914	843	805	804	646	684	708	756	752	34.413	33.667	30.527	34.295	31.775	30.705	29.429	23.934	25.577	26.617	27.248	27.951
Solyc01g067600.3	Zinc finger, CW-type	1833	1753	1627	1955	1054	1077	993	768	950	925	1725	963	67.105	64.22	59.769	73.355	39.729	41.081	36.347	28.454	35.524	34.775	62.172	35.793
Solyc01g067620.3	2-oxoglutarate (2OG) and Fe(II)-dependent oxygenase superfamily protein	124	145	164	53	70	75	46	61	63	40	27	26	4.54	5.312	6.025	1.989	2.639	2.861	1.684	2.26	2.356	1.504	0.973	0.966
Solyc01g067630.3	NAD(P)-binding Rossmann-fold superfamily protein	586	555	629	606	591	656	776	817	900	859	902	921	21.453	20.332	23.107	22.738	22.277	25.022	28.404	30.27	33.655	32.293	32.51	34.232
Solyc01g067640.3	Protein kinase domain	995	1173	1476	1106	1058	1020	1271	1272	1630	1215	1414	1538	36.426	42.972	54.222	41.499	39.88	38.906	46.523	47.127	60.952	45.677	50.963	57.165
Solyc01g067650.2	classical arabinogalactan protein 9 isoform X1	8	7	14	12	37	19	27	52	79	21	32	54	0.293	0.256	0.514	0.45	1.395	0.725	0.988	1.927	2.954	0.789	1.153	2.007
Solyc01g067660.3	1,4-alpha-glucan-maltohydrolase	21636	23353	27816	25198	21929	21910	27229	24354	23173	23968	24912	22736	792.08	855.52	1021.84	945.475	826.577	835.723	996.683	902.313	866.531	901.057	897.878	845.068
Solyc01g067680.3	Tubby-like F-box protein	773	826	925	844	1115	948	1000	1181	1115	765	962	826	28.299	30.26	33.981	31.668	42.028	36.16	36.604	43.756	41.694	28.76	34.672	30.701
Solyc01g067690.4	Unknown protein	47	50	61	52	56	58	49	61	62	48	31	78	1.721	1.832	2.241	1.951	2.111	2.212	1.794	2.26	2.318	1.805	1.117	2.899
Solyc01g067700.3	SCA7, zinc-binding domain protein	89	63	112	46	72	48	38	46	76	59	88	57	3.258	2.308	4.114	1.726	2.714	1.831	1.391	1.704	2.842	2.218	3.172	2.119
Solyc01g067710.3	(Sodium/potassium)/proton exchanger 3	1304	1196	1155	1067	1043	1008	1129	1186	1133	1307	1623	1621	47.739	43.815	42.43	40.036	39.314	38.449	41.326	43.941	42.367	49.136	58.496	60.25
Solyc01g067720.4	Vesicle-associated protein 1-1	1087	939	793	631	539	587	799	541	534	530	474	417	39.794	34.4	29.131	23.676	20.317	22.39	29.246	20.044	19.968	19.925	17.084	15.499
Solyc01g067730.3	Acyl carrier protein	4555	4933	5408	4584	5397	4653	6560	7494	6805	6290	4956	5681	166.756	180.717	198.667	172	203.431	177.482	240.12	277.652	254.466	236.467	178.624	211.155
Solyc01g067740.3	Superoxide dismutase [Cu-Zn] 1	5652	7144	5228	4820	5682	4439	7139	5130	6373	6287	5777	7714	206.916	261.715	192.055	180.855	214.174	169.319	261.314	190.066	238.312	236.354	208.215	286.719
Solyc01g067750.3	dehydroquinate dehydratase/shikimate:NADP oxidoreductase	2711	2601	2957	3209	2322	2372	2917	2546	2610	2670	3041	2477	99.248	95.286	108.628	120.408	87.524	90.476	106.773	94.329	97.598	100.376	109.604	92.067
Solyc01g067790.3	BRCT domain-containing DNA repair protein	797	678	460	278	290	274	412	259	266	225	284	253	29.178	24.838	16.898	10.431	10.931	10.451	15.081	9.596	9.947	8.459	10.236	9.404
Solyc01g067800.3	Zinc finger protein	1025	972	972	762	819	736	682	627	689	550	734	767	37.525	35.609	35.707	28.592	30.871	28.074	24.964	23.23	25.764	20.677	26.455	28.508
Solyc01g067820.3	DNA mismatch repair protein	173	202	178	143	159	156	165	132	142	106	79	91	6.333	7.4	6.539	5.366	5.993	5.95	6.04	4.891	5.31	3.985	2.847	3.382
Solyc01g067830.3	U1 small nuclear ribonucleoprotein C	685	670	629	516	568	502	662	842	742	782	872	1039	25.077	24.545	23.107	19.361	21.41	19.148	24.232	31.196	27.746	29.399	31.429	38.618
Solyc01g067860.3	Peroxidase	1727	2008	3978	244	128	185	84	675	120	31	71	46	63.224	73.562	146.135	9.155	4.825	7.057	3.075	25.009	4.487	1.165	2.559	1.71
Solyc01g067870.3	Peroxidase	85	82	358	83	6	51	311	770	517	3	14	6	3.112	3.004	13.151	3.114	0.226	1.945	11.384	28.528	19.333	0.113	0.505	0.223
Solyc01g067890.4	1-D-deoxyxylulose 5-phosphate synthase	6129	6342	8227	8534	8696	8653	8347	8854	9967	9047	11004	10422	224.379	232.335	302.225	320.211	327.781	330.055	305.531	328.04	372.706	340.114	396.606	387.372
Solyc01g067895.1	Unknown protein	22	11	10	16	10	6	4	2	9	5	11	18	0.805	0.403	0.367	0.6	0.377	0.229	0.146	0.074	0.337	0.188	0.396	0.669
Solyc01g067900.3	Rapid alkalinization factor 23	1942	2164	2423	2084	2810	2772	2318	4058	2925	2637	2626	2736	71.095	79.277	89.011	78.196	105.918	105.734	84.847	150.348	109.377	99.136	94.646	101.694
Solyc01g067930.4	Xyloglucan 6-xylosyltransferase 1	809	766	710	664	541	572	621	500	560	641	665	508	29.617	28.062	26.082	24.915	20.392	21.818	22.731	18.525	20.941	24.098	23.968	18.882
Solyc01g068000.4	Protein phosphatase-2C	344	340	273	410	418	479	330	302	357	336	326	342	12.594	12.456	10.029	15.384	15.756	18.271	12.079	11.189	13.35	12.632	11.75	12.712
Solyc01g068020.4	Polyketide cyclase / dehydrase and lipid transport protein	582	522	531	519	561	613	407	419	448	476	438	416	21.307	19.123	19.507	19.474	21.146	23.382	14.898	15.524	16.753	17.895	15.786	15.462
Solyc01g068030.3	Polyketide cyclase / dehydrase and lipid transport protein	561	587	540	611	540	618	577	717	649	508	626	618	20.538	21.504	19.837	22.926	20.354	23.573	21.12	26.565	24.269	19.098	22.562	22.97
Solyc01g068040.1	Werner Syndrome-like exonuclease	68	64	10	1	10	1	98	11	1	16	5	0	2.489	2.345	0.367	0.038	0.377	0.038	3.587	0.408	0.037	0.602	0.18	0
Solyc01g068045.1	Ubiquitin	3451	3801	3008	2369	3246	3444	3486	3756	3892	2918	2180	2974	126.339	139.247	110.501	88.889	122.353	131.366	127.601	139.159	145.537	109.7	78.572	110.54
Solyc01g068050.3	tRNA:m(4)X modification enzyme TRM13 homolog	322	307	250	209	283	220	255	203	259	192	212	248	11.788	11.247	9.184	7.842	10.667	8.392	9.334	7.521	9.685	7.218	7.641	9.218
Solyc01g068060.4	Autophagy-related protein	289	314	335	270	355	472	436	427	494	417	358	378	10.58	11.503	12.306	10.131	13.381	18.004	15.959	15.82	18.473	15.677	12.903	14.05
Solyc01g068070.4	Transducin family protein / WD-40 repeat family protein	519	516	414	365	303	306	291	266	251	231	363	239	19	18.903	15.209	13.695	11.421	11.672	10.652	9.855	9.386	8.684	13.083	8.883
Solyc01g068075.1	Unknown protein	50	63	80	27	92	72	51	72	71	45	37	76	1.83	2.308	2.939	1.013	3.468	2.746	1.867	2.668	2.655	1.692	1.334	2.825
Solyc01g068080.4	NAD(P)-binding Rossmann-fold superfamily protein	151	176	251	161	269	167	175	222	229	150	141	127	5.528	6.448	9.221	6.041	10.14	6.37	6.406	8.225	8.563	5.639	5.082	4.72
Solyc01g068100.4	Squamosa promoter binding protein12a	4971	4799	4750	5705	3686	3834	3094	2951	2789	3166	4044	3055	181.985	175.808	174.495	214.062	138.938	146.242	113.252	109.334	104.292	119.023	145.754	113.55
Solyc01g068130.4	calcium/calcium/calmodulin-dependent Serine/Threonine-kinase	281	334	386	259	370	394	195	282	379	235	273	338	10.287	12.236	14.18	9.718	13.947	15.029	7.138	10.448	14.172	8.835	9.839	12.563
Solyc01g068140.4	HXXXD-type acyl-transferase family protein	237	174	240	133	98	80	90	116	98	112	119	93	8.676	6.374	8.817	4.99	3.694	3.051	3.294	4.298	3.665	4.211	4.289	3.457
Solyc01g068150.3	NEFA-interacting nuclear protein	417	374	390	301	340	290	416	383	416	376	343	375	15.266	13.701	14.327	11.294	12.816	11.062	15.227	14.19	15.556	14.135	12.362	13.938
Solyc01g068160.4	Pyridoxal phosphate (PLP)-dependent transferases superfamily protein	810	892	749	731	653	676	753	624	756	687	718	631	29.654	32.678	27.515	27.428	24.614	25.785	27.563	23.119	28.27	25.827	25.878	23.453
Solyc01g068170.3	FK506-binding-like protein	264	253	233	254	257	236	222	161	207	242	208	189	9.665	9.268	8.559	9.531	9.687	9.002	8.126	5.965	7.741	9.098	7.497	7.025
Solyc01g068180.3	Pentatricopeptide repeat-containing protein	192	166	176	206	155	125	123	85	138	143	195	126	7.029	6.081	6.465	7.729	5.842	4.768	4.502	3.149	5.16	5.376	7.028	4.683
Solyc01g068190.3	high chlorophyll fluorescence 153	241	280	291	209	336	323	356	532	407	411	331	403	8.823	10.258	10.69	7.842	12.665	12.32	13.031	19.711	15.219	15.451	11.93	14.979
Solyc01g068200.4	Glycosyltransferase-like KOBITO 1	902	935	919	822	872	852	831	898	725	720	736	735	33.022	34.253	33.76	30.843	32.869	32.498	30.418	33.271	27.111	27.068	26.527	27.319
Solyc01g068210.3	Glutamate dehydrogenase	1144	1110	1040	1043	918	800	872	727	760	872	1016	736	41.881	40.664	38.205	39.135	34.602	30.515	31.918	26.935	28.419	32.782	36.619	27.356
Solyc01g068240.3	Ubiquitin carboxyl-terminal hydrolase 24	1141	1156	1025	921	775	825	658	615	689	664	774	723	41.771	42.349	37.654	34.558	29.212	31.468	24.085	22.786	25.764	24.963	27.897	26.873
Solyc01g068250.2	Transducin/WD40 repeat-like superfamily protein	186	184	217	186	214	138	178	197	189	183	216	177	6.809	6.741	7.972	6.979	8.066	5.264	6.515	7.299	7.067	6.88	7.785	6.579
Solyc01g068260.4	DNA topoisomerase 2-binding protein 1	350	360	348	224	297	258	274	219	313	228	298	239	12.813	13.188	12.784	8.405	11.195	9.841	10.029	8.114	11.704	8.571	10.741	8.883
Solyc01g068270.3	Protein kinase family protein	1157	1117	1319	1066	1114	1155	1094	928	919	884	811	755	42.357	40.92	48.454	39.998	41.99	44.056	40.044	34.382	34.365	33.233	29.23	28.062
Solyc01g068280.3	Protein CHROMATIN REMODELING 24	682	717	830	594	520	415	464	450	697	514	699	541	24.968	26.267	30.491	22.288	19.601	15.83	16.984	16.672	26.064	19.323	25.193	20.108
Solyc01g068290.4	tRNA uridine 5-carboxymethylaminomethyl modification enzyme MnmG	650	591	616	668	604	643	744	596	834	820	888	764	23.796	21.651	22.629	25.065	22.767	24.526	27.233	22.082	31.187	30.827	32.005	28.397
Solyc01g068330.4	Cell division control protein 48-like protein C	1306	1184	979	1183	805	820	1157	745	796	943	1173	842	47.812	43.375	35.964	44.388	30.343	31.278	42.351	27.602	29.766	35.451	42.277	31.296
Solyc01g068340.3	Crossover junction endonuclease MUS81	82	85	89	57	55	31	30	43	54	39	63	23	3.002	3.114	3.269	2.139	2.073	1.182	1.098	1.593	2.019	1.466	2.271	0.855
Solyc01g068350.3	Crossover junction endonuclease MUS81	40	67	50	22	57	57	39	55	77	39	41	49	1.464	2.454	1.837	0.825	2.149	2.174	1.428	2.038	2.879	1.466	1.478	1.821
Solyc01g068360.4	Leucine-rich repeat protein kinase family protein	296	272	282	250	334	271	275	280	315	215	244	263	10.836	9.965	10.359	9.38	12.59	10.337	10.066	10.374	11.779	8.083	8.794	9.775
Solyc01g068370.4	histone-lysine N-methyltransferase SUVR3	124	132	123	98	114	67	81	101	72	93	95	67	4.54	4.836	4.519	3.677	4.297	2.556	2.965	3.742	2.692	3.496	3.424	2.49
Solyc01g068380.3	Purple acid phosphatase	109	92	107	146	99	121	87	93	64	60	78	58	3.99	3.37	3.931	5.478	3.732	4.615	3.185	3.446	2.393	2.256	2.811	2.156
Solyc01g068390.3	Zinc ion binding/nucleic acid binding protein	2050	1746	1585	1998	1307	1383	1602	1071	1173	1193	1404	1204	75.049	63.963	58.226	74.969	49.265	52.752	58.639	39.68	43.863	44.85	50.603	44.751
Solyc01g068400.3	Tubulin-specific chaperone A	1175	1126	980	931	1236	1129	1166	1125	1088	1050	924	1001	43.016	41.25	36.001	34.933	46.589	43.064	42.68	41.681	40.685	39.474	33.303	37.206
Solyc01g068410.4	SlPIN5	83	142	203	19	81	48	82	80	134	56	38	77	3.039	5.202	7.457	0.713	3.053	1.831	3.002	2.964	5.011	2.105	1.37	2.862
Solyc01g068420.4	Protein trichome birefringence-like 38	19	10	11	14	0	2	1	18	8	0	0	0	0.696	0.366	0.404	0.525	0	0.076	0.037	0.667	0.299	0	0	0
Solyc01g068450.4	Essential protein Yae1, N-terminal	226	239	214	224	199	192	257	162	172	154	153	112	8.274	8.756	7.861	8.405	7.501	7.324	9.407	6.002	6.432	5.789	5.514	4.163
Solyc01g068460.4	Plant calmodulin-binding-like protein	1637	1650	1871	1645	1532	1744	1334	1169	1227	1175	1144	1174	59.929	60.447	68.733	61.723	57.746	66.522	48.829	43.311	45.882	44.173	41.232	43.636
Solyc01g068470.4	cytochrome C oxidase subunit	353	414	400	501	556	515	478	493	458	550	524	484	12.923	15.167	14.694	18.798	20.957	19.644	17.497	18.266	17.126	20.677	18.886	17.99
Solyc01g068480.4	P-loop containing nucleoside triphosphate hydrolases superfamily protein	2956	2686	2713	2770	1830	1592	2076	1704	1713	2123	2564	1918	108.217	98.4	99.664	103.935	68.979	60.724	75.989	63.133	64.056	79.812	92.412	71.29
Solyc01g068490.4	RING-type E3 ubiquitin transferase	256	190	167	254	237	282	127	88	74	111	147	98	9.372	6.961	6.135	9.531	8.933	10.756	4.649	3.26	2.767	4.173	5.298	3.643
Solyc01g068500.4	ERD (Early-responsive to dehydration stress) family protein	56	41	25	45	29	26	36	21	21	34	29	33	2.05	1.502	0.918	1.688	1.093	0.992	1.318	0.778	0.785	1.278	1.045	1.227
Solyc01g068530.3	40S ribosomal protein S16	5036	5264	4907	3740	4590	4517	4192	4835	4969	3989	3560	4357	184.365	192.843	180.262	140.332	173.012	172.294	153.443	179.136	185.811	149.963	128.31	161.944
Solyc01g068540.3	Homeodomain-like superfamily protein	122	121	141	72	102	89	88	87	103	70	90	71	4.466	4.433	5.18	2.702	3.845	3.395	3.221	3.223	3.852	2.632	3.244	2.639
Solyc01g068560.3	protein LNK2 isoform X1	1344	1553	1781	1968	2446	2712	1960	2390	2384	2478	2583	2534	49.203	56.893	65.426	73.843	92.198	103.445	71.743	88.549	89.147	93.158	93.096	94.186
Solyc01g068580.4	Hepatocellular carcinoma-associated antigen 59	626	645	499	577	697	719	581	515	608	496	486	464	22.917	23.629	18.331	21.65	26.272	27.425	21.267	19.081	22.736	18.647	17.516	17.246
Solyc01g068590.4	Metal ion-binding protein	1590	1414	1555	1332	1071	1168	1219	981	1119	1243	1647	1099	58.209	51.801	57.124	49.979	40.37	44.552	44.62	36.346	41.844	46.73	59.361	40.848
Solyc01g068620.4	Polyketide cyclase / dehydrase and lipid transport protein	608	567	597	504	566	604	674	794	859	822	852	879	22.258	20.772	21.931	18.911	21.334	23.039	24.671	29.418	32.121	30.902	30.708	32.671
Solyc01g068630.3	Haloacid dehalogenase-like hydrolase (HAD) superfamily protein	28	58	88	86	64	41	49	63	89	37	39	37	1.025	2.125	3.233	3.227	2.412	1.564	1.794	2.334	3.328	1.391	1.406	1.375
Solyc01g068640.3	AarF domain-containing protein kinase 4	458	395	416	529	414	422	410	253	289	265	294	259	16.767	14.471	15.282	19.849	15.605	16.097	15.008	9.374	10.807	9.962	10.596	9.627
Solyc01g073650.3	Serine/threonine-protein phosphatase	3285	3360	3636	3239	3631	3288	3543	3359	3588	3222	3068	3022	120.262	123.091	133.571	121.533	136.864	125.416	129.687	124.451	134.17	121.128	110.577	112.324
Solyc01g073660.3	Major facilitator superfamily protein	521	628	641	1176	840	729	743	539	574	591	690	544	19.073	23.006	23.548	44.126	31.662	27.807	27.197	19.97	21.464	22.218	24.869	20.22
Solyc01g073670.3	Major facilitator superfamily protein	237	261	485	97	121	133	54	111	74	34	21	41	8.676	9.562	17.817	3.64	4.561	5.073	1.977	4.113	2.767	1.278	0.757	1.524
Solyc01g073680.4	Bifunctional inhibitor/lipid-transfer protein/seed storage 2S albumin superfamily protein	848	783	850	507	922	789	650	937	846	692	905	1108	31.045	28.685	31.225	19.024	34.753	30.095	23.792	34.716	31.635	26.015	32.618	41.183
Solyc01g073690.2	V-type proton ATPase subunit D	1940	1914	1753	1704	1887	1934	2304	1671	2205	1864	1722	1871	71.022	70.118	64.398	63.937	71.127	73.769	84.335	61.91	82.454	70.075	62.064	69.543
Solyc01g073710.2	Calcium-binding EF-hand family protein	255	277	344	312	385	381	392	501	461	426	434	503	9.335	10.148	12.637	11.707	14.512	14.533	14.349	18.562	17.239	16.015	15.642	18.696
Solyc01g073720.2	Transmembrane protein	31	23	85	61	40	76	18	5	17	0	6	8	1.135	0.843	3.123	2.289	1.508	2.899	0.659	0.185	0.636	0	0.216	0.297
Solyc01g073730.4	GTP 3',8-cyclase, mitochondrial	568	510	535	579	478	526	501	369	443	401	400	340	20.794	18.683	19.654	21.725	18.017	20.063	18.338	13.671	16.566	15.075	14.417	12.637
Solyc01g073740.4	Citrate synthase	6384	5284	3238	3188	2645	2682	4973	2036	1992	2302	1955	1894	233.714	193.575	118.95	119.62	99.699	102.301	182.03	75.434	74.489	86.542	70.462	70.398
Solyc01g073750.4	Callose synthase	7091	6705	7885	7087	5288	4566	4390	3947	4412	4383	7985	5422	259.597	245.633	289.662	265.917	199.322	174.163	160.69	146.236	164.982	164.775	287.795	201.529
Solyc01g073770.2	PRLI-interacting factor	891	939	862	837	774	734	836	864	747	695	668	684	32.619	34.4	31.666	31.406	29.175	27.997	30.601	32.011	27.933	26.128	24.076	25.423
Solyc01g073780.2	Cysteine/Histidine-rich C1 domain family protein	42	34	81	50	30	34	22	37	38	26	26	14	1.538	1.246	2.976	1.876	1.131	1.297	0.805	1.371	1.421	0.977	0.937	0.52
Solyc01g073800.2	Cysteine/Histidine-rich C1 domain family protein	144	149	255	403	285	387	46	62	36	40	90	30	5.272	5.459	9.368	15.121	10.743	14.762	1.684	2.297	1.346	1.504	3.244	1.115
Solyc01g073810.2	Cysteine/Histidine-rich C1 domain family protein	88	75	187	170	79	111	22	29	8	17	25	20	3.222	2.748	6.87	6.379	2.978	4.234	0.805	1.074	0.299	0.639	0.901	0.743
Solyc01g073820.4	Cysteine/Histidine-rich C1 domain family protein	274	349	366	972	458	548	119	173	31	62	178	42	10.031	12.785	13.445	36.471	17.264	20.903	4.356	6.41	1.159	2.331	6.415	1.561
Solyc01g073840.1	Cysteine/Histidine-rich C1 domain family protein	111	203	86	765	432	572	61	11	11	63	163	45	4.064	7.437	3.159	28.704	16.284	21.818	2.233	0.408	0.411	2.368	5.875	1.673
Solyc01g073860.3	Cysteine/Histidine-rich C1 domain family protein	153	298	211	2002	739	666	182	47	16	123	182	85	5.601	10.917	7.751	75.119	27.855	25.404	6.662	1.741	0.598	4.624	6.56	3.159
Solyc01g073870.4	Transposase, Ptta/En/Spm, plant	665	644	604	653	682	583	773	545	636	613	588	497	24.345	23.592	22.188	24.502	25.707	22.238	28.295	20.192	23.783	23.045	21.193	18.473
Solyc01g073880.2	Cysteine/Histidine-rich C1 domain family protein	40	31	43	43	34	47	13	18	5	26	26	12	1.464	1.136	1.58	1.613	1.282	1.793	0.476	0.667	0.187	0.977	0.937	0.446
Solyc01g073890.3	Cysteine/Histidine-rich C1 domain family protein	144	94	77	329	223	276	103	22	12	32	173	5	5.272	3.444	2.829	12.345	8.406	10.528	3.77	0.815	0.449	1.203	6.235	0.186
Solyc01g073900.4	E3 ubiquitin-protein ligase	315	290	261	262	279	267	229	184	213	214	251	217	11.532	10.624	9.588	9.831	10.516	10.184	8.382	6.817	7.965	8.045	9.047	8.066
Solyc01g073910.4	Homeobox-leucine zipper protein HOX27	581	515	575	612	665	561	585	573	479	463	436	421	21.27	18.867	21.123	22.963	25.066	21.398	21.413	21.23	17.912	17.406	15.714	15.648
Solyc01g073920.3	Proline-rich family protein	491	533	562	617	534	425	444	394	398	498	453	416	17.975	19.526	20.646	23.151	20.128	16.211	16.252	14.598	14.883	18.722	16.327	15.462
Solyc01g073930.3	Protein N-terminal asparagine amidohydrolase	102	114	129	86	91	90	91	137	104	88	96	121	3.734	4.176	4.739	3.227	3.43	3.433	3.331	5.076	3.889	3.308	3.46	4.497
Solyc01g073940.3	Zinc finger transcription factor 9	252	238	231	196	192	206	144	172	196	162	144	174	9.226	8.719	8.486	7.354	7.237	7.858	5.271	6.373	7.329	6.09	5.19	6.467
Solyc01g073950.4	Myb_DNA-binding domain-containing protein/Bromodomain domain-containing protein	980	915	828	1025	822	907	885	589	835	648	787	628	35.877	33.52	30.417	38.46	30.984	34.596	32.394	21.822	31.224	24.361	28.365	23.342
Solyc01g073960.4	Protein EMSY-LIKE 3	1788	1720	1703	1777	1802	1724	1644	1634	1646	1519	1564	1569	65.458	63.011	62.561	66.676	67.923	65.759	60.177	60.54	61.551	57.106	56.37	58.318
Solyc01g073970.3	Histone H3	100	152	278	109	129	133	77	162	300	124	127	125	3.661	5.568	10.213	4.09	4.862	5.073	2.818	6.002	11.218	4.662	4.577	4.646
Solyc01g073985.1	Disease resistance protein	35	18	27	16	17	11	15	15	11	8	23	11	1.281	0.659	0.992	0.6	0.641	0.42	0.549	0.556	0.411	0.301	0.829	0.409
Solyc01g074000.3	Histone H3	666	780	1105	307	593	709	418	1105	1534	596	566	763	24.382	28.575	40.593	11.519	22.352	27.044	15.3	40.94	57.362	22.406	20.4	28.36
Solyc01g074010.4	Protein kinase domain	1740	1575	1519	1365	1476	1335	1414	1067	1348	1166	1204	1105	63.7	57.699	55.802	51.217	55.635	50.922	51.758	39.532	50.407	43.835	43.395	41.071
Solyc01g074020.3	Zinc finger, HIT-type	313	343	263	269	216	221	247	164	162	174	219	170	11.459	12.566	9.662	10.093	8.142	8.43	9.041	6.076	6.058	6.541	7.893	6.319
Solyc01g074030.3	Beta-glucosidase	7358	7608	7689	6808	6499	5792	4591	5054	5554	5433	7018	5358	269.372	278.714	282.461	255.449	244.969	220.927	168.048	187.25	207.686	204.249	252.943	199.15
Solyc01g079060.4	charged multivesicular body protein 7	57	64	55	71	30	41	35	45	40	32	60	30	2.087	2.345	2.02	2.664	1.131	1.564	1.281	1.667	1.496	1.203	2.163	1.115
Solyc01g079080.3	asynaptic protein	19	16	25	8	19	10	20	11	35	11	13	13	0.696	0.586	0.918	0.3	0.716	0.381	0.732	0.408	1.309	0.414	0.469	0.483
Solyc01g079090.4	Protoporphyrinogen oxidase	2868	2884	3200	3044	2954	3123	3434	3516	3760	3795	4216	4570	104.996	105.653	117.554	114.216	111.346	119.122	125.697	130.267	140.601	142.67	151.953	169.861
Solyc01g079100.3	S-acyltransferase	131	153	196	104	188	123	76	161	188	87	98	113	4.796	5.605	7.2	3.902	7.086	4.692	2.782	5.965	7.03	3.271	3.532	4.2
Solyc01g079110.4	Histone H3	799	958	1281	385	811	858	603	985	1565	591	636	904	29.251	35.096	47.059	14.446	30.569	32.727	22.072	36.494	58.522	22.218	22.923	33.601
Solyc01g079120.3	Unknown protein	18	23	23	26	17	11	17	21	14	10	13	22	0.659	0.843	0.845	0.976	0.641	0.42	0.622	0.778	0.524	0.376	0.469	0.818
Solyc01g079130.2	Pectin lyase-like superfamily protein	160	176	228	51	74	37	47	76	106	29	38	16	5.857	6.448	8.376	1.914	2.789	1.411	1.72	2.816	3.964	1.09	1.37	0.595
Solyc01g079150.4	HCO3-transporter family	2259	2425	2575	2747	4132	3548	3010	2700	3209	3184	3653	3241	82.701	88.838	94.595	103.072	155.749	135.333	110.177	100.035	119.997	119.7	131.661	120.464
Solyc01g079170.3	Hexosyltransferase	601	650	860	922	1090	782	1401	2144	1572	1304	2055	2278	22.002	23.812	31.593	34.595	41.086	29.828	51.282	79.435	58.783	49.023	74.066	84.67
Solyc01g079180.4	Pectinesterase	29	22	79	45	86	65	121	100	222	183	176	190	1.062	0.806	2.902	1.688	3.242	2.479	4.429	3.705	8.301	6.88	6.343	7.062
Solyc01g079200.4	gibberellin 2-oxidase 3	108	84	105	153	87	158	29	51	22	24	267	33	3.954	3.077	3.857	5.741	3.279	6.027	1.062	1.89	0.823	0.902	9.623	1.227
Solyc01g079210.3	SWR1-complex protein 4	810	744	819	732	787	824	667	793	778	806	813	725	29.654	27.256	30.087	27.466	29.665	31.43	24.415	29.381	29.093	30.301	29.302	26.947
Solyc01g079220.4	NifU-like protein 1, chloroplastic	716	798	821	876	1016	988	1089	1123	1177	1299	1189	1108	26.212	29.234	30.16	32.869	38.296	37.686	39.861	41.607	44.013	48.835	42.854	41.183
Solyc01g079230.4	Duf724 domain-containing protein 3	3498	3121	2749	3080	2448	2335	2653	1915	2192	2307	2624	2200	128.059	114.336	100.987	115.567	92.273	89.065	97.11	70.951	81.968	86.73	94.574	81.771
Solyc01g079240.3	Long chain acyl-CoA synthetase 1	998	1248	1456	1734	1223	1401	940	1118	1109	1179	1629	1223	36.536	45.72	53.487	65.063	46.099	53.439	34.408	41.422	41.47	44.324	58.712	45.457
Solyc01g079250.3	RNA helicase DEAH-box2	9208	9444	9227	9636	8893	8180	7828	7095	8050	8108	8997	8307	337.099	345.974	338.961	361.56	335.207	312.014	286.534	262.869	301.022	304.813	324.27	308.761
Solyc01g079260.4	WRKY transcription factor 23	1168	943	869	613	611	603	560	436	379	275	385	294	42.76	34.546	31.923	23.001	23.031	23.001	20.498	16.154	14.172	10.338	13.876	10.928
Solyc01g079300.4	Stachyose synthase	30	42	53	42	20	23	25	61	37	23	47	33	1.098	1.539	1.947	1.576	0.754	0.877	0.915	2.26	1.384	0.865	1.694	1.227
Solyc01g079310.3	Heme binding protein	236	238	197	180	205	180	214	245	199	168	191	199	8.64	8.719	7.237	6.754	7.727	6.866	7.833	9.077	7.441	6.316	6.884	7.397
Solyc01g079320.4	Pentatricopeptide repeat	266	205	127	155	182	107	174	72	82	114	121	93	9.738	7.51	4.665	5.816	6.86	4.081	6.369	2.668	3.066	4.286	4.361	3.457
Solyc01g079330.3	RNA helicase DEAD3	953	991	914	955	733	741	651	513	692	621	766	679	34.889	36.305	33.577	35.833	27.629	28.264	23.829	19.007	25.877	23.346	27.608	25.238
Solyc01g079340.3	Serine/threonine-protein kinase	1947	1867	1930	1767	1752	1699	1619	1761	1551	1482	1709	1557	71.278	68.396	70.9	66.301	66.039	64.806	59.261	65.245	57.998	55.715	61.596	57.872
Solyc01g079350.3	HIT zinc finger and PAPA-1-like domain-containing protein	1973	1947	1835	2275	2317	2072	2345	1705	1923	1901	1693	1733	72.23	71.327	67.41	85.362	87.335	79.033	85.836	63.17	71.909	71.466	61.019	64.413
Solyc01g079360.4	WRKY transcription factor 37	254	247	215	234	206	216	212	188	140	142	159	147	9.299	9.049	7.898	8.78	7.765	8.239	7.76	6.965	5.235	5.338	5.731	5.464
Solyc01g079370.4	Transcription factor GRAS	45	51	85	53	23	40	43	106	36	49	54	38	1.647	1.868	3.123	1.989	0.867	1.526	1.574	3.927	1.346	1.842	1.946	1.412
Solyc01g079390.4	EZ1	1429	1303	1151	1241	1145	1132	1012	702	761	806	917	815	52.315	47.734	42.283	46.565	43.159	43.178	37.043	26.009	28.457	30.301	33.051	30.293
Solyc01g079400.3	Protein trichome birefringence-like 6	409	400	463	368	421	336	501	440	534	437	425	367	14.973	14.654	17.009	13.808	15.869	12.816	18.338	16.302	19.968	16.429	15.318	13.641
Solyc01g079410.3	Calcium-dependent phosphotriesterase superfamily protein	315	296	366	146	238	179	189	268	336	207	203	210	11.532	10.844	13.445	5.478	8.971	6.828	6.918	9.929	12.564	7.782	7.317	7.805
Solyc01g079420.4	Cytochrome c oxidase subunit 5C	2015	2055	1703	1672	2201	2201	2092	2273	2225	1753	1479	1671	73.768	75.283	62.561	62.737	82.963	83.954	76.575	84.214	83.202	65.903	53.306	62.109
Solyc01g079430.2	Plant organelle RNA recognition domain	176	160	151	120	101	98	102	92	71	91	106	98	6.443	5.861	5.547	4.503	3.807	3.738	3.734	3.409	2.655	3.421	3.82	3.643
Solyc01g079450.3	Peptidase S9	3783	3650	3359	3718	2448	2191	2557	2151	1995	2277	3002	2267	138.493	133.715	123.395	139.506	92.273	83.572	93.596	79.694	74.601	85.602	108.198	84.261
Solyc01g079470.4	Unknown protein	912	1141	1601	1293	1718	1738	1960	2477	2434	2706	2322	2402	33.388	41.8	58.814	48.516	64.757	66.293	71.743	91.773	91.017	101.73	83.69	89.279
Solyc01g079480.3	BZIP transcription factor	1785	1997	2504	2656	2908	3034	1966	2002	2782	1702	1754	1889	65.348	73.159	91.986	99.658	109.612	115.727	71.963	74.174	104.03	63.985	63.218	70.212
Solyc01g079490.2	Vacuolar protein sorting-associated protein 51-like protein	395	360	379	221	236	255	227	270	290	223	239	214	14.461	13.188	13.923	8.292	8.896	9.727	8.309	10.003	10.844	8.383	8.614	7.954
Solyc01g079500.4	DNA replication licensing factor MCM7	1084	1221	1170	667	833	667	585	851	1075	619	933	871	39.685	44.73	42.981	25.027	31.399	25.442	21.413	31.529	40.199	23.271	33.627	32.374
Solyc01g079510.3	WD40 domain-containing protein	1931	1874	1777	1829	1291	1314	1209	1060	1036	1060	1362	1012	70.693	68.653	65.279	68.627	48.662	50.121	44.254	39.273	38.74	39.85	49.089	37.615
Solyc01g079520.3	DNA mismatch repair protein MutS	609	670	757	558	544	461	446	509	593	374	466	489	22.295	24.545	27.809	20.937	20.505	17.584	16.325	18.858	22.175	14.06	16.796	18.176
Solyc01g079530.4	RING/FYVE/PHD zinc finger superfamily protein	172	193	189	350	294	374	875	449	495	354	252	268	6.297	7.07	6.943	13.133	11.082	14.266	32.028	16.635	18.51	13.308	9.083	9.961
Solyc01g079535.1	GTP-binding protein	2581	2771	2658	2316	2386	2531	3004	2778	2750	2518	2232	2462	94.489	101.514	97.644	86.901	89.936	96.541	109.958	102.925	102.833	94.662	80.446	91.509
Solyc01g079550.2	Multidrug resistance protein ABC transporter family protein, putative	204	196	352	129	156	117	191	130	149	97	82	104	7.468	7.18	12.931	4.84	5.88	4.463	6.991	4.816	5.572	3.647	2.955	3.866
Solyc01g079570.3	Beta-D-xylosidase 1	888	981	961	488	686	584	839	1069	1177	833	870	681	32.509	35.938	35.303	18.311	25.858	22.276	30.711	39.606	44.013	31.316	31.357	25.312
Solyc01g079580.3	Tetratricopeptide repeat (TPR)-like superfamily protein	1541	1762	2220	1909	2126	1680	1968	2472	4019	2010	2647	2585	56.415	64.55	81.553	71.629	80.136	64.081	72.036	91.587	150.286	75.564	95.403	96.081
Solyc01g079590.3	Late embryogenesis abundant protein (LEA) family protein	2065	1813	1676	1467	1963	1830	2090	2071	2033	2051	1852	2187	75.598	66.418	61.569	55.045	73.992	69.803	76.502	76.73	76.022	77.106	66.75	81.288
Solyc01g079600.4	Alpha/beta-Hydrolases superfamily protein	665	478	465	1080	736	672	764	326	500	438	358	286	24.345	17.511	17.082	40.524	27.742	25.632	27.965	12.078	18.697	16.466	12.903	10.63
Solyc01g079610.3	DnaJ protein ERDJ3B	1322	1142	945	952	608	564	761	644	773	601	659	560	48.398	41.836	34.715	35.721	22.918	21.513	27.855	23.86	28.906	22.594	23.752	20.814
Solyc01g079620.4	colorless fruit epidermis	158	163	129	87	90	84	183	168	156	85	83	77	5.784	5.971	4.739	3.264	3.392	3.204	6.698	6.224	5.833	3.196	2.991	2.862
Solyc01g079630.3	sucrose-phosphatase-like protein	273	255	187	222	320	283	204	275	292	177	208	252	9.994	9.342	6.87	8.33	12.062	10.795	7.467	10.189	10.919	6.654	7.497	9.367
Solyc01g079640.4	pollen-specific LRR extensin-like protein	395	412	340	423	436	411	415	334	401	319	393	405	14.461	15.093	12.49	15.872	16.434	15.677	15.191	12.375	14.995	11.993	14.165	15.053
Solyc01g079650.3	CTP synthase	663	671	634	609	708	588	599	579	578	520	569	516	24.272	24.582	23.29	22.851	26.687	22.428	21.926	21.452	21.614	19.549	20.508	19.179
Solyc01g079660.2	Cotton fiber protein	74	50	39	52	65	43	48	55	91	24	96	59	2.709	1.832	1.433	1.951	2.45	1.64	1.757	2.038	3.403	0.902	3.46	2.193
Solyc01g079670.2	Cotton fiber protein	29	26	19	20	10	9	20	32	20	7	52	5	1.062	0.952	0.698	0.75	0.377	0.343	0.732	1.186	0.748	0.263	1.874	0.186
Solyc01g079680.3	RAN GTPase-activating protein 1	1473	1518	1573	1191	1218	1113	965	1091	1289	920	982	876	53.926	55.611	57.785	44.689	45.91	42.454	35.323	40.421	48.201	34.587	35.393	32.56
Solyc01g079690.4	Snf2 chromatin remodeling protein	641	637	539	628	457	494	614	431	462	518	507	481	23.467	23.336	19.801	23.564	17.226	18.843	22.475	15.968	17.276	19.474	18.273	17.878
Solyc01g079700.3	Helicase, C-terminal	57	41	45	51	19	19	23	6	27	27	51	16	2.087	1.502	1.653	1.914	0.716	0.725	0.842	0.222	1.01	1.015	1.838	0.595
Solyc01g079710.3	Deoxyribose-phosphate aldolase	1860	1801	1333	1578	1830	1675	1915	1389	1381	1477	1355	1394	68.093	65.978	48.969	59.209	68.979	63.89	70.096	51.462	51.641	55.527	48.837	51.813
Solyc01g079720.3	Protein phosphatase 2C 70	837	733	690	708	685	695	753	513	582	605	625	557	30.642	26.853	25.348	26.565	25.82	26.51	27.563	19.007	21.763	22.744	22.526	20.703
Solyc01g079750.3	MAP kinase kinase kinase 4	527	602	653	405	388	340	296	436	466	381	483	403	19.293	22.054	23.988	15.196	14.625	12.969	10.835	16.154	17.426	14.323	17.408	14.979
Solyc01g079760.3	Peroxisomal adenine nucleotide carrier 1	739	782	675	621	581	615	630	476	502	507	509	494	27.054	28.648	24.797	23.301	21.9	23.458	23.06	17.636	18.772	19.06	18.345	18.361
Solyc01g079770.2	TLC domain-containing protein 2	130	161	182	154	187	182	220	214	179	157	217	227	4.759	5.898	6.686	5.778	7.049	6.942	8.053	7.929	6.694	5.902	7.821	8.437
Solyc01g079780.3	Glycoprotein membrane GPI-anchored	2126	2066	2013	2101	1721	1509	1746	1756	1416	1253	1203	1265	77.831	75.686	73.949	78.833	64.87	57.558	63.91	65.06	52.95	47.105	43.359	47.018
Solyc01g079790.4	ADP-glucose pyrophosphorylase large subunit 3	3456	3743	4441	4404	4577	4846	5224	4658	5721	5942	6039	5756	126.522	137.122	163.144	165.246	172.522	184.843	191.218	172.578	213.931	223.384	217.658	213.943
Solyc01g079800.4	DEAD-box ATP-dependent RNA helicase 58, chloroplastic	284	308	294	230	288	288	297	267	300	327	357	364	10.397	11.283	10.8	8.63	10.856	10.985	10.871	9.892	11.218	12.293	12.867	13.529
Solyc01g079810.4	E3 ubiquitin-protein ligase RHF1A	1332	1448	1365	1624	1480	1736	1104	1022	823	860	930	908	48.764	53.046	50.144	60.935	55.786	66.217	40.411	37.865	30.775	32.331	33.519	33.749
Solyc01g079820.3	Peroxiredoxin	2762	2703	2504	2402	2841	2452	2694	2535	2899	2576	2419	2617	101.115	99.022	91.986	90.127	107.087	93.528	98.61	93.921	108.405	96.843	87.186	97.271
Solyc01g079830.3	hypothetical protein	281	465	1308	1035	1512	1098	2669	2976	3860	1915	1658	1581	10.287	17.035	48.05	38.835	56.992	41.882	97.695	110.26	144.341	71.993	59.758	58.764
Solyc01g079840.3	NEDD8-activating enzyme E1 catalytic subunit	1204	1215	1029	964	1015	952	1131	923	946	967	1019	1008	44.078	44.511	37.801	36.171	38.259	36.313	41.399	34.197	35.375	36.354	36.727	37.466
Solyc01g079850.3	Protein trichome birefringence-like 11	60	89	120	61	117	82	94	86	86	64	62	111	2.197	3.26	4.408	2.289	4.41	3.128	3.441	3.186	3.216	2.406	2.235	4.126
Solyc01g079860.3	ATP-dependent (S)-NAD(P)H-hydrate dehydratase	454	376	342	287	305	235	319	283	328	322	298	292	16.621	13.774	12.564	10.769	11.496	8.964	11.677	10.485	12.265	12.105	10.741	10.853
Solyc01g079870.4	CONSTANS interacting protein 2b	4434	3995	3387	3578	3540	3306	3745	3910	3028	3492	3746	3837	162.326	146.354	124.424	134.253	133.434	126.102	137.081	144.865	113.229	131.279	135.013	142.616
Solyc01g079880.3	Aluminum induced protein with YGL and LRDR motifs	16188	17377	16941	17573	22389	23126	17051	19526	17313	16797	19013	20124	592.632	636.594	622.341	659.371	843.916	882.106	624.13	723.436	647.402	631.469	685.267	747.983
Solyc01g079920.3	Eukaryotic aspartyl protease family protein	26	48	94	34	18	17	3	10	8	18	6	4	0.952	1.758	3.453	1.276	0.678	0.648	0.11	0.37	0.299	0.677	0.216	0.149
Solyc01g079930.3	Eukaryotic aspartyl protease family protein	9	12	5	50	26	18	13	4	3	10	9	5	0.329	0.44	0.184	1.876	0.98	0.687	0.476	0.148	0.112	0.376	0.324	0.186
Solyc01g079940.4	Eukaryotic aspartyl protease family protein	722	861	1194	3135	1294	1376	1590	590	542	995	661	438	26.432	31.542	43.863	117.631	48.775	52.485	58.2	21.859	20.268	37.406	23.824	16.28
Solyc01g079950.3	Eukaryotic aspartyl protease family protein	571	493	434	659	803	835	374	297	504	361	419	317	20.904	18.061	15.943	24.727	30.268	31.85	13.69	11.004	18.847	13.571	15.102	11.782
Solyc01g079960.2	Eukaryotic aspartyl protease family protein	350	565	791	250	124	211	113	159	77	68	58	27	12.813	20.698	29.058	9.38	4.674	8.048	4.136	5.891	2.879	2.556	2.09	1.004
Solyc01g079970.2	Eukaryotic aspartyl protease family protein	38	48	87	21	3	3	10	20	7	10	6	2	1.391	1.758	3.196	0.788	0.113	0.114	0.366	0.741	0.262	0.376	0.216	0.074
Solyc01g079980.3	Eukaryotic aspartyl protease family protein	190	314	456	247	247	201	105	231	204	143	153	139	6.956	11.503	16.752	9.268	9.31	7.667	3.843	8.559	7.628	5.376	5.514	5.166
Solyc01g080010.2	xyloglucan endoglucanase inhibitor	2210	1573	2273	2980	659	597	3264	1265	589	1022	616	412	80.907	57.626	83.5	111.815	24.84	22.772	119.475	46.868	22.025	38.421	22.202	15.314
Solyc01g080020.2	Eukaryotic aspartyl protease family protein	1810	1660	1624	1507	1129	819	3604	1853	1762	1563	1279	957	66.263	60.813	59.659	56.545	42.556	31.239	131.92	68.653	65.888	58.76	46.098	35.57
Solyc01g080030.3	2-alkenal reductase (NADP(+)-dependent)	4	0	0	3	0	0	189	19	0	34	4	1	0.146	0	0	0.113	0	0	6.918	0.704	0	1.278	0.144	0.037
Solyc01g080040.3	Dual specificity protein phosphatase 1	178	138	167	128	177	127	202	145	145	106	154	126	6.516	5.056	6.135	4.803	6.672	4.844	7.394	5.372	5.422	3.985	5.55	4.683
Solyc01g080050.4	Basic helix-loop-helix (BHLH) DNA-binding superfamily protein	7	8	13	10	16	24	12	32	18	29	16	18	0.256	0.293	0.478	0.375	0.603	0.915	0.439	1.186	0.673	1.09	0.577	0.669
Solyc01g080070.4	Heavy metal-associated isoprenylated plant protein	1709	1712	1800	1253	1610	1335	1227	1586	1815	1174	1273	1430	62.565	62.718	66.124	47.015	60.686	50.922	44.913	58.761	67.87	44.136	45.881	53.151
Solyc01g080080.3	RING/U-box superfamily protein	1385	1384	1402	1473	1594	1479	1272	1402	1298	1311	1292	1310	50.704	50.702	51.504	55.27	60.083	56.414	46.56	51.944	48.537	49.286	46.566	48.691
Solyc01g080100.3	RING zinc finger protein	80	81	84	73	131	91	133	108	155	77	109	80	2.929	2.967	3.086	2.739	4.938	3.471	4.868	4.001	5.796	2.895	3.929	2.973
Solyc01g080110.3	SNARE associated Golgi protein family	532	610	578	553	523	548	477	496	399	490	542	461	19.476	22.347	21.233	20.75	19.714	20.903	17.46	18.377	14.92	18.421	19.535	17.135
Solyc01g080130.2	Cytochrome P450 family protein	1356	1326	1315	1451	1355	1261	1482	1371	1578	1708	2043	1654	49.642	48.577	48.308	54.444	51.074	48.099	54.247	50.795	59.008	64.211	73.634	61.477
Solyc01g080140.3	UPF0613 protein PB24D3.06c	740	738	736	674	717	743	740	599	802	621	685	564	27.091	27.036	27.038	25.29	27.026	28.341	27.087	22.193	29.99	23.346	24.689	20.963
Solyc01g080150.3	Adenylate isopentenyltransferase	180	213	91	185	223	210	130	107	55	106	148	148	6.59	7.803	3.343	6.942	8.406	8.01	4.758	3.964	2.057	3.985	5.334	5.501
Solyc01g080160.4	DUF21 domain-containing protein	887	705	657	763	684	674	841	634	662	636	694	633	32.472	25.827	24.135	28.629	25.782	25.709	30.784	23.49	24.755	23.91	25.013	23.528
Solyc01g080170.3	Hydroxymethylglutaryl-CoA lyase, mitochondrial	592	634	619	601	592	606	456	415	415	411	477	500	21.673	23.226	22.739	22.551	22.314	23.115	16.691	15.376	15.519	15.451	17.192	18.584
Solyc01g080180.3	Ribosomal protein L34e superfamily protein	169	199	163	179	265	192	156	157	157	123	122	135	6.187	7.29	5.988	6.716	9.989	7.324	5.71	5.817	5.871	4.624	4.397	5.018
Solyc01g080190.3	Pentatricopeptide repeat-containing protein, mitochondrial	168	155	108	78	118	78	113	57	89	73	78	84	6.15	5.678	3.967	2.927	4.448	2.975	4.136	2.112	3.328	2.744	2.811	3.122
Solyc01g080200.3	mediator of RNA polymerase II transcription subunit 33A-like	1849	1887	2194	2243	1815	1577	1729	1689	1668	1554	2237	1763	67.691	69.129	80.598	84.161	68.413	60.152	63.288	62.577	62.373	58.421	80.626	65.528
Solyc01g080210.3	Ribonucleoside-diphosphate reductase small chain	175	216	162	248	206	222	302	220	241	269	288	282	6.407	7.913	5.951	9.305	7.765	8.468	11.054	8.151	9.012	10.113	10.38	10.482
Solyc01g080220.3	endo-1,31,4-beta-D-glucanase-like	1505	1295	813	949	963	1138	1207	637	451	665	426	397	55.097	47.441	29.866	35.608	36.299	43.407	44.181	23.601	16.865	25	15.354	14.756
Solyc01g080230.3	endo-1,31,4-beta-D-glucanase-like	34	26	122	27	3	13	11	56	65	5	6	12	1.245	0.952	4.482	1.013	0.113	0.496	0.403	2.075	2.431	0.188	0.216	0.446
Solyc01g080240.4	mitogen-activated protein kinase 13	3703	3706	4056	3935	3686	3700	3136	3105	3564	2982	3859	3513	135.564	135.767	149	147.648	138.938	141.131	114.789	115.04	133.272	112.106	139.086	130.574
Solyc01g080250.3	BTB/POZ and MATH domain-containing protein 2-like	2077	2168	2161	2350	1626	1550	1690	1529	1542	1783	1970	1703	76.038	79.423	79.386	88.176	61.289	59.122	61.86	56.649	57.662	67.03	71.003	63.298
Solyc01g080260.3	ARM repeat superfamily protein	92	61	86	76	3	12	30	30	20	38	39	25	3.368	2.235	3.159	2.852	0.113	0.458	1.098	1.111	0.748	1.429	1.406	0.929
Solyc01g080270.3	Alpha/beta-Hydrolases superfamily protein	1587	1469	1497	1446	1439	1408	1383	1208	1266	1273	1504	1148	58.099	53.816	54.993	54.257	54.241	53.706	50.623	44.756	47.341	47.857	54.207	42.67
Solyc01g080280.3	chloroplast glutamine synthetase	38496	41628	54217	59278	45828	49622	50510	57229	60097	70052	79106	67328	1409.31	1525.01	1991.7	2224.22	1727.41	1892.76	1848.85	2120.33	2247.27	2633.55	2851.14	2502.49
Solyc01g080290.3	AWPM-19-like family protein	146	187	224	216	298	340	141	147	240	151	151	161	5.345	6.851	8.229	8.105	11.233	12.969	5.161	5.446	8.975	5.677	5.442	5.984
Solyc01g080300.4	Protein ABCI12, chloroplastic	453	486	500	482	417	340	391	335	305	420	608	400	16.584	17.804	18.368	18.086	15.718	12.969	14.312	12.412	11.405	15.79	21.914	14.867
Solyc01g080310.4	Pentatricopeptide repeat	301	292	297	280	219	203	170	122	111	202	241	119	11.019	10.697	10.911	10.506	8.255	7.743	6.223	4.52	4.151	7.594	8.686	4.423
Solyc01g080330.4	Bax inhibitor 1-related	4422	4531	3920	4515	4783	4464	4143	3757	3300	3574	3721	3681	161.887	165.99	144.004	169.411	180.287	170.272	151.649	139.196	123.4	134.361	134.112	136.818
Solyc01g080340.3	BSD domain-containing protein	540	470	430	406	371	352	539	296	351	362	378	309	19.769	17.218	15.796	15.234	13.984	13.427	19.729	10.967	13.125	13.609	13.624	11.485
Solyc01g080350.3	Mo25 family protein	413	313	308	282	388	305	376	319	319	314	304	282	15.12	11.467	11.315	10.581	14.625	11.634	13.763	11.819	11.929	11.805	10.957	10.482
Solyc01g080360.3	AP-5 complex subunit mu	531	488	524	473	297	347	389	296	341	400	513	326	19.44	17.878	19.25	17.748	11.195	13.236	14.239	10.967	12.751	15.038	18.49	12.117
Solyc01g080380.4	S-adenosylmethionine decarboxylase proenzyme	29	56	57	14	38	36	60	62	41	20	35	46	1.062	2.052	2.094	0.525	1.432	1.373	2.196	2.297	1.533	0.752	1.261	1.71
Solyc01g080400.3	Protein phosphatase 2C family protein	434	437	436	417	467	401	403	280	378	349	347	368	15.888	16.009	16.017	15.647	17.603	15.296	14.751	10.374	14.135	13.12	12.507	13.678
Solyc01g080410.3	Peptide-methionine (R)-S-oxide reductase	557	835	883	314	305	297	1380	1178	879	543	386	497	20.391	30.59	32.438	11.782	11.496	11.329	50.513	43.645	32.869	20.414	13.912	18.473
Solyc01g080430.4	RING/U-box superfamily protein	1491	1498	1341	1457	1175	1132	1308	808	973	990	1030	826	54.585	54.878	49.263	54.669	44.29	43.178	47.878	29.936	36.384	37.218	37.123	30.701
Solyc01g080450.4	Pentatricopeptide repeat	152	203	145	125	108	117	95	49	69	68	124	59	5.565	7.437	5.327	4.69	4.071	4.463	3.477	1.815	2.58	2.556	4.469	2.193
Solyc01g080460.3	Pyruvate, phosphate dikinase	5177	5243	5166	6101	4859	5012	4432	3646	3220	4508	6263	3996	189.527	192.073	189.777	228.921	183.152	191.175	162.228	135.084	120.409	169.474	225.731	148.526
Solyc01g080470.3	tRNA/rRNA methyltransferase	603	585	478	496	558	558	670	477	488	518	445	406	22.075	21.431	17.56	18.611	21.033	21.284	24.524	17.673	18.248	19.474	16.039	15.09
Solyc01g080480.4	DNAse I-like superfamily protein	163	144	257	74	44	62	39	101	52	30	29	21	5.967	5.275	9.441	2.777	1.659	2.365	1.428	3.742	1.944	1.128	1.045	0.781
Solyc01g080490.2	DUF679 domain-containing protein	61	81	79	74	25	25	15	23	20	23	44	12	2.233	2.967	2.902	2.777	0.942	0.954	0.549	0.852	0.748	0.865	1.586	0.446
Solyc01g080500.2	Plant/F10N7-170 protein, putative	8440	7216	7380	8426	8164	9161	5630	7326	5148	4892	5597	5500	308.983	264.353	271.11	316.159	307.728	349.432	206.079	271.427	192.504	183.911	201.727	204.428
Solyc01g080510.3	interactor of constitutive active ROPs protein	3351	3540	3946	4175	4285	4345	3981	4312	4004	4440	4782	4210	122.678	129.685	144.959	156.654	161.516	165.733	145.719	159.759	149.726	166.918	172.353	156.48
Solyc01g080530.3	2-oxoglutarate (2OG) and Fe(II)-dependent oxygenase superfamily protein	751	705	594	481	657	535	705	431	574	459	424	497	27.494	25.827	21.821	18.048	24.765	20.407	25.806	15.968	21.464	17.256	15.282	18.473
Solyc01g080540.3	Histidine-containing phosphotransfer protein 1	1740	1624	1802	1486	2034	1979	2191	2323	2175	1627	1520	1700	63.7	59.494	66.198	55.757	76.668	75.486	80.199	86.067	81.332	61.166	54.784	63.187
Solyc01g080570.4	Inosine-uridine preferring nucleoside hydrolase family protein	118	60	45	185	16	9	7	15	13	1	1	0	4.32	2.198	1.653	6.942	0.603	0.343	0.256	0.556	0.486	0.038	0.036	0
Solyc01g080580.4	Inosine-uridine preferring nucleoside hydrolase family protein	397	469	521	317	414	284	647	567	806	535	608	541	14.534	17.181	19.139	11.894	15.605	10.833	23.683	21.007	30.14	20.113	21.914	20.108
Solyc01g080590.3	Low-density receptor-like protein	582	558	491	419	667	664	567	572	586	591	494	645	21.307	20.442	18.037	15.722	25.141	25.327	20.754	21.193	21.913	22.218	17.805	23.974
Solyc01g080600.4	Histone H3	438	543	726	177	356	364	319	613	868	330	353	482	16.035	19.892	26.67	6.641	13.419	13.884	11.677	22.712	32.458	12.406	12.723	17.915
Solyc01g080620.3	BTB/POZ domain-containing protein	817	680	698	664	516	540	587	474	533	554	708	607	29.91	24.911	25.642	24.915	19.45	20.597	21.486	17.562	19.931	20.827	25.518	22.561
Solyc01g080640.3	ABC transporter C family member 4	4647	4495	4297	3163	2643	2761	2213	2126	2154	1795	2328	1912	170.124	164.671	157.854	118.682	99.623	105.314	81.004	78.768	80.547	67.482	83.906	71.067
Solyc01g080660.3	serine/arginine-rich SC35-like splicing factor SCL28	446	483	447	413	464	375	443	374	399	327	425	367	16.328	17.694	16.421	15.497	17.49	14.304	16.215	13.857	14.92	12.293	15.318	13.641
Solyc01g080670.3	Squamosa promoter binding protein 7	2030	1877	1675	1724	1406	1352	1280	1070	1071	1004	1235	974	74.317	68.763	61.532	64.688	52.997	51.57	46.853	39.643	40.049	37.745	44.512	36.202
Solyc01g080680.3	Sugar facilitator protein 3	23	63	72	32	4	30	4	27	12	2	3	3	0.842	2.308	2.645	1.201	0.151	1.144	0.146	1	0.449	0.075	0.108	0.112
Solyc01g080690.3	WD40 repeat	912	840	604	671	649	681	762	409	414	562	584	526	33.388	30.773	22.188	25.177	24.463	25.976	27.892	15.153	15.481	21.128	21.049	19.551
Solyc01g080700.4	Inosine-uridine preferring nucleoside hydrolase family protein	291	254	294	248	338	260	307	307	280	268	339	286	10.653	9.305	10.8	9.305	12.74	9.917	11.237	11.374	10.47	10.075	12.218	10.63
Solyc01g080720.4	Pentatricopeptide repeat-containing protein	208	220	161	169	142	147	152	73	106	107	117	96	7.615	8.06	5.914	6.341	5.352	5.607	5.564	2.705	3.964	4.023	4.217	3.568
Solyc01g080750.3	ARM repeat superfamily protein	694	846	902	425	712	513	493	893	908	419	538	653	25.407	30.993	33.136	15.947	26.838	19.568	18.046	33.086	33.954	15.752	19.391	24.271
Solyc01g080760.4	ABC subfamily C protein	566	544	429	445	517	424	476	422	483	466	468	398	20.721	19.929	15.76	16.697	19.487	16.173	17.423	15.635	18.061	17.519	16.868	14.793
Solyc01g080770.3	Leucine-rich receptor-like protein kinase family protein	953	955	903	768	973	661	860	741	1123	762	859	798	34.889	34.986	33.172	28.817	36.676	25.213	31.479	27.454	41.993	28.647	30.96	29.661
Solyc01g080780.2	Translocase of chloroplast, chloroplastic	724	785	819	676	704	696	934	716	798	731	851	771	26.505	28.758	30.087	25.365	26.536	26.548	34.188	26.528	29.84	27.481	30.672	28.657
Solyc01g080790.3	Plant basic secretory protein (BSP) family protein	31	50	65	51	28	54	33	33	69	32	41	50	1.135	1.832	2.388	1.914	1.055	2.06	1.208	1.223	2.58	1.203	1.478	1.858
Solyc01g080800.3	Basic secretory family protein	166	78	54	135	120	154	33	42	29	28	59	39	6.077	2.857	1.984	5.065	4.523	5.874	1.208	1.556	1.084	1.053	2.126	1.45
Solyc01g080810.3	Isoleucine--tRNA ligase	1701	1881	1892	2097	1526	1587	1852	1655	1801	2105	2807	2048	62.272	68.909	69.504	78.683	57.52	60.534	67.79	61.318	67.347	79.136	101.17	76.122
Solyc01g080830.3	Ribosomal L7Ae/L30e/S12e/Gadd45 family protein	254	202	151	103	100	83	79	107	89	71	71	71	9.299	7.4	5.547	3.865	3.769	3.166	2.892	3.964	3.328	2.669	2.559	2.639
Solyc01g080840.3	Protein translocase subunit SecA	3084	3136	3397	4060	3504	3845	4155	2888	3580	4292	5221	3911	112.903	114.885	124.791	152.339	132.077	146.662	152.088	107	133.87	161.354	188.175	145.367
Solyc01g080850.4	Protein transport protein SEC23	2788	2835	2656	3072	2241	2078	1931	1783	1791	1727	2336	1916	102.067	103.858	97.57	115.267	84.471	79.262	70.682	66.06	66.973	64.925	84.194	71.215
Solyc01g080860.3	Protoheme IX farnesyltransferase, mitochondrial	1342	1348	1121	1273	1309	1260	1132	905	883	876	826	939	49.13	49.383	41.181	47.765	49.341	48.061	41.435	33.53	33.019	32.932	29.771	34.901
Solyc01g080870.3	Protein NRT1/ PTR FAMILY 7.3	1115	1192	1165	1602	1413	1100	2106	839	718	1778	1149	750	40.819	43.668	42.797	60.11	53.261	41.958	77.087	31.085	26.849	66.842	41.412	27.877
Solyc01g080880.4	Protein kinase domain	2119	2169	2094	2077	1978	1921	1605	1477	1596	1754	1778	1484	77.575	79.46	76.925	77.933	74.557	73.274	58.749	54.723	59.681	65.94	64.083	55.158
Solyc01g080890.2	hypothetical protein	391	350	384	507	590	538	465	328	357	327	311	212	14.314	12.822	14.107	19.024	22.239	20.521	17.021	12.152	13.35	12.293	11.209	7.88
Solyc01g080900.4	Cytochrome P450	455	508	481	299	469	367	641	594	686	437	455	424	16.657	18.61	17.67	11.219	17.678	13.999	23.463	22.008	25.652	16.429	16.399	15.76
Solyc01g080910.2	polyadenylate-binding protein 1-B-binding protein	240	251	250	238	216	134	82	144	99	112	123	117	8.786	9.195	9.184	8.93	8.142	5.111	3.002	5.335	3.702	4.211	4.433	4.349
Solyc01g080920.3	RING-type E3 ubiquitin transferase	17	27	40	10	12	9	5	17	12	13	5	2	0.622	0.989	1.469	0.375	0.452	0.343	0.183	0.63	0.449	0.489	0.18	0.074
Solyc01g080930.4	3-hydroxyisobutyryl-CoA hydrolase 1	1302	1311	1045	1018	1064	1063	1122	941	806	930	967	909	47.665	48.028	38.389	38.197	40.106	40.547	41.069	34.864	30.14	34.963	34.853	33.786
Solyc01g080940.3	5-hydroxyisourate hydrolase	917	839	876	732	872	819	879	830	709	788	713	719	33.571	30.736	32.181	27.466	32.869	31.239	32.175	30.751	26.512	29.624	25.698	26.724
Solyc01g080960.4	AT-hook motif nuclear-localized protein	64	73	185	29	40	28	14	71	62	8	10	9	2.343	2.674	6.796	1.088	1.508	1.068	0.512	2.631	2.318	0.301	0.36	0.335
Solyc01g080990.3	S-adenosyl-L-methionine-dependent methyltransferases superfamily protein	35	37	59	20	51	40	62	88	63	56	49	81	1.281	1.355	2.167	0.75	1.922	1.526	2.269	3.26	2.356	2.105	1.766	3.011
Solyc01g081000.3	Protein phosphatase 2C family protein	31	11	9	12	21	19	31	11	30	10	19	22	1.135	0.403	0.331	0.45	0.792	0.725	1.135	0.408	1.122	0.376	0.685	0.818
Solyc01g081010.4	Nucleolar GTP-binding protein 1	18388	18255	13951	15173	14400	13492	18371	11914	14867	15727	15771	14281	673.173	668.759	512.501	569.319	542.784	514.632	672.447	441.412	555.936	591.243	568.418	530.806
Solyc01g081020.1	Pentatricopeptide repeat	18	25	13	24	12	11	24	4	14	23	21	8	0.659	0.916	0.478	0.901	0.452	0.42	0.878	0.148	0.524	0.865	0.757	0.297
Solyc01g081030.4	protein SCAI homolog	1733	1578	1653	1636	1429	1337	1224	1125	1143	1248	1473	1204	63.444	57.809	60.724	61.386	53.864	50.998	44.803	41.681	42.741	46.918	53.09	44.751
Solyc01g081040.4	RING/U-box superfamily protein	81	88	97	75	82	69	94	125	58	61	76	63	2.965	3.224	3.563	2.814	3.091	2.632	3.441	4.631	2.169	2.293	2.739	2.342
Solyc01g081050.4	AMP-dependent synthetase/ligase	621	642	614	622	520	469	362	248	370	337	411	314	22.734	23.519	22.556	23.339	19.601	17.889	13.251	9.188	13.836	12.669	14.813	11.671
Solyc01g081060.4	Solyc01g081060	2843	2495	2142	3815	3074	3142	7999	2414	2338	4062	2917	2113	104.08	91.403	78.688	143.146	115.869	119.847	292.793	89.438	87.427	152.707	105.135	78.537
Solyc01g081070.3	Protein transport protein SEC23	1563	1539	1405	1430	1095	1047	1056	870	860	924	1201	965	57.22	56.38	51.614	53.656	41.274	39.936	38.654	32.233	32.159	34.737	43.286	35.868
Solyc01g081110.4	Pentatricopeptide repeat	83	62	52	27	50	35	38	10	28	26	39	25	3.039	2.271	1.91	1.013	1.885	1.335	1.391	0.37	1.047	0.977	1.406	0.929
Solyc01g081120.2	Complex 1 LYR protein	188	142	108	68	130	68	141	103	79	104	59	87	6.883	5.202	3.967	2.551	4.9	2.594	5.161	3.816	2.954	3.91	2.126	3.234
Solyc01g081150.3	DNA-directed RNA polymerases I, II, and III subunit RPABC3	688	649	494	459	618	601	623	411	585	519	457	447	25.187	23.776	18.147	17.223	23.294	22.924	22.804	15.227	21.875	19.511	16.471	16.614
Solyc01g081160.4	Beta-glucosidase 11	77	127	88	113	176	137	106	128	93	105	119	107	2.819	4.653	3.233	4.24	6.634	5.226	3.88	4.742	3.478	3.947	4.289	3.977
Solyc01g081170.3	Beta-glucosidase 10	92	92	116	125	105	121	57	86	54	95	93	73	3.368	3.37	4.261	4.69	3.958	4.615	2.086	3.186	2.019	3.571	3.352	2.713
Solyc01g081185.1	Unknown protein	61	55	23	57	64	46	50	60	74	50	48	39	2.233	2.015	0.845	2.139	2.412	1.755	1.83	2.223	2.767	1.88	1.73	1.45
Solyc01g081190.4	Calcium-binding EF hand family protein	1442	1293	1220	1156	1479	1400	1467	1216	1341	1202	1082	1086	52.791	47.368	44.818	43.375	55.748	53.401	53.698	45.053	50.145	45.188	38.997	40.365
Solyc01g081200.3	hypothetical protein	260	290	250	201	227	244	242	266	295	234	176	229	9.518	10.624	9.184	7.542	8.556	9.307	8.858	9.855	11.031	8.797	6.343	8.512
Solyc01g081210.4	F-box/kelch-repeat protein SKIP25-like	74	61	83	33	35	12	34	22	29	16	17	13	2.709	2.235	3.049	1.238	1.319	0.458	1.245	0.815	1.084	0.602	0.613	0.483
Solyc01g081230.2	Unknown protein	23	10	18	31	21	7	13	23	13	12	16	6	0.842	0.366	0.661	1.163	0.792	0.267	0.476	0.852	0.486	0.451	0.577	0.223
Solyc01g081240.3	Pentatricopeptide repeat-containing protein	55	38	35	40	16	30	31	30	24	22	32	21	2.014	1.392	1.286	1.501	0.603	1.144	1.135	1.111	0.897	0.827	1.153	0.781
Solyc01g081250.3	Glutathione S-transferase	2822	519	1317	296	376	373	2682	2396	1907	4973	7313	6841	103.312	19.013	48.381	11.106	14.173	14.228	98.171	88.772	71.31	186.956	263.575	254.271
Solyc01g081270.2	Glutathione S-transferase	1020	1307	781	558	602	687	920	362	256	532	233	242	37.342	47.881	28.691	20.937	22.691	26.205	33.675	13.412	9.573	20	8.398	8.995
Solyc01g081290.4	Pentatricopeptide repeat-containing protein	427	427	341	311	275	295	361	234	258	312	337	302	15.632	15.643	12.527	11.669	10.366	11.252	13.214	8.67	9.648	11.729	12.146	11.225
Solyc01g081300.4	Phosphoribosylaminoimidazole-succinocarboxamide synthase	709	700	570	529	448	408	566	501	465	490	509	410	25.956	25.644	20.939	19.849	16.887	15.563	20.718	18.562	17.388	18.421	18.345	15.239
Solyc01g081310.3	glutathione S-transferase T3	2043	1357	453	1157	895	1070	1878	324	187	572	384	204	74.793	49.713	16.641	43.413	33.736	40.814	68.742	12.004	6.993	21.504	13.84	7.582
Solyc01g081320.4	Pentatricopeptide repeat	472	441	498	514	396	295	276	231	273	395	584	306	17.28	16.156	18.294	19.286	14.927	11.252	10.103	8.559	10.209	14.85	21.049	11.374
Solyc01g081330.3	Chaperone protein DnaJ	165	160	142	144	106	122	115	108	108	87	124	87	6.041	5.861	5.216	5.403	3.995	4.654	4.209	4.001	4.039	3.271	4.469	3.234
Solyc01g081340.4	S-adenosyl-L-methionine-dependent methyltransferases superfamily protein	65	52	46	79	31	34	59	22	27	44	40	26	2.38	1.905	1.69	2.964	1.168	1.297	2.16	0.815	1.01	1.654	1.442	0.966
Solyc01g081380.4	nuclear matrix protein 1	220	209	217	136	174	207	157	162	211	142	177	167	8.054	7.657	7.972	5.103	6.559	7.896	5.747	6.002	7.89	5.338	6.379	6.207
Solyc01g081390.4	Xylulose 5-phosphate/phosphate translocator, chloroplastic	682	704	837	506	547	423	456	597	691	426	499	571	24.968	25.791	30.748	18.986	20.618	16.135	16.691	22.119	25.839	16.015	17.985	21.223
Solyc01g081400.3	B3 domain-containing protein	190	185	126	140	170	97	110	108	120	122	82	106	6.956	6.777	4.629	5.253	6.408	3.7	4.026	4.001	4.487	4.586	2.955	3.94
Solyc01g081410.4	Major facilitator superfamily protein	117	127	176	129	159	136	134	144	102	126	185	150	4.283	4.653	6.465	4.84	5.993	5.188	4.905	5.335	3.814	4.737	6.668	5.575
Solyc01g081420.3	Armadillo-type fold	126	107	116	119	17	13	9	12	27	17	89	26	4.613	3.92	4.261	4.465	0.641	0.496	0.329	0.445	1.01	0.639	3.208	0.966
Solyc01g081430.4	Armadillo-type fold	1449	1462	1384	1468	1126	993	1045	792	966	955	1269	946	53.047	53.559	50.842	55.082	42.443	37.876	38.251	29.344	36.123	35.902	45.737	35.162
Solyc01g081440.3	DUF1005 domain-containing protein	1707	1719	1509	1272	1334	1484	1842	1880	2373	1936	1689	1877	62.492	62.974	55.434	47.728	50.283	56.605	67.424	69.654	88.736	72.782	60.875	69.766
Solyc01g081450.3	glycine-rich protein A3	2791	2597	2785	2287	3075	2885	2033	3490	2256	2185	2109	2123	102.177	95.139	102.309	85.812	115.907	110.044	74.415	129.304	84.361	82.143	76.013	78.909
Solyc01g081460.3	tRNA (Guanine-N-7) methyltransferase	117	152	167	157	175	156	199	230	231	194	256	210	4.283	5.568	6.135	5.891	6.596	5.95	7.284	8.521	8.638	7.293	9.227	7.805
Solyc01g081470.4	2-methoxy-6-polyprenyl-1,4-benzoquinol methylase, mitochondrial	369	383	323	316	380	390	453	322	360	376	398	360	13.509	14.031	11.866	11.857	14.323	14.876	16.581	11.93	13.462	14.135	14.345	13.381
Solyc01g081480.3	GPI inositol-deacylase PGAP1-like protein	581	726	1103	1037	1206	1430	1194	1285	1345	1449	1449	1367	21.27	26.596	40.52	38.91	45.458	54.545	43.705	47.609	50.295	54.474	52.225	50.81
Solyc01g081490.3	RNA polymerase sigma factor	991	1044	1319	1566	1180	1374	1692	1515	1779	1784	2132	1725	36.28	38.246	48.454	58.759	44.478	52.409	61.934	56.131	66.524	67.068	76.842	64.116
Solyc01g081500.4	heterochromatin protein 1-like protein	1796	1768	1606	1446	1668	1569	1831	1393	1694	1530	1390	1263	65.75	64.769	58.998	54.257	62.872	59.847	67.021	51.61	63.345	57.519	50.098	46.944
Solyc01g081510.4	2-hydroxy-3-oxopropionate reductase	223	234	193	190	239	212	170	134	168	176	192	156	8.164	8.572	7.09	7.129	9.009	8.086	6.223	4.965	6.282	6.617	6.92	5.798
Solyc01g081520.3	UTP--glucose-1-phosphate uridylyltransferase-like	2101	2134	1590	1541	1461	1315	1528	1022	1132	1194	1364	1130	76.916	78.178	58.41	57.821	55.07	50.159	55.93	37.865	42.33	44.887	49.161	42.001
Solyc01g081540.4	Myosin-17	2901	2621	2800	2875	1869	1913	2256	1731	1968	1852	2829	2003	106.204	96.018	102.86	107.875	70.449	72.968	82.578	64.133	73.591	69.624	101.963	74.449
Solyc01g081560.2	Pentatricopeptide repeat	59	71	54	30	30	21	30	17	51	28	36	22	2.16	2.601	1.984	1.126	1.131	0.801	1.098	0.63	1.907	1.053	1.298	0.818
Solyc01g081570.3	DUF239 domain-containing protein/DUF4409 domain-containing protein	2099	2230	2578	2452	2614	2452	1897	1999	2410	2198	2396	1915	76.843	81.694	94.705	92.004	98.53	93.528	69.437	74.063	90.12	82.632	86.357	71.178
Solyc01g081600.3	Non-specific lipid-transfer protein	156	122	237	113	152	63	9	124	53	53	14	31	5.711	4.469	8.706	4.24	5.729	2.403	0.329	4.594	1.982	1.992	0.505	1.152
Solyc01g081610.3	Beta-hexosaminidase	748	766	715	788	704	646	534	495	510	589	627	551	27.384	28.062	26.266	29.567	26.536	24.641	19.546	18.34	19.071	22.143	22.598	20.48
Solyc01g081620.3	Vacuolar protein sorting-associated protein 62	57	33	48	27	18	7	9	31	16	16	20	14	2.087	1.209	1.763	1.013	0.678	0.267	0.329	1.149	0.598	0.602	0.721	0.52
Solyc01g081630.4	UPSTREAM OF FLC-like protein (DUF966)	22	10	49	11	13	1	7	22	18	4	4	17	0.805	0.366	1.8	0.413	0.49	0.038	0.256	0.815	0.673	0.15	0.144	0.632
Solyc01g081640.4	DUF936 domain-containing protein	36	34	40	6	35	11	28	42	28	18	21	28	1.318	1.246	1.469	0.225	1.319	0.42	1.025	1.556	1.047	0.677	0.757	1.041
Solyc01g086640.2	O-fucosyltransferase	478	447	665	646	634	579	672	800	1674	708	924	945	17.499	16.376	24.429	24.239	23.898	22.085	24.598	29.64	62.598	26.617	33.303	35.124
Solyc01g086650.3	Uroporphyrinogen-III C-methyltransferase	1208	1379	1941	1363	1252	1644	1369	1350	1460	741	753	703	44.224	50.519	71.304	51.142	47.192	62.708	50.11	50.017	54.595	27.857	27.14	26.13
Solyc01g086660.2	Unknown protein	454	359	196	62	107	90	244	143	54	123	114	36	16.621	13.152	7.2	2.326	4.033	3.433	8.931	5.298	2.019	4.624	4.109	1.338
Solyc01g086670.3	Unknown protein	1428	1014	551	422	749	961	573	407	209	187	289	176	52.278	37.147	20.241	15.834	28.232	36.656	20.974	15.079	7.815	7.03	10.416	6.542
Solyc01g086680.4	glutathione S-transferase T1	295	235	132	51	87	69	122	37	19	43	61	21	10.8	8.609	4.849	1.914	3.279	2.632	4.466	1.371	0.71	1.617	2.199	0.781
Solyc01g086690.2	Sister chromatid cohesion 1 protein 4	192	224	204	115	125	123	91	88	141	88	128	110	7.029	8.206	7.494	4.315	4.712	4.692	3.331	3.26	5.273	3.308	4.613	4.089
Solyc01g086710.4	DNA-directed RNA polymerase subunit beta	2192	2163	1213	1128	1003	882	1253	701	766	849	1050	801	80.248	79.24	44.561	42.325	37.806	33.643	45.864	25.972	28.644	31.917	37.844	29.772
Solyc01g086720.3	C2 calcium/lipid-binding plant phosphoribosyltransferase family protein	102	92	130	94	84	52	79	81	150	91	124	108	3.734	3.37	4.776	3.527	3.166	1.983	2.892	3.001	5.609	3.421	4.469	4.014
Solyc01g086730.4	magnesium transporter%2C putative (DUF803)	90	52	40	160	106	116	31	14	10	12	32	3	3.295	1.905	1.469	6.003	3.995	4.425	1.135	0.519	0.374	0.451	1.153	0.112
Solyc01g086740.3	Chaperone protein dnaJ	3069	2664	1401	1228	1328	1275	3178	1253	1317	1523	1405	1335	112.354	97.594	51.467	46.077	50.057	48.633	116.327	46.423	49.248	57.256	50.639	49.62
Solyc01g086750.4	Clustered mitochondria protein	7680	7175	5967	5974	3634	3206	3827	3238	3235	3518	4878	3485	281.16	262.851	219.202	224.155	136.978	122.288	140.082	119.968	120.97	132.256	175.813	129.533
Solyc01g086800.4	Histone H3	270	405	553	153	313	300	237	546	766	206	273	335	9.885	14.837	20.315	5.741	11.798	11.443	8.675	20.229	28.644	7.744	9.839	12.452
Solyc01g086810.2	disease resistance protein RPM1-like	62	52	58	75	25	38	24	39	39	36	64	30	2.27	1.905	2.131	2.814	0.942	1.449	0.878	1.445	1.458	1.353	2.307	1.115
Solyc01g086820.4	Histone H3	834	1061	1486	478	722	693	622	1104	1666	553	727	928	30.532	38.869	54.589	17.935	27.215	26.433	22.768	40.903	62.298	20.79	26.203	34.493
Solyc01g086840.3	Thaumatin-like protein	6	20	16	9	19	22	17	14	10	23	25	14	0.22	0.733	0.588	0.338	0.716	0.839	0.622	0.519	0.374	0.865	0.901	0.52
Solyc01g086850.3	Ras gtpase	321	301	278	331	341	305	236	190	156	153	182	134	11.752	11.027	10.213	12.42	12.853	11.634	8.638	7.039	5.833	5.752	6.56	4.981
Solyc01g086860.3	Expressed protein	693	621	613	569	633	597	669	589	645	543	508	623	25.37	22.75	22.519	21.35	23.86	22.772	24.488	21.822	24.119	20.414	18.309	23.156
Solyc01g086870.3	bHLH transcription factor 076	1274	1172	1205	1819	1496	1493	1716	959	952	1022	1061	826	46.64	42.935	44.267	68.252	56.389	56.948	62.812	35.531	35.599	38.421	38.241	30.701
Solyc01g086890.3	G-patch domain-containing protein/Surp domain-containing protein	5844	5528	5371	6009	6028	6312	5437	4324	4833	4729	4930	4376	213.945	202.514	197.308	225.469	227.215	240.762	199.014	160.204	180.725	177.783	177.687	162.65
Solyc01g086900.4	tRNA (Cytidine(34)-2'-O)-methyltransferase-like protein	295	345	381	297	406	380	476	579	590	521	503	570	10.8	12.639	13.996	11.144	15.303	14.495	17.423	21.452	22.062	19.587	18.129	21.186
Solyc01g086920.3	Leucine-rich repeat receptor-like protein	5530	7810	9594	5642	4579	3984	3440	6651	5051	4742	7611	6275	202.45	286.114	352.443	211.698	172.598	151.964	125.917	246.419	188.877	178.271	274.316	233.234
Solyc01g086930.4	protein gamma response 1	118	144	152	82	71	101	94	105	174	98	98	92	4.32	5.275	5.584	3.077	2.676	3.852	3.441	3.89	6.507	3.684	3.532	3.42
Solyc01g086940.2	Zinc finger CCCH domain-containing protein	247	201	170	238	133	103	184	102	96	172	210	131	9.043	7.363	6.245	8.93	5.013	3.929	6.735	3.779	3.59	6.466	7.569	4.869
Solyc01g086950.4	Zinc finger CCCH domain-containing protein	386	385	370	281	406	379	421	350	400	349	361	458	14.131	14.104	13.592	10.544	15.303	14.456	15.41	12.967	14.958	13.12	13.011	17.023
Solyc01g086960.3	Zinc finger A20 and AN1 domain stress-associated protein	5662	4475	4323	5465	5888	6691	5227	5772	5093	3619	3521	4057	207.282	163.938	158.809	205.057	221.938	255.218	191.328	213.852	190.448	136.053	126.904	150.793
Solyc01g086970.4	Zinc finger A20 and AN1 domain-containing stress-associated protein 8	2651	2715	2406	2733	3359	3067	3024	3058	2613	2748	2366	2616	97.051	99.462	88.386	102.547	126.612	116.986	110.69	113.299	97.711	103.309	85.275	97.233
Solyc01g086975.1	Unknown protein	24	24	5	27	14	6	13	5	4	8	10	4	0.879	0.879	0.184	1.013	0.528	0.229	0.476	0.185	0.15	0.301	0.36	0.149
Solyc01g086980.4	RRM_1 domain-containing protein/PWI domain-containing protein	829	866	879	869	665	662	845	593	612	669	769	664	30.349	31.725	32.291	32.606	25.066	25.251	30.93	21.971	22.885	25.15	27.716	24.68
Solyc01g086990.3	Pre-mRNA-splicing factor SYF1	1567	1571	1430	1538	1061	1025	1413	1055	1204	1207	1401	1197	57.367	57.552	52.532	57.709	39.993	39.097	51.721	39.088	45.022	45.376	50.495	44.491
Solyc01g087000.3	Unknown protein	60	58	39	27	69	63	21	33	28	32	17	21	2.197	2.125	1.433	1.013	2.601	2.403	0.769	1.223	1.047	1.203	0.613	0.781
Solyc01g087020.2	Unknown protein	395	358	482	568	762	892	414	1074	548	403	435	534	14.461	13.115	17.707	21.312	28.722	34.024	15.154	39.792	20.492	15.15	15.678	19.848
Solyc01g087030.3	Zinc finger transcription factor 10	1524	1542	1264	1788	1459	1474	1563	1251	1082	1379	1563	1159	55.793	56.49	46.434	67.089	54.995	56.223	57.212	46.349	40.46	51.842	56.334	43.079
Solyc01g087040.2	Photosystem II PsbP	1392	1701	2248	2014	2537	2111	2919	3150	3524	3499	3636	3829	50.96	62.315	82.582	75.569	95.628	80.521	106.846	116.707	131.776	131.542	131.049	142.319
Solyc01g087050.3	Zinc finger protein	157	177	202	123	120	101	166	119	209	129	173	128	5.748	6.484	7.421	4.615	4.523	3.852	6.076	4.409	7.815	4.85	6.235	4.758
Solyc01g087060.4	RING/U-box superfamily protein	234	237	181	183	185	184	339	170	227	168	140	143	8.567	8.682	6.649	6.866	6.973	7.018	12.409	6.298	8.488	6.316	5.046	5.315
Solyc01g087070.4	ADP,ATP carrier protein, mitochondrial	124	102	80	71	72	71	68	47	39	23	36	34	4.54	3.737	2.939	2.664	2.714	2.708	2.489	1.741	1.458	0.865	1.298	1.264
Solyc01g087080.4	interferon-activable protein	259	205	273	138	230	179	219	307	367	195	180	210	9.482	7.51	10.029	5.178	8.669	6.828	8.016	11.374	13.724	7.331	6.488	7.805
Solyc01g087090.3	Unknown protein	686	808	794	695	997	819	1079	1056	926	917	713	799	25.114	29.6	29.168	26.078	37.58	31.239	39.495	39.125	34.627	34.474	25.698	29.698
Solyc01g087095.2	Telomerase reverse transcriptase	12	19	32	10	24	5	12	28	20	18	25	17	0.439	0.696	1.176	0.375	0.905	0.191	0.439	1.037	0.748	0.677	0.901	0.632
Solyc01g087120.3	ATP synthase subunit O, mitochondrial	6452	5656	5650	4837	4536	4197	4709	4811	4404	4187	4221	4170	236.203	207.203	207.557	181.493	170.977	160.088	172.367	178.247	164.683	157.407	152.133	154.994
Solyc01g087130.4	R2R3MYB transcription factor 47	53	57	45	22	37	23	27	46	36	16	48	22	1.94	2.088	1.653	0.825	1.395	0.877	0.988	1.704	1.346	0.602	1.73	0.818
Solyc01g087140.4	Late embryogenesis abundant protein	481	414	477	159	306	218	221	329	345	204	200	225	17.609	15.167	17.523	5.966	11.534	8.315	8.089	12.189	12.901	7.669	7.208	8.363
Solyc01g087150.3	Protein DETOXIFICATION	104	119	190	129	128	151	116	122	117	141	115	143	3.807	4.359	6.98	4.84	4.825	5.76	4.246	4.52	4.375	5.301	4.145	5.315
Solyc01g087170.3	Zinc finger transcription factor 11	7146	7118	7153	7751	6920	6614	5230	6967	5409	5620	7456	6770	261.61	260.763	262.771	290.832	260.838	252.281	191.437	258.127	202.264	211.279	268.729	251.632
Solyc01g087180.4	Expressed protein	43	20	9	11	4	6	113	117	28	63	83	112	1.574	0.733	0.331	0.413	0.151	0.229	4.136	4.335	1.047	2.368	2.991	4.163
Solyc01g087190.4	Chaperonin-like RbcX	693	759	798	751	916	901	1076	1098	1325	1257	1080	1071	25.37	27.805	29.315	28.179	34.527	34.367	39.386	40.681	49.547	47.256	38.925	39.808
Solyc01g087200.3	Disease resistance protein	451	521	406	377	316	251	277	234	251	263	322	374	16.511	19.086	14.915	14.146	11.911	9.574	10.139	8.67	9.386	9.887	11.606	13.901
Solyc01g087210.3	Cellulose synthase	7276	7387	7983	6699	5467	5495	5103	5465	5030	5588	7233	5911	266.37	270.617	293.262	251.359	206.069	209.598	186.789	202.478	188.092	210.076	260.692	219.704
Solyc01g087230.3	Mediator of RNA polymerase II transcription subunit 27	1006	1066	1045	1220	1059	1034	911	972	903	976	1092	915	36.829	39.052	38.389	45.777	39.917	39.44	33.346	36.012	33.767	36.692	39.358	34.009
Solyc01g087240.3	Nuclear transcription factor Y subunit A-9	2045	1628	1405	1436	1385	1530	1581	1651	1342	1174	1366	1408	74.866	59.641	51.614	53.881	52.205	58.36	57.87	61.169	50.183	44.136	49.233	52.334
Solyc01g087250.3	carotenoid cleavage dioxygenase 1A	1016	1000	841	883	904	795	894	706	767	932	916	777	37.195	36.634	30.895	33.132	34.075	30.324	32.724	26.157	28.681	35.038	33.014	28.88
Solyc01g087260.4	carotenoid cleavage dioxygenase 1B	1653	4456	4504	5199	3628	4045	4009	3837	4992	5771	3565	3236	60.515	163.242	165.458	195.076	136.751	154.29	146.744	142.16	186.671	216.956	128.49	120.278
Solyc01g087270.3	Carotenoid cleavage dioxygenase 1	26	76	71	89	24	21	27	60	65	80	58	43	0.952	2.784	2.608	3.339	0.905	0.801	0.988	2.223	2.431	3.008	2.09	1.598
Solyc01g087290.3	tRNA-dihydrouridine synthase	1264	1376	1733	1639	1694	1598	1508	1749	2010	1737	2050	1862	46.274	50.409	63.663	61.498	63.853	60.953	55.198	64.8	75.162	65.301	73.886	69.208
Solyc01g087300.3	tRNA-dihydrouridine synthase	780	747	688	502	640	616	643	577	566	576	594	576	28.555	27.366	25.274	18.836	24.124	23.496	23.536	21.378	21.165	21.654	21.409	21.409
Solyc01g087320.3	Zinc finger, FYVE/PHD-type	440	455	387	424	389	399	361	300	286	254	342	256	16.108	16.669	14.217	15.909	14.663	15.219	13.214	11.115	10.695	9.549	12.326	9.515
Solyc01g087330.4	RING/FYVE/PHD-type zinc finger family protein	110	132	136	126	144	153	172	143	195	142	104	154	4.027	4.836	4.996	4.728	5.428	5.836	6.296	5.298	7.292	5.338	3.748	5.724
Solyc01g087340.3	tRNA-dihydrouridine synthase	56	53	52	63	76	82	66	37	56	75	74	51	2.05	1.942	1.91	2.364	2.865	3.128	2.416	1.371	2.094	2.82	2.667	1.896
Solyc01g087350.3	Unknown protein	11	9	14	15	21	8	9	12	10	8	10	7	0.403	0.33	0.514	0.563	0.792	0.305	0.329	0.445	0.374	0.301	0.36	0.26
Solyc01g087370.2	RING/FYVE/PHD-type zinc finger family protein	259	266	274	261	367	276	227	195	241	187	199	239	9.482	9.745	10.066	9.793	13.833	10.528	8.309	7.225	9.012	7.03	7.172	8.883
Solyc01g087390.2	RING/FYVE/PHD-type zinc finger family protein	136	119	118	143	54	63	42	39	49	60	121	67	4.979	4.359	4.335	5.366	2.035	2.403	1.537	1.445	1.832	2.256	4.361	2.49
Solyc01g087400.4	RING/FYVE/PHD-type zinc finger family protein	571	555	479	555	584	481	458	318	466	363	373	428	20.904	20.332	17.596	20.825	22.013	18.347	16.765	11.782	17.426	13.647	13.444	15.908
Solyc01g087410.4	Zinc finger, FYVE/PHD-type	265	251	238	178	143	89	77	77	63	107	183	97	9.701	9.195	8.743	6.679	5.39	3.395	2.818	2.853	2.356	4.023	6.596	3.605
Solyc01g087420.4	Zinc finger, FYVE/PHD-type	837	836	906	1142	1054	1084	1005	695	900	952	961	835	30.642	30.626	33.283	42.85	39.729	41.348	36.787	25.75	33.655	35.79	34.636	31.036
Solyc01g087430.3	Zinc finger, FYVE/PHD-type	1083	1000	930	1043	737	701	853	699	792	708	976	714	39.648	36.634	34.164	39.135	27.78	26.739	31.223	25.898	29.616	26.617	35.177	26.538
Solyc01g087440.3	Arm repeat superfamily protein	16	27	30	19	10	7	11	11	11	13	52	14	0.586	0.989	1.102	0.713	0.377	0.267	0.403	0.408	0.411	0.489	1.874	0.52
Solyc01g087450.3	Arm repeat superfamily protein	128	167	196	209	227	195	272	245	154	205	274	241	4.686	6.118	7.2	7.842	8.556	7.438	9.956	9.077	5.759	7.707	9.876	8.958
Solyc01g087470.3	Peptidylprolyl isomerase	874	889	824	755	725	640	1043	729	769	897	859	753	31.997	32.568	30.27	28.329	27.328	24.412	38.178	27.009	28.756	33.722	30.96	27.988
Solyc01g087490.4	Protein OBERON	2510	2088	1843	2323	1499	1413	1606	1034	1148	1157	1499	1089	91.889	76.492	67.704	87.163	56.502	53.897	58.786	38.31	42.928	43.496	54.027	40.477
Solyc01g087500.3	DNA topoisomerase 2	1230	1289	1574	988	1000	737	611	828	1268	717	1011	839	45.029	47.222	57.822	37.072	37.693	28.112	22.365	30.677	47.416	26.955	36.438	31.185
Solyc01g087520.3	Ferredoxin-thioredoxin reductase, variable chain	1075	1152	1385	1551	1877	1425	1773	2050	1716	2186	2079	1894	39.355	42.203	50.879	58.196	70.75	54.354	64.898	75.952	64.168	82.181	74.931	70.398
Solyc01g087530.3	Zinc transporter	800	753	825	823	672	636	592	595	436	552	682	508	29.287	27.586	30.307	30.88	25.33	24.259	21.669	22.045	16.304	20.752	24.581	18.882
Solyc01g087540.4	DUF642 domain-containing protein	3870	4104	3333	1481	1956	1960	1938	3166	2114	1524	1868	2209	141.678	150.347	122.44	55.57	73.728	74.761	70.938	117.3	79.051	57.293	67.326	82.106
Solyc01g087550.3	Cytochrome b5 domain-containing protein RLF	826	650	520	630	597	561	629	375	387	432	436	371	30.239	23.812	19.103	23.639	22.503	21.398	23.024	13.894	14.471	16.241	15.714	13.79
Solyc01g087560.3	Methyltransferase	1166	1202	1653	1398	1501	1340	1829	1992	2308	1658	1501	1449	42.686	44.034	60.724	52.456	56.578	51.112	66.948	73.803	86.305	62.331	54.099	53.857
Solyc01g087570.2	hypothetical protein	462	480	452	535	784	880	525	815	842	522	380	531	16.914	17.584	16.605	20.074	29.552	33.566	19.217	30.196	31.486	19.624	13.696	19.737
Solyc01g087580.3	hypothetical protein	48	39	76	73	176	352	11	39	35	11	26	94	1.757	1.429	2.792	2.739	6.634	13.427	0.403	1.445	1.309	0.414	0.937	3.494
Solyc01g087590.3	Polyamine oxidase	424	556	594	780	627	663	372	457	470	313	410	390	15.522	20.369	21.821	29.267	23.634	25.289	13.617	16.932	17.575	11.767	14.777	14.496
Solyc01g087600.3	transmembrane protein%2C putative (DUF288)	931	884	937	803	638	603	674	645	671	613	803	764	34.083	32.385	34.421	30.13	24.048	23.001	24.671	23.897	25.091	23.045	28.942	28.397
Solyc01g087610.3	Alpha-N-acetylglucosaminidase	1150	1085	1015	841	758	688	623	539	669	630	857	678	42.101	39.748	37.287	31.556	28.572	26.243	22.804	19.97	25.017	23.684	30.888	25.2
Solyc01g087620.3	Ubiquitin-like protein 5	2256	1877	1292	1395	1811	1941	2229	1338	1501	1427	1128	1140	82.591	68.763	47.463	52.343	68.263	74.036	81.59	49.573	56.128	53.647	40.655	42.372
Solyc01g087640.3	alcohol dehydrogenase	933	810	719	656	671	766	775	704	585	590	634	540	34.157	29.674	26.413	24.614	25.292	29.218	28.368	26.083	21.875	22.181	22.851	20.071
Solyc01g087650.4	Conserved oligomeric Golgi complex subunit 8	1511	1469	1400	1246	1248	1152	1353	1363	1192	1183	1380	1383	55.317	53.816	51.43	46.752	47.041	43.941	49.525	50.499	44.574	44.474	49.738	51.404
Solyc01g087670.3	WD40 repeat	2097	2124	1400	1168	1203	1019	1506	842	953	978	1008	914	76.77	77.811	51.43	43.826	45.345	38.868	55.125	31.196	35.636	36.767	36.33	33.972
Solyc01g087680.4	UPF0114 domain-containing protein	730	655	524	983	902	937	778	626	622	662	763	696	26.725	23.995	19.25	36.884	33.999	35.74	28.478	23.193	23.259	24.887	27.5	25.869
Solyc01g087690.3	RNA polymerase sigma factor sigD, chloroplastic	148	197	223	175	218	221	209	195	293	231	248	258	5.418	7.217	8.192	6.566	8.217	8.43	7.65	7.225	10.956	8.684	8.938	9.59
Solyc01g087710.2	UPF0114 domain-containing protein	140	177	317	301	303	299	205	284	296	289	304	304	5.125	6.484	11.645	11.294	11.421	11.405	7.504	10.522	11.069	10.865	10.957	11.299
Solyc01g087720.4	Structural maintenance of chromosomes protein 5	1530	1445	1282	1046	1215	1000	1161	954	1179	930	1103	1023	56.012	52.937	47.095	39.248	45.797	38.143	42.497	35.346	44.088	34.963	39.754	38.024
Solyc01g087730.4	50S ribosomal protein L1	6613	6966	7554	8686	9580	9137	12910	11474	12864	13524	12573	11646	242.098	255.194	277.502	325.915	361.102	348.517	472.554	425.11	481.036	508.423	453.156	432.867
Solyc01g087740.1	Subtilisin-like protease	193	274	375	82	86	90	45	79	95	49	53	43	7.066	10.038	13.776	3.077	3.242	3.433	1.647	2.927	3.552	1.842	1.91	1.598
Solyc01g087750.4	protein RETICULATA-RELATED 4, chloroplastic-like	1619	1806	2339	2307	2264	2374	2542	3759	3313	3731	3777	3716	59.271	66.161	85.925	86.563	85.338	90.553	93.047	139.27	123.886	140.264	136.131	138.119
Solyc01g087780.2	serine protease SBT4A	1256	1422	1617	1935	1227	1344	997	1272	1193	1381	1718	1249	45.981	52.094	59.402	72.605	46.25	51.265	36.494	47.127	44.611	51.918	61.92	46.424
Solyc01g087790.2	Subtilisin-like protease	171	154	213	242	146	132	114	155	97	152	218	185	6.26	5.642	7.825	9.08	5.503	5.035	4.173	5.743	3.627	5.714	7.857	6.876
Solyc01g087800.2	Subtilisin-like protease	1331	978	639	1779	878	798	1084	565	363	1231	1051	645	48.727	35.828	23.474	66.751	33.095	30.438	39.678	20.933	13.574	46.278	37.88	23.974
Solyc01g087810.2	Subtilisin-like protease	850	562	588	1073	678	968	351	248	214	332	309	275	31.118	20.588	21.601	40.261	25.556	36.923	12.848	9.188	8.002	12.481	11.137	10.221
Solyc01g087820.2	Subtilisin-like protease	2966	1901	1720	1159	956	1054	601	512	351	409	476	496	108.583	69.642	63.186	43.488	36.035	40.203	21.999	18.97	13.125	15.376	17.156	18.436
Solyc01g087840.3	Subtilisin-like protease	405	362	264	297	229	233	221	108	44	110	76	80	14.827	13.262	9.698	11.144	8.632	8.887	8.089	4.001	1.645	4.135	2.739	2.973
Solyc01g087850.2	serine protease SBT3	5523	5430	5914	5937	2346	2769	1611	2117	1224	1335	1620	1662	202.193	198.924	217.255	222.767	88.429	105.619	58.969	78.435	45.77	50.188	58.388	61.774
Solyc01g087860.2	Unknown protein	27	47	39	38	56	40	40	37	31	41	44	39	0.988	1.722	1.433	1.426	2.111	1.526	1.464	1.371	1.159	1.541	1.586	1.45
Solyc01g087870.4	Glutamine--fructose-6-phosphate aminotransferase [isomerizing]	381	304	336	315	203	208	201	182	211	139	201	182	13.948	11.137	12.343	11.819	7.652	7.934	7.357	6.743	7.89	5.226	7.244	6.765
Solyc01g087880.3	2%2C3-bisphosphoglycerate-dependent phosphoglycerate mutase	343	281	242	223	226	252	313	258	326	232	166	184	12.557	10.294	8.89	8.367	8.519	9.612	11.457	9.559	12.19	8.722	5.983	6.839
Solyc01g087890.3	Plasma-membrane choline transporter family protein	710	773	805	908	776	584	571	666	665	538	632	476	25.993	28.318	29.572	34.07	29.25	22.276	20.901	24.675	24.867	20.226	22.779	17.692
Solyc01g087900.3	N-acetyltransferase-like protein	2732	2699	2129	1927	2261	2251	2715	2061	2194	2018	1737	1829	100.017	98.876	78.21	72.305	85.225	85.861	99.379	76.36	82.042	75.865	62.605	67.982
Solyc01g087910.4	F-box/WD-40 repeat-containing protein	553	466	416	493	404	423	447	430	339	408	458	358	20.245	17.072	15.282	18.498	15.228	16.135	16.362	15.931	12.677	15.338	16.507	13.306
Solyc01g087960.3	Carboxypeptidase	10	7	7	26	16	10	14	12	4	17	7	2	0.366	0.256	0.257	0.976	0.603	0.381	0.512	0.445	0.15	0.639	0.252	0.074
Solyc01g087970.3	Carboxypeptidase	423	468	627	431	515	463	551	555	918	627	731	665	15.486	17.145	23.033	16.172	19.412	17.66	20.169	20.563	34.328	23.572	26.347	24.717
Solyc01g087980.4	DUF793 domain-containing protein	482	280	271	186	288	327	228	223	188	122	324	154	17.646	10.258	9.955	6.979	10.856	12.473	8.346	8.262	7.03	4.586	11.678	5.724
Solyc01g087990.3	MADS-box transcription factor	50	23	15	15	27	10	13	6	11	15	6	13	1.83	0.843	0.551	0.563	1.018	0.381	0.476	0.222	0.411	0.564	0.216	0.483
Solyc01g088000.4	S-adenosyl-L-methionine-dependent methyltransferases superfamily protein	760	722	741	859	658	680	840	727	640	968	1177	877	27.823	26.45	27.221	32.231	24.802	25.938	30.747	26.935	23.932	36.391	42.421	32.597
Solyc01g088020.3	Protein transport protein SEC31-like protein B	9723	9350	8782	9005	6444	6617	5494	5940	4951	5524	7229	5800	355.953	342.53	322.614	337.884	242.896	252.395	201.101	220.076	185.138	207.67	260.548	215.579
Solyc01g088030.4	Structure-specific endonuclease subunit slx1	142	115	98	112	101	136	145	89	87	114	121	84	5.199	4.213	3.6	4.202	3.807	5.188	5.308	3.297	3.253	4.286	4.361	3.122
Solyc01g088040.3	Unknown protein	634	551	517	447	544	597	416	685	423	409	379	427	23.21	20.185	18.992	16.772	20.505	22.772	15.227	25.379	15.818	15.376	13.66	15.871
Solyc01g088050.3	Serine/threonine-protein kinase-like protein	912	799	755	907	827	887	1116	951	1323	1178	1305	1226	33.388	29.271	27.736	34.032	31.172	33.833	40.85	35.234	49.472	44.286	47.035	45.569
Solyc01g088060.3	NBS-LRR resistance protein	116	155	143	138	126	115	78	114	106	102	132	118	4.247	5.678	5.253	5.178	4.749	4.386	2.855	4.224	3.964	3.835	4.758	4.386
Solyc01g088080.3	T-complex protein 1 subunit theta	4010	3909	3259	2623	2289	2097	2490	1987	2260	2171	2448	2072	146.803	143.203	119.722	98.42	86.28	79.987	91.143	73.618	84.51	81.617	88.231	77.014
Solyc01g088090.3	Pheophytinase, chloroplastic	1086	803	563	1071	743	800	1101	711	536	926	853	560	39.758	29.417	20.682	40.186	28.006	30.515	40.301	26.342	20.043	34.812	30.744	20.814
Solyc01g088100.4	Zinc finger transcription factor 12	5710	6072	6592	6083	5645	4940	4938	5060	5854	5129	6304	5949	209.039	222.443	242.162	228.245	212.779	188.429	180.749	187.472	218.904	192.82	227.209	221.117
Solyc01g088140.3	hypothetical protein	591	681	627	605	673	552	519	518	571	530	450	556	21.636	24.948	23.033	22.701	25.368	21.055	18.997	19.192	21.352	19.925	16.219	20.666
Solyc01g088150.3	Glycerol-3-phosphate dehydrogenase [NAD(+)]	402	348	330	325	276	308	367	267	405	326	346	359	14.717	12.749	12.123	12.195	10.403	11.748	13.434	9.892	15.145	12.256	12.471	13.344
Solyc01g088160.4	cytokinin oxidase2	107	82	138	148	120	253	78	92	151	96	68	64	3.917	3.004	5.07	5.553	4.523	9.65	2.855	3.409	5.646	3.609	2.451	2.379
Solyc01g088170.4	aldehyde oxidase 2	2489	2389	2420	3313	2064	2260	1848	1551	1834	2057	2753	1810	91.121	87.519	88.901	124.31	77.799	86.204	67.644	57.464	68.581	77.331	99.224	67.275
Solyc01g088200.4	aldehyde oxidase 4 pseudogene	48	85	86	59	47	44	41	49	31	53	47	30	1.757	3.114	3.159	2.214	1.772	1.678	1.501	1.815	1.159	1.992	1.694	1.115
Solyc01g088240.4	F-box protein FBW2	306	320	278	311	381	308	290	345	304	336	306	342	11.202	11.723	10.213	11.669	14.361	11.748	10.615	12.782	11.368	12.632	11.029	12.712
Solyc01g088250.4	SUN domain protein3	830	847	894	585	1066	813	908	765	1278	910	982	1121	30.386	31.029	32.842	21.95	40.181	31.011	33.236	28.343	47.79	34.211	35.393	41.666
Solyc01g088260.3	Germin-like protein subfamily 1 member 20	19	15	4	21	12	20	1	11	8	14	4	8	0.696	0.55	0.147	0.788	0.452	0.763	0.037	0.408	0.299	0.526	0.144	0.297
Solyc01g088300.3	Germin-like protein subfamily 1 member 15	174	239	658	354	328	351	152	370	282	271	368	260	6.37	8.756	24.172	13.283	12.363	13.388	5.564	13.708	10.545	10.188	13.263	9.664
Solyc01g088310.3	Geranylgeranyl diphosphate reductase, chloroplastic	671	659	625	551	499	485	573	521	570	526	586	451	24.565	24.142	22.96	20.675	18.809	18.5	20.974	19.303	21.315	19.775	21.121	16.763
Solyc01g088320.2	DUF810 domain-containing protein	20	10	16	7	10	6	15	7	12	6	17	9	0.732	0.366	0.588	0.263	0.377	0.229	0.549	0.259	0.449	0.226	0.613	0.335
Solyc01g088350.4	NADH dehydrogenase ubiquinone 1 alpha subcomplex assembly factor-like protein (DUF498/DUF598)	364	247	276	203	270	283	217	256	251	177	214	202	13.326	9.049	10.139	7.617	10.177	10.795	7.943	9.485	9.386	6.654	7.713	7.508
Solyc01g088360.4	Amidophosphoribosyltransferase	63	37	10	5	8	3	34	15	8	3	62	25	2.306	1.355	0.367	0.188	0.302	0.114	1.245	0.556	0.299	0.113	2.235	0.929
Solyc01g088370.3	Eukaryotic translation initiation factor 3 subunit B	8517	7394	5240	4751	4363	4370	6796	3914	4508	4157	4353	3721	311.802	270.874	192.495	178.266	164.456	166.687	248.759	145.013	168.572	156.279	156.891	138.305
Solyc01g088380.3	DNA replication helicase	233	272	291	148	220	147	178	214	278	154	208	172	8.53	9.965	10.69	5.553	8.293	5.607	6.515	7.929	10.396	5.789	7.497	6.393
Solyc01g088390.3	Sister chromatid cohesion protein DCC1	294	254	242	129	160	165	118	148	154	129	146	110	10.763	9.305	8.89	4.84	6.031	6.294	4.319	5.483	5.759	4.85	5.262	4.089
Solyc01g088400.4	ECERIFERUM 1	612	798	941	940	533	434	325	492	490	418	814	662	22.405	29.234	34.568	35.271	20.091	16.554	11.896	18.229	18.323	15.714	29.338	24.606
Solyc01g088430.4	Fatty acid hydroxylase superfamily	322	328	432	699	329	293	299	511	314	258	358	244	11.788	12.016	15.87	26.228	12.401	11.176	10.945	18.932	11.742	9.699	12.903	9.069
Solyc01g088440.2	RING/U-box superfamily protein	67	80	66	107	73	80	98	140	88	89	92	61	2.453	2.931	2.425	4.015	2.752	3.051	3.587	5.187	3.291	3.346	3.316	2.267
Solyc01g088450.2	RING/U-box superfamily protein	133	98	124	130	112	172	191	259	214	172	135	150	4.869	3.59	4.555	4.878	4.222	6.561	6.991	9.596	8.002	6.466	4.866	5.575
Solyc01g088460.3	Unknown protein	66	101	108	109	129	77	83	107	118	70	118	112	2.416	3.7	3.967	4.09	4.862	2.937	3.038	3.964	4.412	2.632	4.253	4.163
Solyc01g088470.3	50S ribosomal protein L18	315	377	459	317	466	390	538	590	774	590	508	653	11.532	13.811	16.862	11.894	17.565	14.876	19.693	21.859	28.943	22.181	18.309	24.271
Solyc01g088480.3	UMP-CMP kinase	921	896	1044	671	686	743	766	982	883	716	821	745	33.717	32.824	38.352	25.177	25.858	28.341	28.038	36.383	33.019	26.917	29.59	27.691
Solyc01g088490.3	Pentatricopeptide repeat-containing protein	56	76	57	33	46	29	45	31	40	35	34	34	2.05	2.784	2.094	1.238	1.734	1.106	1.647	1.149	1.496	1.316	1.225	1.264
Solyc01g088500.3	Wall-associated receptor kinase galacturonan-binding domain	150	154	166	59	131	73	97	167	191	77	105	140	5.491	5.642	6.098	2.214	4.938	2.784	3.551	6.187	7.142	2.895	3.784	5.204
Solyc01g088520.3	Dynamin-related protein 1E	165	164	204	172	124	84	87	69	77	119	163	70	6.041	6.008	7.494	6.454	4.674	3.204	3.185	2.556	2.879	4.474	5.875	2.602
Solyc01g088530.2	hypothetical protein	450	529	695	618	634	618	469	693	654	593	624	514	16.474	19.38	25.531	23.188	23.898	23.573	17.167	25.676	24.456	22.293	22.49	19.105
Solyc01g088550.3	Purine permease	707	765	637	697	950	917	785	672	729	683	699	731	25.883	28.025	23.401	26.153	35.809	34.978	28.734	24.898	27.26	25.677	25.193	27.17
Solyc01g088560.3	Rab family GTPase	1663	1659	1515	1497	1483	1370	1319	1430	1244	1276	1201	1193	60.881	60.776	55.655	56.17	55.899	52.257	48.28	52.981	46.518	47.97	43.286	44.342
Solyc01g088570.3	Acyl carrier protein	1027	1053	1101	668	889	926	931	1117	1114	801	735	885	37.598	38.576	40.446	25.065	33.509	35.321	34.078	41.385	41.657	30.113	26.491	32.894
Solyc01g088590.5	Pectinesterase inhibitor	20	25	35	14	10	13	14	29	10	7	5	9	0.732	0.916	1.286	0.525	0.377	0.496	0.512	1.074	0.374	0.263	0.18	0.335
Solyc01g088600.4	protein TRIGALACTOSYLDIACYLGLYCEROL 4, chloroplastic	756	735	810	901	788	734	822	1014	958	1047	1173	911	27.677	26.926	29.756	33.807	29.702	27.997	30.088	37.569	35.823	39.361	42.277	33.861
Solyc01g088610.4	10 kDa chaperonin	1551	1910	2058	1268	2145	2197	2006	3136	3931	3031	2627	3787	56.781	69.971	75.602	47.578	80.852	83.801	73.427	116.188	146.996	113.948	94.682	140.758
Solyc01g088620.3	Ferredoxin-like protein	106	115	134	78	114	95	105	146	233	192	164	197	3.881	4.213	4.923	2.927	4.297	3.624	3.843	5.409	8.713	7.218	5.911	7.322
Solyc01g088630.3	RING/U-box superfamily protein	53	61	73	88	51	54	41	57	32	81	47	64	1.94	2.235	2.682	3.302	1.922	2.06	1.501	2.112	1.197	3.045	1.694	2.379
Solyc01g088640.4	E3 ubiquitin ligase BIG BROTHER-related-like	745	704	734	691	840	801	683	637	597	578	536	564	27.274	25.791	26.964	25.928	31.662	30.553	25	23.601	22.324	21.729	19.319	20.963
Solyc01g088650.4	Alpha-1,3-glucosyltransferase	1076	1169	1123	1190	883	810	789	887	779	748	1047	913	39.392	42.825	41.254	44.651	33.283	30.896	28.88	32.863	29.13	28.12	37.736	33.935
Solyc01g088660.3	FCS-Like Zinc finger 3	3605	3604	4393	3587	4385	3495	3222	3566	3480	2603	2654	2697	131.977	132.03	161.38	134.591	165.285	133.311	117.937	132.12	130.131	97.858	95.655	100.244
Solyc01g088670.3	Pentatricopeptide repeat-containing protein	159	156	164	161	108	62	78	40	54	92	150	85	5.821	5.715	6.025	6.041	4.071	2.365	2.855	1.482	2.019	3.459	5.406	3.159
Solyc01g088680.3	Unknown protein	65	40	48	34	73	76	56	66	78	39	56	53	2.38	1.465	1.763	1.276	2.752	2.899	2.05	2.445	2.917	1.466	2.018	1.97
Solyc01g088690.3	Protein kinase superfamily protein	459	462	356	429	506	449	339	257	260	300	237	225	16.804	16.925	13.078	16.097	19.073	17.126	12.409	9.522	9.722	11.278	8.542	8.363
Solyc01g088700.4	Eukaryotic translation initiation factor 4G	8084	7525	6482	7507	3633	3990	4315	3477	3618	3861	5825	3539	295.95	275.673	238.121	281.676	136.94	152.192	157.945	128.822	135.291	145.151	209.945	131.54
Solyc01g088710.3	metacaspase-1	554	568	558	628	382	433	412	365	372	376	371	329	20.282	20.808	20.499	23.564	14.399	16.516	15.081	13.523	13.911	14.135	13.372	12.229
Solyc01g088720.3	Transcription factor IIIB 90 kDa subunit	942	944	885	945	844	740	839	652	762	775	987	692	34.486	34.583	32.511	35.458	31.813	28.226	30.711	24.157	28.494	29.135	35.573	25.721
Solyc01g088730.3	DnaJ domain-containing protein	726	671	728	639	654	789	943	613	688	772	651	576	26.578	24.582	26.744	23.976	24.651	30.095	34.517	22.712	25.727	29.023	23.463	21.409
Solyc01g088740.4	Casein kinase II subunit beta	753	730	684	682	694	717	684	682	625	562	634	562	27.567	26.743	25.127	25.59	26.159	27.349	25.037	25.268	23.371	21.128	22.851	20.889
Solyc01g088750.3	Pentatricopeptide repeat-containing protein	174	133	147	153	159	110	115	69	75	101	140	92	6.37	4.872	5.4	5.741	5.993	4.196	4.209	2.556	2.805	3.797	5.046	3.42
Solyc01g088760.4	Cytochrome P450	375	404	244	601	544	670	471	205	214	273	293	170	13.729	14.8	8.964	22.551	20.505	25.556	17.24	7.595	8.002	10.263	10.56	6.319
Solyc01g088770.3	Cytochrome c oxidase-assembly factor COX23, mitochondrial	289	238	207	204	179	243	242	230	225	184	140	192	10.58	8.719	7.604	7.654	6.747	9.269	8.858	8.521	8.414	6.917	5.046	7.136
Solyc01g088780.3	Rac-like GTP binding protein	100	121	131	75	136	79	147	181	203	94	104	114	3.661	4.433	4.812	2.814	5.126	3.013	5.381	6.706	7.591	3.534	3.748	4.237
Solyc01g088800.4	RNA binding protein	1678	1604	1429	1914	1345	1377	1115	1116	1033	1113	1413	1011	61.43	58.761	52.495	71.817	50.698	52.524	40.813	41.348	38.628	41.842	50.927	37.578
Solyc01g088810.4	Ankyrin repeat-containing protein	65	56	58	46	36	46	35	40	20	19	20	18	2.38	2.052	2.131	1.726	1.357	1.755	1.281	1.482	0.748	0.714	0.721	0.669
Solyc01g088820.2	trihelix transcription factor ASIL2-like	243	259	226	193	189	171	219	191	204	184	174	188	8.896	9.488	8.302	7.242	7.124	6.523	8.016	7.077	7.628	6.917	6.271	6.988
Solyc01g089850.4	cyclinU4_1	268	349	524	292	386	322	317	517	732	503	517	562	9.811	12.785	19.25	10.956	14.55	12.282	11.603	19.155	27.372	18.91	18.634	20.889
Solyc01g089857.1	histone-lysine N-methyltransferase SETD1B	1231	1145	1142	1207	1137	1106	1066	1174	789	970	841	870	45.066	41.946	41.952	45.289	42.857	42.187	39.02	43.497	29.504	36.466	30.311	32.337
Solyc01g089870.3	Pentatricopeptide repeat-containing protein	972	970	881	926	765	827	1075	685	888	965	1007	807	35.584	35.535	32.364	34.745	28.835	31.545	39.349	25.379	33.206	36.278	36.294	29.995
Solyc01g089880.3	PRA1 family protein	175	131	176	215	388	495	94	109	85	86	110	79	6.407	4.799	6.465	8.067	14.625	18.881	3.441	4.038	3.178	3.233	3.965	2.936
Solyc01g089890.3	PRA1 family protein	225	108	121	179	216	315	43	42	25	30	80	53	8.237	3.957	4.445	6.716	8.142	12.015	1.574	1.556	0.935	1.128	2.883	1.97
Solyc01g089900.4	Mannosyltransferase	248	251	235	211	227	234	222	214	237	202	239	204	9.079	9.195	8.633	7.917	8.556	8.926	8.126	7.929	8.862	7.594	8.614	7.582
Solyc01g089910.4	Flotillin-like protein	78	99	79	73	105	56	76	103	116	66	141	82	2.856	3.627	2.902	2.739	3.958	2.136	2.782	3.816	4.338	2.481	5.082	3.048
Solyc01g089950.3	F-box domain	87	97	81	78	104	79	102	87	146	101	117	126	3.185	3.554	2.976	2.927	3.92	3.013	3.734	3.223	5.46	3.797	4.217	4.683
Solyc01g089960.3	WRKY transcription factor 12	56	51	59	72	108	96	121	126	139	104	104	109	2.05	1.868	2.167	2.702	4.071	3.662	4.429	4.668	5.198	3.91	3.748	4.051
Solyc01g089970.3	Nucleoside diphosphate kinase	7516	7919	5985	4735	5884	5801	6447	6148	5781	5555	4941	5625	275.156	290.107	219.864	177.666	221.788	221.27	235.984	227.783	216.175	208.836	178.084	209.074
Solyc01g089980.4	ELMO/CED-12 family protein	1754	1910	2326	1695	2278	1896	3124	2991	3772	2634	2716	3479	64.213	69.971	85.447	63.6	85.865	72.32	114.35	110.816	141.05	99.023	97.89	129.31
Solyc01g089990.3	Major facilitator superfamily protein	19	13	14	6	14	3	6	1	6	0	3	8	0.696	0.476	0.514	0.225	0.528	0.114	0.22	0.037	0.224	0	0.108	0.297
Solyc01g090040.3	serine/threonine-protein kinase ATG1c isoform X2	22	30	30	31	47	35	16	40	42	41	36	25	0.805	1.099	1.102	1.163	1.772	1.335	0.586	1.482	1.571	1.541	1.298	0.929
Solyc01g090120.3	Uclacyanin-3	2103	2423	4685	1465	1201	987	1213	3229	2134	865	610	611	76.989	88.765	172.107	54.969	45.27	37.648	44.4	119.634	79.799	32.519	21.986	22.71
Solyc01g090160.4	Unknown protein	75	62	38	34	46	27	48	64	38	50	61	61	2.746	2.271	1.396	1.276	1.734	1.03	1.757	2.371	1.421	1.88	2.199	2.267
Solyc01g090170.4	Ras-related small GTP-binding protein	1680	1761	1572	1365	1641	1734	1840	1468	1604	1416	1387	1534	61.504	64.513	57.749	51.217	61.855	66.141	67.351	54.389	59.98	53.233	49.99	57.017
Solyc01g090180.4	4,5-DOPA dioxygenase extradiol	237	256	424	267	308	314	350	501	458	435	446	414	8.676	9.378	15.576	10.018	11.61	11.977	12.811	18.562	17.126	16.353	16.075	15.388
Solyc01g090190.3	Nuclear RNA binding protein	5268	5220	4752	4750	4830	5056	5294	4971	5315	4967	4635	4121	192.858	191.231	174.568	178.229	182.059	192.853	193.78	184.175	198.749	186.73	167.055	153.172
Solyc01g090200.4	Glycine-tRNA ligase	1770	1881	2148	2216	2148	2239	2641	2301	3027	2921	3210	3077	64.799	68.909	78.908	83.148	80.965	85.403	96.67	85.252	113.192	109.813	115.695	114.368
Solyc01g090210.4	U-box domain-containing protein 35	195	125	91	54	60	75	96	38	38	50	25	23	7.139	4.579	3.343	2.026	2.262	2.861	3.514	1.408	1.421	1.88	0.901	0.855
Solyc01g090220.4	Phospholipase A1	747	763	639	660	713	593	977	591	625	746	709	627	27.347	27.952	23.474	24.764	26.875	22.619	35.762	21.896	23.371	28.045	25.554	23.305
Solyc01g090230.3	GRAM domain family protein	1307	1306	1313	1230	970	956	1017	881	755	740	865	754	47.848	47.844	48.234	46.152	36.563	36.465	37.226	32.641	28.232	27.82	31.176	28.025
Solyc01g090240.3	AvrPto-dependent Pto-interacting protein 3	641	566	551	322	321	324	360	370	514	376	443	438	23.467	20.735	20.241	12.082	12.1	12.358	13.177	13.708	19.221	14.135	15.967	16.28
Solyc01g090260.5	ARM repeat superfamily protein	484	461	491	462	461	359	356	348	389	399	510	458	17.719	16.888	18.037	17.335	17.377	13.694	13.031	12.893	14.546	15	18.381	17.023
Solyc01g090270.4	DUF632 domain-containing protein/DUF630 domain-containing protein	1829	1761	1571	1681	1228	1271	1516	1505	1497	1502	1677	1394	66.958	64.513	57.712	63.074	46.287	48.48	55.491	55.76	55.979	56.466	60.442	51.813
Solyc01g090280.4	Leucine carboxyl methyltransferase 1 homolog	797	830	664	691	708	673	732	578	654	603	644	564	29.178	30.406	24.393	25.928	26.687	25.671	26.794	21.415	24.456	22.669	23.211	20.963
Solyc01g090290.4	COP9 signalosome complex subunit 7	764	800	707	655	787	850	744	616	791	697	587	732	27.97	29.307	25.972	24.577	29.665	32.422	27.233	22.823	29.579	26.203	21.157	27.208
Solyc01g090340.3	Ethylene-responsive transcription factor 2	2077	2382	2874	1634	1826	1891	865	1748	1116	1202	1346	1330	76.038	87.263	105.579	61.311	68.828	72.129	31.662	64.763	41.732	45.188	48.513	49.434
Solyc01g090380.3	hypothetical protein	172	180	144	107	203	181	149	140	151	145	109	182	6.297	6.594	5.29	4.015	7.652	6.904	5.454	5.187	5.646	5.451	3.929	6.765
Solyc01g090390.1	Pentatricopeptide repeat-containing protein	83	87	59	47	48	29	29	12	25	22	30	29	3.039	3.187	2.167	1.764	1.809	1.106	1.062	0.445	0.935	0.827	1.081	1.078
Solyc01g090410.3	Alpha/beta-Hydrolases superfamily protein	41	29	36	54	70	93	64	84	81	76	64	73	1.501	1.062	1.322	2.026	2.639	3.547	2.343	3.112	3.029	2.857	2.307	2.713
Solyc01g090420.4	Protein ARABIDILLO 1	916	1048	913	1027	773	825	824	758	736	799	995	743	33.534	38.393	33.54	38.535	29.137	31.468	30.161	28.084	27.522	30.038	35.862	27.616
Solyc01g090430.3	NRC1	1356	1224	984	1274	783	828	1123	529	558	752	897	675	49.642	44.84	36.148	47.803	29.514	31.583	41.106	19.599	20.866	28.271	32.33	25.089
Solyc01g090440.2	cotton fiber protein	486	505	754	452	574	410	608	639	763	548	787	617	17.792	18.5	27.699	16.96	21.636	15.639	22.255	23.675	28.532	20.602	28.365	22.933
Solyc01g090450.3	Actin-related protein 2/3 complex subunit 5	235	223	217	158	210	226	223	183	224	212	173	176	8.603	8.169	7.972	5.928	7.916	8.62	8.163	6.78	8.376	7.97	6.235	6.542
Solyc01g090460.3	HD-ZIP	326	383	432	470	551	498	601	689	657	534	534	577	11.935	14.031	15.87	17.635	20.769	18.995	21.999	25.527	24.568	20.075	19.246	21.446
Solyc01g090470.3	rRNA processing protein-like protein	1363	1207	880	905	829	831	1294	768	819	800	823	803	49.899	44.218	32.327	33.957	31.248	31.697	47.365	28.454	30.626	30.075	29.663	29.846
Solyc01g090480.4	RNA-binding KH domain-containing protein PEPPER-like	1190	1264	1216	1314	1410	1301	1393	1338	1182	1161	1237	1270	43.565	46.306	44.671	49.304	53.148	49.625	50.989	49.573	44.2	43.647	44.584	47.204
Solyc01g090490.1	transcription termination factor MTEF18, mitochondrial	132	133	126	133	118	80	50	73	50	62	116	77	4.832	4.872	4.629	4.99	4.448	3.051	1.83	2.705	1.87	2.331	4.181	2.862
Solyc01g090500.4	StAR lipid transfer-like protein	531	460	367	399	493	494	554	513	414	488	393	520	19.44	16.852	13.482	14.971	18.583	18.843	20.278	19.007	15.481	18.346	14.165	19.328
Solyc01g090510.2	Pentatricopeptide repeat	93	77	48	38	20	19	33	24	10	20	22	13	3.405	2.821	1.763	1.426	0.754	0.725	1.208	0.889	0.374	0.752	0.793	0.483
Solyc01g090515.1	Unknown protein	18	25	31	11	8	13	36	12	21	7	15	11	0.659	0.916	1.139	0.413	0.302	0.496	1.318	0.445	0.785	0.263	0.541	0.409
Solyc01g090530.3	R2R3MYB transcription factor 104	19	16	14	12	11	12	11	34	34	16	22	10	0.696	0.586	0.514	0.45	0.415	0.458	0.403	1.26	1.271	0.602	0.793	0.372
Solyc01g090550.3	DnaJ protein like	882	921	611	501	692	648	1129	585	613	529	548	578	32.289	33.74	22.446	18.798	26.084	24.717	41.326	21.674	22.923	19.887	19.751	21.484
Solyc01g090560.4	Ethylene-responsive transcription factor	113	113	174	78	101	113	58	131	103	67	69	69	4.137	4.14	6.392	2.927	3.807	4.31	2.123	4.854	3.852	2.519	2.487	2.565
Solyc01g090590.3	Alpha/beta-Hydrolases superfamily protein	630	599	431	451	421	414	548	363	354	412	417	426	23.064	21.944	15.833	16.922	15.869	15.791	20.059	13.449	13.237	15.489	15.03	15.834
Solyc01g090610.3	2-oxoglutarate (2OG) and Fe(II)-dependent oxygenase superfamily protein	140	116	630	113	98	56	41	152	136	41	39	24	5.125	4.25	23.144	4.24	3.694	2.136	1.501	5.632	5.086	1.541	1.406	0.892
Solyc01g090630.4	2-oxoglutarate (2OG) and Fe(II)-dependent oxygenase superfamily protein	76	37	269	102	98	57	39	84	68	22	18	13	2.782	1.355	9.882	3.827	3.694	2.174	1.428	3.112	2.543	0.827	0.649	0.483
Solyc01g090650.1	SNF2 domain-containing protein / helicase domain-containing protein	233	189	261	202	190	186	152	111	126	131	155	98	8.53	6.924	9.588	7.579	7.162	7.095	5.564	4.113	4.712	4.925	5.587	3.643
Solyc01g090670.3	nuclear pore complex protein NUP62	1953	2055	1626	1624	1317	1229	1079	966	970	993	1114	1142	71.498	75.283	59.732	60.935	49.642	46.878	39.495	35.79	36.272	37.331	40.151	42.447
Solyc01g090680.3	Uncharacterized conserved protein (UCP012943)	741	764	829	1123	1217	1504	889	1025	751	880	821	809	27.128	27.989	30.454	42.137	45.873	57.368	32.541	37.976	28.083	33.083	29.59	30.069
Solyc01g090690.4	Elongation factor G, mitochondrial	2636	2318	1682	2131	1077	1025	1298	889	765	1206	1529	1012	96.502	84.918	61.79	79.959	40.596	39.097	47.512	32.937	28.606	45.339	55.108	37.615
Solyc01g090693.1	3-hydroxyisobutyryl-CoA hydrolase-like protein 1, mitochondrial	281	255	220	178	300	257	278	207	257	240	194	244	10.287	9.342	8.082	6.679	11.308	9.803	10.176	7.669	9.61	9.023	6.992	9.069
Solyc01g090710.3	cytosolic malate dehydrogenase	37	35	50	38	40	33	34	79	46	29	45	46	1.355	1.282	1.837	1.426	1.508	1.259	1.245	2.927	1.72	1.09	1.622	1.71
Solyc01g090720.3	P53/DNA damage-regulated protein	310	251	240	228	275	217	294	236	275	203	242	228	11.349	9.195	8.817	8.555	10.366	8.277	10.761	8.744	10.283	7.632	8.722	8.474
Solyc01g090730.3	Squamosa promoter binding protein 8b	72	90	87	53	57	49	25	79	65	33	54	60	2.636	3.297	3.196	1.989	2.149	1.869	0.915	2.927	2.431	1.241	1.946	2.23
Solyc01g090740.3	zinc ion-binding protein	90	78	82	78	83	70	109	124	60	69	101	115	3.295	2.857	3.012	2.927	3.129	2.67	3.99	4.594	2.244	2.594	3.64	4.274
Solyc01g090750.3	T-complex protein 1 subunit alpha	4010	4135	3123	2538	3009	2648	3338	2713	3152	2573	2593	2653	146.803	151.483	114.726	95.23	113.419	101.004	122.183	100.516	117.866	96.73	93.457	98.609
Solyc01g090760.4	GATA transcription factor	220	298	455	192	178	207	244	631	644	257	320	362	8.054	10.917	16.715	7.204	6.709	7.896	8.931	23.378	24.082	9.662	11.533	13.455
Solyc01g090770.4	alanine-tRNA ligase	1098	1062	896	783	784	768	828	812	738	698	740	705	40.197	38.906	32.915	29.38	29.552	29.294	30.308	30.085	27.597	26.241	26.671	26.204
Solyc01g090780.3	CCR4-NOT transcription complex subunit 1	5028	4674	4303	4639	2792	2646	2394	2117	2070	2324	3585	2349	184.072	171.229	158.074	174.064	105.24	100.928	87.629	78.435	77.406	87.369	129.211	87.309
Solyc01g090790.4	bHLH transcription factor	4057	4195	4057	5338	5107	4822	4525	4980	3835	3899	4039	3785	148.524	153.681	149.037	200.292	192.5	183.928	165.632	184.508	143.406	146.58	145.574	140.684
Solyc01g090800.3	cyclinU2_1	90	100	131	70	118	136	93	123	121	96	100	89	3.295	3.663	4.812	2.627	4.448	5.188	3.404	4.557	4.525	3.609	3.604	3.308
Solyc01g090810.4	beta-expansin precursor	45	22	91	8	5	14	1	29	21	3	7	3	1.647	0.806	3.343	0.3	0.188	0.534	0.037	1.074	0.785	0.113	0.252	0.112
Solyc01g090840.3	Zinc finger protein	61	63	30	31	40	34	38	37	25	33	71	25	2.233	2.308	1.102	1.163	1.508	1.297	1.391	1.371	0.935	1.241	2.559	0.929
Solyc01g090850.3	Zf-met domain-containing protein	829	825	818	841	672	661	559	560	551	626	785	594	30.349	30.223	30.05	31.556	25.33	25.213	20.461	20.748	20.604	23.534	28.293	22.078
Solyc01g090860.3	Non-canonical poly(A) RNA polymerase PAPD7	1508	1410	1432	1625	966	874	769	627	716	814	1281	766	55.207	51.654	52.606	60.973	36.412	33.337	28.148	23.23	26.774	30.602	46.17	28.471
Solyc01g090870.1	Transcription repressor OFP17	17	12	7	9	12	5	20	10	34	2	13	7	0.622	0.44	0.257	0.338	0.452	0.191	0.732	0.37	1.271	0.075	0.469	0.26
Solyc01g090880.3	Holliday junction resolvase	684	640	739	762	941	880	1071	887	1052	1010	1009	1002	25.041	23.446	27.148	28.592	35.469	33.566	39.203	32.863	39.338	37.97	36.366	37.243
Solyc01g090900.3	cytochrome P450 family protein	749	721	554	748	657	703	644	573	501	583	718	595	27.42	26.413	20.352	28.066	24.765	26.815	23.573	21.23	18.734	21.917	25.878	22.115
Solyc01g090910.3	Vesicle-associated protein 1-1	1628	1591	1441	1850	1662	1691	1965	1566	1543	1534	1389	1302	59.6	58.285	52.936	69.415	62.646	64.501	71.926	58.02	57.699	57.669	50.062	48.394
Solyc01g090920.3	Calmodulin-related protein	68	78	65	57	87	69	94	50	60	55	79	67	2.489	2.857	2.388	2.139	3.279	2.632	3.441	1.852	2.244	2.068	2.847	2.49
Solyc01g090940.3	Phosphatidate cytidylyltransferase	945	1054	1025	1178	1085	1196	1126	1051	1085	1068	1126	1005	34.596	38.613	37.654	44.201	40.897	45.62	41.216	38.939	40.572	40.151	40.583	37.355
Solyc01g090950.4	Transcription factor GRAS	1592	1759	2059	1353	1362	1240	1340	1585	1545	1286	1477	1358	58.282	64.44	75.639	50.767	51.338	47.298	49.049	58.724	57.774	48.346	53.234	50.475
Solyc01g090965.1	Bifunctional inhibitor/lipid-transfer protein/seed storage 2S albumin superfamily protein	705	1168	2079	1471	2388	2295	3264	3914	4882	3052	2812	3665	25.81	42.789	76.374	55.195	90.012	87.539	119.475	145.013	182.557	114.737	101.35	136.223
Solyc01g090980.1	hypothetical protein	12876	10491	2731	794	1624	1099	13674	1644	252	3035	598	344	471.382	384.33	100.325	29.792	61.214	41.92	500.519	60.91	9.423	114.098	21.553	12.786
Solyc01g090990.3	Vesicle-associated protein 1-1	436	409	423	389	381	363	354	301	416	289	338	243	15.962	14.983	15.539	14.596	14.361	13.846	12.958	11.152	15.556	10.865	12.182	9.032
Solyc01g091000.4	PLATZ transcription factor family protein	53	37	51	32	41	24	30	44	55	37	35	36	1.94	1.355	1.874	1.201	1.545	0.915	1.098	1.63	2.057	1.391	1.261	1.338
Solyc01g091010.3	CRABS CLAW-like protein1a	360	449	721	928	1194	827	373	584	964	614	780	816	13.179	16.449	26.486	34.82	45.006	31.545	13.653	21.637	36.048	23.083	28.113	30.33
Solyc01g091020.3	Golgi SNAP receptor complex member 1	939	795	751	632	767	754	860	756	712	537	541	619	34.376	29.124	27.589	23.714	28.911	28.76	31.479	28.01	26.625	20.188	19.499	23.007
Solyc01g091030.3	Small auxin up-regulated RNA1	300	209	181	414	366	517	200	211	179	171	191	190	10.983	7.657	6.649	15.534	13.796	19.72	7.321	7.818	6.694	6.429	6.884	7.062
Solyc01g091040.3	Cysteine-rich repeat secretory protein 15	330	351	374	295	464	391	343	323	365	281	297	249	12.081	12.859	13.739	11.069	17.49	14.914	12.555	11.967	13.649	10.564	10.704	9.255
Solyc01g091050.4	Pectinesterase	734	821	999	950	521	647	403	502	729	322	670	512	26.871	30.077	36.699	35.646	19.638	24.679	14.751	18.599	27.26	12.105	24.148	19.03
Solyc01g091070.3	Methionine aminopeptidase	1990	1774	1298	1415	1605	1477	1742	1343	1183	1210	1292	1302	72.853	64.989	47.683	53.093	60.498	56.338	63.764	49.758	44.237	45.489	46.566	48.394
Solyc01g091080.3	tubulin-folding cofactor D	572	620	555	383	541	426	326	343	449	370	388	408	20.941	22.713	20.388	14.371	20.392	16.249	11.933	12.708	16.79	13.91	13.984	15.165
Solyc01g091090.4	Tubulin-folding cofactor D	182	203	192	159	80	65	58	63	64	52	99	63	6.663	7.437	7.053	5.966	3.015	2.479	2.123	2.334	2.393	1.955	3.568	2.342
Solyc01g091100.2	Plant invertase/pectin methylesterase inhibitor superfamily protein	34	58	153	7	13	8	7	19	9	2	8	0	1.245	2.125	5.621	0.263	0.49	0.305	0.256	0.704	0.337	0.075	0.288	0
Solyc01g091110.3	Plant invertase/pectin methylesterase inhibitor	13	25	29	3	3	9	0	18	14	3	7	1	0.476	0.916	1.065	0.113	0.113	0.343	0	0.667	0.524	0.113	0.252	0.037
Solyc01g091120.3	DUF641 domain-containing protein	2546	2509	2761	2206	2322	2074	2216	2011	2198	2130	2441	2211	93.207	91.915	101.427	82.773	87.524	79.11	81.114	74.507	82.192	80.076	87.979	82.18
Solyc01g091130.4	Nitroreductase family protein	441	392	476	528	374	258	443	443	432	700	860	570	16.145	14.361	17.486	19.812	14.097	9.841	16.215	16.413	16.154	26.316	30.996	21.186
Solyc01g091140.4	Nitroreductase family protein	78	62	81	57	49	48	34	30	46	43	56	80	2.856	2.271	2.976	2.139	1.847	1.831	1.245	1.111	1.72	1.617	2.018	2.973
Solyc01g091160.4	arginase 1	463	447	390	544	447	401	651	257	286	469	388	271	16.95	16.376	14.327	20.412	16.849	15.296	23.829	9.522	10.695	17.632	13.984	10.073
Solyc01g091170.3	ARGINASE 2	332	520	157	56	68	41	80	411	405	65	86	70	12.154	19.05	5.768	2.101	2.563	1.564	2.928	15.227	15.145	2.444	3.1	2.602
Solyc01g091180.4	Protein NRT1/ PTR FAMILY 7.3	80	76	84	32	77	62	82	70	83	43	49	86	2.929	2.784	3.086	1.201	2.902	2.365	3.002	2.593	3.104	1.617	1.766	3.197
Solyc01g091190.3	5-enolpyruvylshikimate-3-phosphate synthase	4438	3856	3379	3765	2628	2570	3148	2556	2666	2688	2586	2543	162.472	141.262	124.13	141.27	99.058	98.029	115.229	94.699	99.692	101.053	93.205	94.52
Solyc01g091200.4	UDP-glucuronate 4-epimerase 4	768	956	1005	829	858	838	733	970	883	782	848	821	28.116	35.022	36.919	31.106	32.341	31.964	26.831	35.938	33.019	29.399	30.564	30.516
Solyc01g091210.3	RNA 2'-phosphotransferase, Tpt1 / KptA family	340	349	326	343	346	422	394	434	320	303	313	327	12.447	12.785	11.976	12.87	13.042	16.097	14.422	16.08	11.966	11.391	11.281	12.154
Solyc01g091220.3	40S ribosomal protein S13	2485	2714	2244	1657	2240	2154	2087	2257	2386	1723	1418	1783	90.974	99.425	82.435	62.174	84.433	82.161	76.392	83.622	89.222	64.775	51.108	66.272
Solyc01g091230.3	Receptor-like kinase	557	673	817	486	754	525	433	556	859	474	540	619	20.391	24.655	30.013	18.236	28.421	20.025	15.849	20.6	32.121	17.82	19.463	23.007
Solyc01g091240.4	Pentatricopeptide repeat-containing protein, chloroplastic	261	306	292	242	252	191	212	253	200	242	314	275	9.555	11.21	10.727	9.08	9.499	7.285	7.76	9.374	7.479	9.098	11.317	10.221
Solyc01g091250.3	DUF1442 domain-containing protein	90	59	123	14	12	32	16	47	29	4	2	3	3.295	2.161	4.519	0.525	0.452	1.221	0.586	1.741	1.084	0.15	0.072	0.112
Solyc01g091260.3	myeloid leukemia factor	452	452	527	296	612	467	1302	1387	2850	4061	4028	5561	16.547	16.559	19.36	11.106	23.068	17.813	47.658	51.388	106.573	152.67	145.177	206.695
Solyc01g091270.3	myeloid leukemia factor	646	442	358	302	295	351	943	761	909	1163	1320	1483	23.65	16.192	13.151	11.332	11.12	13.388	34.517	28.195	33.991	43.722	47.575	55.121
Solyc01g091280.3	S-acyltransferase	764	751	672	582	759	672	599	582	581	584	485	561	27.97	27.512	24.686	21.838	28.609	25.632	21.926	21.563	21.726	21.955	17.48	20.852
Solyc01g091300.3	Secretory 1A	23	27	54	26	8	14	9	62	50	12	12	1	0.842	0.989	1.984	0.976	0.302	0.534	0.329	2.297	1.87	0.451	0.433	0.037
Solyc01g091310.3	Transducin/WD40 repeat-like superfamily protein	900	879	732	746	625	554	689	530	536	501	560	503	32.948	32.202	26.891	27.991	23.558	21.131	25.22	19.636	20.043	18.835	20.184	18.696
Solyc01g091320.3	Methylsterol monooxygenase 1-2	3847	5184	5576	1980	2681	2732	3168	4512	3730	1886	1943	2570	140.836	189.912	204.839	74.293	101.056	104.208	115.961	167.169	139.48	70.903	70.03	95.524
Solyc01g091330.4	Glutathione S-transferase	124	82	97	54	58	46	46	56	65	61	26	44	4.54	3.004	3.563	2.026	2.186	1.755	1.684	2.075	2.431	2.293	0.937	1.635
Solyc01g091340.3	Peptidylprolyl isomerase	449	529	395	289	336	316	321	260	319	214	235	237	16.438	19.38	14.511	10.844	12.665	12.053	11.75	9.633	11.929	8.045	8.47	8.809
Solyc01g091350.4	ATP-dependent DNA helicase 2 subunit KU80	610	515	301	307	267	196	360	208	336	270	272	238	22.332	18.867	11.057	11.519	10.064	7.476	13.177	7.706	12.564	10.15	9.803	8.846
Solyc01g091360.4	DUF1499 family protein	143	154	195	142	201	204	212	281	450	314	331	351	5.235	5.642	7.163	5.328	7.576	7.781	7.76	10.411	16.827	11.805	11.93	13.046
Solyc01g091370.4	AT-hook motif nuclear-localized protein 1	696	727	686	387	410	327	316	383	448	285	243	260	25.48	26.633	25.201	14.521	15.454	12.473	11.567	14.19	16.753	10.714	8.758	9.664
Solyc01g091380.4	65-kDa microtubule-associated protein 9	187	175	174	147	244	124	180	205	206	169	193	199	6.846	6.411	6.392	5.516	9.197	4.73	6.589	7.595	7.703	6.353	6.956	7.397
Solyc01g091390.2	hypothetical protein	478	538	504	531	383	363	319	292	319	338	407	295	17.499	19.709	18.515	19.924	14.437	13.846	11.677	10.819	11.929	12.707	14.669	10.965
Solyc01g091400.3	LOB domain-containing protein 31	33	22	43	12	28	10	16	18	18	11	18	22	1.208	0.806	1.58	0.45	1.055	0.381	0.586	0.667	0.673	0.414	0.649	0.818
Solyc01g091420.2	LOB domain-containing protein 18	67	105	145	79	48	31	42	132	51	68	84	61	2.453	3.847	5.327	2.964	1.809	1.182	1.537	4.891	1.907	2.556	3.028	2.267
Solyc01g091430.2	ATP-dependent DNA helicase 2 subunit KU80	22	20	20	25	39	19	43	53	66	40	44	42	0.805	0.733	0.735	0.938	1.47	0.725	1.574	1.964	2.468	1.504	1.586	1.561
Solyc01g091440.4	ATP-dependent DNA helicase 2 subunit KU80	8	15	15	14	23	14	18	8	33	26	16	27	0.293	0.55	0.551	0.525	0.867	0.534	0.659	0.296	1.234	0.977	0.577	1.004
Solyc01g091450.3	Pentatricopeptide repeat-containing protein	167	188	166	184	183	201	172	164	167	208	291	204	6.114	6.887	6.098	6.904	6.898	7.667	6.296	6.076	6.245	7.82	10.488	7.582
Solyc01g091460.3	Brefeldin A-inhibited guanine nucleotide-exchange protein 2	3433	3456	3296	2783	1655	1596	1706	1465	1658	1487	2258	1516	125.68	126.608	121.081	104.423	62.382	60.877	62.446	54.278	61.999	55.903	81.383	56.348
Solyc01g091470.3	AT-hook motif nuclear-localized protein	136	165	350	93	67	45	31	131	130	30	32	30	4.979	6.045	12.858	3.49	2.525	1.716	1.135	4.854	4.861	1.128	1.153	1.115
Solyc01g091480.4	Kinesin-like protein	556	591	657	601	689	636	555	557	698	523	599	535	20.355	21.651	24.135	22.551	25.971	24.259	20.315	20.637	26.101	19.662	21.589	19.885
Solyc01g091490.3	Unknown protein	163	104	145	168	275	289	188	136	221	189	149	172	5.967	3.81	5.327	6.304	10.366	11.023	6.882	5.039	8.264	7.105	5.37	6.393
Solyc01g091500.3	SMAD/FHA domain protein	624	593	555	591	542	474	557	346	493	462	542	491	22.844	21.724	20.388	22.175	20.43	18.08	20.388	12.819	18.435	17.368	19.535	18.25
Solyc01g091510.4	ankyrin repeat and zinc finger domain-containing protein 1	1126	1015	915	1117	757	788	826	621	549	683	793	604	41.222	37.184	33.613	41.912	28.534	30.057	30.235	23.008	20.529	25.677	28.581	22.45
Solyc01g091520.3	Enoyl-CoA delta isomerase 1, peroxisomal	1630	2051	2010	2692	3253	2792	2462	2709	2155	2708	2587	2693	59.673	75.137	73.839	101.009	122.616	106.497	90.118	100.368	80.584	101.805	93.241	100.095
Solyc01g091530.4	Fasciclin-like arabinogalactan protein	8964	10881	13069	11664	16173	14284	10825	16311	18516	15002	17380	20014	328.166	398.618	480.1	437.655	609.614	544.841	396.235	604.321	692.387	563.987	626.41	743.895
Solyc01g091540.3	Growth-regulating factor 10	101	116	170	170	236	186	151	184	308	164	163	233	3.698	4.25	6.245	6.379	8.896	7.095	5.527	6.817	11.517	6.165	5.875	8.66
Solyc01g091550.3	Thioesterase superfamily	528	575	649	639	688	604	671	703	671	617	582	615	19.33	21.065	23.842	23.976	25.933	23.039	24.561	26.046	25.091	23.196	20.976	22.859
Solyc01g091570.3	Thioesterase superfamily	685	724	651	516	572	634	647	699	489	401	414	440	25.077	26.523	23.915	19.361	21.561	24.183	23.683	25.898	18.286	15.075	14.921	16.354
Solyc01g091580.3	Signal recognition particle receptor FtsY	803	802	1049	868	983	977	1056	1049	1476	1291	1358	1225	29.397	29.381	38.536	32.569	37.053	37.266	38.654	38.865	55.194	48.534	48.945	45.532
Solyc01g091590.3	BON1-associated protein 2-like	344	128	174	294	606	905	95	94	249	80	346	340	12.594	4.689	6.392	11.031	22.842	34.52	3.477	3.483	9.311	3.008	12.471	12.637
Solyc01g091600.4	RING/U-box superfamily protein	420	486	427	426	423	408	375	447	380	337	387	363	15.376	17.804	15.686	15.984	15.944	15.563	13.726	16.561	14.21	12.669	13.948	13.492
Solyc01g091610.1	Pentatricopeptide repeat-containing protein	52	66	40	22	10	28	35	29	23	16	23	27	1.904	2.418	1.469	0.825	0.377	1.068	1.281	1.074	0.86	0.602	0.829	1.004
Solyc01g091620.3	Shaggy-related protein kinase theta	3474	3126	2841	2648	2608	2494	2758	2308	2352	2173	2242	2063	127.181	114.519	104.366	99.358	98.304	95.13	100.953	85.511	87.951	81.692	80.806	76.679
Solyc01g091630.3	cutin deficient 2	2223	2259	2453	3001	2468	2666	1950	2001	2144	2360	2701	2254	81.383	82.757	90.113	112.603	93.027	101.69	71.377	74.137	80.173	88.722	97.349	83.778
Solyc01g091640.3	S-adenosyl-L-methionine-dependent methyltransferases superfamily protein	999	1082	1040	750	828	685	677	680	794	666	818	685	36.573	39.638	38.205	28.141	31.21	26.128	24.781	25.194	29.691	25.038	29.482	25.461
Solyc01g091650.3	COP9 signalosome complex subunit 1	1890	1865	1580	1611	1266	1281	1443	1145	1194	1233	1274	1144	69.192	68.323	58.043	60.448	47.72	48.862	52.819	42.422	44.648	46.354	45.918	42.521
Solyc01g091660.3	NAD(P)-binding Rossmann-fold superfamily protein	226	299	333	159	181	194	184	412	200	125	109	168	8.274	10.954	12.233	5.966	6.822	7.4	6.735	15.265	7.479	4.699	3.929	6.244
Solyc01g091670.3	3-oxo-Delta(4,5)-steroid 5-beta-reductase	145	162	195	159	137	98	82	168	96	112	71	109	5.308	5.935	7.163	5.966	5.164	3.738	3.002	6.224	3.59	4.211	2.559	4.051
Solyc01g091690.3	S-adenosyl-L-methionine-dependent methyltransferases superfamily protein	480	432	472	548	248	276	287	331	198	284	254	202	17.572	15.826	17.339	20.562	9.348	10.528	10.505	12.264	7.404	10.677	9.155	7.508
Solyc01g091700.4	F-box protein PP2-A15	492	718	964	1041	1008	816	1592	1106	1286	1015	810	810	18.012	26.303	35.413	39.06	37.995	31.125	58.273	40.977	48.089	38.158	29.194	30.107
Solyc01g091710.4	F-box family protein	653	742	750	704	693	650	701	671	658	738	807	654	23.906	27.183	27.552	26.415	26.121	24.793	25.659	24.86	24.605	27.744	29.086	24.308
Solyc01g091720.3	F-box family protein	377	338	303	265	319	316	363	360	331	259	273	340	13.802	12.382	11.131	9.943	12.024	12.053	13.287	13.338	12.377	9.737	9.839	12.637
Solyc01g091730.3	Peroxisomal membrane protein 11E	5826	5638	4886	6547	5335	5999	7884	5083	4584	6644	5669	5063	213.286	206.544	179.491	245.655	201.094	228.823	288.584	188.325	171.414	249.776	204.322	188.185
Solyc01g091740.4	ARM repeat superfamily protein	571	539	550	583	561	610	505	384	530	406	417	380	20.904	19.746	20.205	21.875	21.146	23.268	18.485	14.227	19.819	15.263	15.03	14.124
Solyc01g091750.3	Arginine/serine-rich-splicing factor	999	972	895	748	970	961	939	656	947	750	732	738	36.573	35.609	32.879	28.066	36.563	36.656	34.371	24.305	35.412	28.196	26.383	27.431
Solyc01g091770.4	RING/U-box superfamily protein	722	698	804	771	883	880	673	643	661	742	611	594	26.432	25.571	29.536	28.929	33.283	33.566	24.634	23.823	24.717	27.895	22.022	22.078
Solyc01g091780.4	Protein-ribulosamine 3-kinase, chloroplastic	628	700	692	658	789	785	730	719	814	862	847	828	22.991	25.644	25.421	24.689	29.74	29.943	26.721	26.639	30.439	32.406	30.528	30.776
Solyc01g091790.2	AP2-like ethylene-responsive transcription factor SNZ	67	81	93	80	101	108	108	127	92	90	63	70	2.453	2.967	3.416	3.002	3.807	4.119	3.953	4.705	3.44	3.383	2.271	2.602
Solyc01g091800.3	Ribosomal RNA small subunit methyltransferase A	920	1039	1059	850	1131	1112	1365	1548	1556	1610	1556	1813	33.681	38.063	38.903	31.894	42.631	42.416	49.964	57.353	58.185	60.527	56.081	67.387
Solyc01g091820.3	Flap endonuclease GEN-like 1	307	314	255	243	293	178	260	175	273	215	228	212	11.239	11.503	9.368	9.118	11.044	6.79	9.517	6.484	10.209	8.083	8.218	7.88
Solyc01g091830.3	hypothetical protein	113	74	142	89	58	63	119	29	32	23	30	13	4.137	2.711	5.216	3.339	2.186	2.403	4.356	1.074	1.197	0.865	1.081	0.483
Solyc01g091840.4	UDP-galactose/UDP-glucose transporter 2	256	206	181	213	186	201	149	123	132	79	134	122	9.372	7.547	6.649	7.992	7.011	7.667	5.454	4.557	4.936	2.97	4.83	4.535
Solyc01g091850.3	Ccc1 family	23	27	17	12	15	10	26	44	22	12	30	10	0.842	0.989	0.625	0.45	0.565	0.381	0.952	1.63	0.823	0.451	1.081	0.372
Solyc01g091860.4	SET domain-containing protein	717	728	721	660	837	661	615	577	684	526	655	648	26.249	26.67	26.486	24.764	31.549	25.213	22.511	21.378	25.577	19.775	23.608	24.085
Solyc01g091870.3	SPX domain-containing protein	357	431	343	123	89	102	224	196	142	74	141	141	13.07	15.789	12.6	4.615	3.355	3.891	8.199	7.262	5.31	2.782	5.082	5.241
Solyc01g091880.3	ATPase	1069	1035	809	825	828	717	878	710	703	720	718	638	39.135	37.916	29.719	30.956	31.21	27.349	32.138	26.305	26.288	27.068	25.878	23.714
Solyc01g091890.3	Ubiquitin-related modifier 1 homolog	421	433	338	289	427	326	404	356	399	298	254	286	15.413	15.863	12.417	10.844	16.095	12.435	14.788	13.19	14.92	11.203	9.155	10.63
Solyc01g091900.3	Peroxisomal membrane protein PEX16	301	255	214	249	298	294	266	205	248	234	201	235	11.019	9.342	7.861	9.343	11.233	11.214	9.737	7.595	9.274	8.797	7.244	8.735
Solyc01g091910.4	phospholipase PLDb2	978	786	821	976	603	570	609	497	500	483	725	558	35.804	28.795	30.16	36.621	22.729	21.742	22.292	18.414	18.697	18.158	26.13	20.74
Solyc01g091920.2	Subtilisin-like protease-like protein	441	469	626	417	468	410	218	350	367	325	434	398	16.145	17.181	22.997	15.647	17.64	15.639	7.98	12.967	13.724	12.218	15.642	14.793
Solyc01g091930.3	Subtilisin-like protease SBT4.14	234	191	214	143	103	98	142	146	149	112	111	109	8.567	6.997	7.861	5.366	3.882	3.738	5.198	5.409	5.572	4.211	4.001	4.051
Solyc01g091940.3	CRS2-associated factor 1, mitochondrial	233	249	267	270	316	230	296	239	273	284	296	285	8.53	9.122	9.808	10.131	11.911	8.773	10.835	8.855	10.209	10.677	10.668	10.593
Solyc01g091950.4	Lysophospholipid acyltransferase LPEAT2	2795	2698	2953	3217	2648	2330	2928	2911	2117	2465	3080	2684	102.323	98.839	108.481	120.708	99.812	88.874	107.176	107.852	79.163	92.67	111.009	99.761
Solyc01g092950.3	MADS-box protein	85	77	102	67	97	113	105	137	149	90	72	95	3.112	2.821	3.747	2.514	3.656	4.31	3.843	5.076	5.572	3.383	2.595	3.531
Solyc01g093960.3	MADS box transcription factor	9	4	3	13	17	6	11	18	14	6	17	9	0.329	0.147	0.11	0.488	0.641	0.229	0.403	0.667	0.524	0.226	0.613	0.335
Solyc01g093965.2	MADS-box transcription factor	102	103	66	99	142	145	187	159	146	147	132	133	3.734	3.773	2.425	3.715	5.352	5.531	6.845	5.891	5.46	5.526	4.758	4.943
Solyc01g093970.4	Hexosyltransferase	1222	1293	1319	1362	1294	1266	1279	1279	1504	1285	1384	1285	44.737	47.368	48.454	51.105	48.775	48.29	46.816	47.387	56.241	48.308	49.882	47.762
Solyc01g093980.3	2-oxoglutarate (2OG) and Fe(II)-dependent oxygenase superfamily protein	62	49	25	43	34	34	58	50	31	12	28	30	2.27	1.795	0.918	1.613	1.282	1.297	2.123	1.852	1.159	0.451	1.009	1.115
Solyc01g093990.3	Glyoxylate/hydroxypyruvate reductase HPR3	311	339	340	351	397	370	331	406	400	547	492	472	11.386	12.419	12.49	13.17	14.964	14.113	12.116	15.042	14.958	20.564	17.733	17.544
Solyc01g094000.3	Poly(A) RNA polymerase cid11	1725	1779	1587	1736	1263	1128	1200	1050	1040	1134	1347	1190	63.151	65.172	58.3	65.138	47.607	43.026	43.924	38.902	38.89	42.632	48.549	44.231
Solyc01g094010.3	Alpha/beta-hydrolases superfamily protein	550	692	582	627	474	553	488	662	418	614	596	527	20.135	25.351	21.38	23.526	17.867	21.093	17.863	24.527	15.631	23.083	21.481	19.588
Solyc01g094020.3	Receptor-like serine/threonine-protein kinase	341	396	457	302	420	382	544	497	491	447	437	428	12.484	14.507	16.788	11.332	15.831	14.571	19.912	18.414	18.36	16.805	15.75	15.908
Solyc01g094030.3	CLB1	2109	2100	1863	1737	1824	1722	2438	1610	1845	1754	1865	1713	77.209	76.932	68.439	65.175	68.753	65.683	89.24	59.65	68.992	65.94	67.218	63.67
Solyc01g094040.3	blue copper protein-like	659	546	552	604	700	684	927	782	704	711	643	647	24.126	20.002	20.278	22.663	26.385	26.09	33.932	28.973	26.325	26.729	23.175	24.048
Solyc01g094050.1	WD-40 repeat family protein / beige-like protein	596	525	577	531	69	57	75	92	105	89	424	110	21.819	19.233	21.197	19.924	2.601	2.174	2.745	3.409	3.926	3.346	15.282	4.089
Solyc01g094060.4	BEACH domain-containing protein	2400	2424	2436	1973	1338	1259	1318	1390	1399	1178	1974	1268	87.862	88.801	89.488	74.031	50.434	48.023	48.244	51.499	52.314	44.286	71.147	47.13
Solyc01g094070.3	Dihydroflavonol-4-reductase	52	44	47	96	65	43	54	92	61	37	37	47	1.904	1.612	1.727	3.602	2.45	1.64	1.977	3.409	2.281	1.391	1.334	1.747
Solyc01g094080.4	Cytochrome P450	855	981	1040	1321	1139	1232	1198	1120	1163	1460	1493	1372	31.301	35.938	38.205	49.566	42.933	46.993	43.851	41.496	43.489	54.887	53.811	50.995
Solyc01g094090.4	3-hydroxyisobutyryl-CoA hydrolase 1	72	63	55	138	54	64	77	80	80	66	70	73	2.636	2.308	2.02	5.178	2.035	2.441	2.818	2.964	2.992	2.481	2.523	2.713
Solyc01g094100.2	Cytochrome P450	25	37	76	174	96	67	47	79	50	54	83	64	0.915	1.355	2.792	6.529	3.619	2.556	1.72	2.927	1.87	2.03	2.991	2.379
Solyc01g094110.3	11-S seed storage protein	122	137	151	369	178	171	153	194	172	168	150	122	4.466	5.019	5.547	13.846	6.709	6.523	5.6	7.188	6.432	6.316	5.406	4.535
Solyc01g094130.2	Cytochrome P450	7	13	17	3	12	6	10	15	20	9	3	15	0.256	0.476	0.625	0.113	0.452	0.229	0.366	0.556	0.748	0.338	0.108	0.558
Solyc01g094140.3	Cytochrome P450	164	141	100	31	44	45	85	42	54	43	26	21	6.004	5.165	3.674	1.163	1.659	1.716	3.111	1.556	2.019	1.617	0.937	0.781
Solyc01g094150.3	AAA-type ATPase family protein	560	545	441	450	466	422	481	358	412	370	433	335	20.501	19.966	16.2	16.885	17.565	16.097	17.606	13.264	15.406	13.91	15.606	12.452
Solyc01g094170.3	Digalactosyldiacylglycerol synthase 2, chloroplastic	474	357	309	218	181	144	291	240	277	382	328	344	17.353	13.078	11.351	8.18	6.822	5.493	10.652	8.892	10.358	14.361	11.822	12.786
Solyc01g094180.4	Keto acyl-acyl carrier protein synthase II	25	13	12	10	16	18	18	8	12	19	14	31	0.915	0.476	0.441	0.375	0.603	0.687	0.659	0.296	0.449	0.714	0.505	1.152
Solyc01g094190.3	dTDP-4-dehydrorhamnose reductase	278	282	298	193	244	170	163	221	197	168	197	218	10.177	10.331	10.947	7.242	9.197	6.484	5.966	8.188	7.367	6.316	7.1	8.103
Solyc01g094200.4	Malic enzyme	2071	2108	1939	1461	1411	1346	1588	1432	1488	1296	1453	1275	75.818	77.225	71.231	54.819	53.185	51.341	58.127	53.055	55.642	48.722	52.369	47.39
Solyc01g094210.2	NAD(P)-binding Rossmann-fold superfamily protein	1362	1346	1254	1329	1627	1518	1218	1116	1140	1147	1245	999	49.862	49.31	46.067	49.867	61.327	57.902	44.583	41.348	42.629	43.12	44.872	37.132
Solyc01g094220.3	NAD(P)-binding Rossmann-fold superfamily protein	206	218	220	254	268	286	411	330	300	426	381	330	7.542	7.986	8.082	9.531	10.102	10.909	15.044	12.226	11.218	16.015	13.732	12.266
Solyc01g094230.4	Riboflavin biosynthesis protein PYRR, chloroplastic	25	40	28	30	18	35	29	49	26	27	24	26	0.915	1.465	1.029	1.126	0.678	1.335	1.062	1.815	0.972	1.015	0.865	0.966
Solyc01g094240.3	NAD(P)-binding Rossmann-fold superfamily protein	27	20	11	25	18	25	24	8	39	30	41	31	0.988	0.733	0.404	0.938	0.678	0.954	0.878	0.296	1.458	1.128	1.478	1.152
Solyc01g094260.4	NAD(P)-binding Rossmann-fold superfamily protein	91	87	77	39	4	10	30	29	27	10	6	3	3.331	3.187	2.829	1.463	0.151	0.381	1.098	1.074	1.01	0.376	0.216	0.112
Solyc01g094270.3	NAD(P)-binding Rossmann-fold superfamily protein	20	31	50	6	4	4	2	37	14	4	5	0	0.732	1.136	1.837	0.225	0.151	0.153	0.073	1.371	0.524	0.15	0.18	0
Solyc01g094280.3	Bifunctional protein folD	1307	1346	947	943	873	766	1316	929	749	1007	909	929	47.848	49.31	34.789	35.383	32.906	29.218	48.171	34.419	28.008	37.857	32.762	34.53
Solyc01g094290.3	K(+) efflux antiporter 1, chloroplastic	2324	2284	2144	1894	1340	1440	1403	1195	1266	1552	2065	1442	85.08	83.673	78.762	71.066	50.509	54.927	51.355	44.275	47.341	58.346	74.427	53.597
Solyc01g094330.3	Terpene utilization protein AtuA	391	352	242	342	224	226	455	290	280	311	272	228	14.314	12.895	8.89	12.832	8.443	8.62	16.655	10.744	10.47	11.692	9.803	8.474
Solyc01g094340.3	Acetyl-coenzyme A carboxylase carboxyl transferase subunit alpha	1203	1316	1649	1995	1586	1388	3121	2104	2660	2927	2900	2229	44.041	48.211	60.577	74.856	59.782	52.943	114.24	77.953	99.468	110.038	104.522	82.849
Solyc01g094350.4	RNA helicase DEAD4	2243	2147	2214	2190	1740	1634	1452	1322	1382	1461	1665	1423	82.115	78.654	81.333	82.173	65.586	62.326	53.149	48.98	51.678	54.925	60.01	52.891
Solyc01g094360.3	MYB transcription factor	21	28	39	15	76	24	17	26	44	39	25	66	0.769	1.026	1.433	0.563	2.865	0.915	0.622	0.963	1.645	1.466	0.901	2.453
Solyc01g094370.3	remorin 2	633	729	741	489	556	602	699	747	764	603	533	481	23.174	26.706	27.221	18.348	20.957	22.962	25.586	27.676	28.569	22.669	19.21	17.878
Solyc01g094380.2	O-glucosyltransferase rumi-like protein	115	64	75	48	32	43	10	30	23	26	17	10	4.21	2.345	2.755	1.801	1.206	1.64	0.366	1.111	0.86	0.977	0.613	0.372
Solyc01g094410.3	C2 calcium/lipid-binding plant phosphoribosyltransferase family protein	3994	3554	3360	5256	3873	4323	2554	2123	2226	2532	3144	2492	146.218	130.198	123.432	197.215	145.986	164.894	93.486	78.657	83.239	95.188	113.316	92.624
Solyc01g094420.3	Peptidyl-prolyl cis-trans isomerase PASTICCINO1	1769	1657	1583	1658	1330	1336	1477	1259	1403	1310	1560	1256	64.762	60.703	58.153	62.211	50.132	50.96	54.064	46.646	52.464	49.248	56.226	46.684
Solyc01g094460.3	AT-hook motif nuclear-localized protein 9-like	905	1195	1614	1767	1942	1730	1902	1685	2293	1992	1968	1765	33.131	43.778	59.292	66.301	73.2	65.988	69.62	62.429	85.744	74.888	70.931	65.603
Solyc01g094470.4	Unknown protein	706	792	577	507	828	950	1093	715	1317	680	526	542	25.846	29.014	21.197	19.024	31.21	36.236	40.008	26.491	49.248	25.564	18.958	20.145
Solyc01g094480.4	WD40 repeat	4371	4408	4318	4357	4282	4078	4548	4056	4399	4634	4512	4329	160.019	161.484	158.625	163.483	161.403	155.549	166.474	150.274	164.496	174.211	162.622	160.903
Solyc01g094500.3	Riboflavin biosynthesis protein RibD	191	193	177	123	177	112	165	149	198	134	177	195	6.992	7.07	6.502	4.615	6.672	4.272	6.04	5.52	7.404	5.038	6.379	7.248
Solyc01g094520.3	F-box/kelch-repeat protein SKIP4	241	232	245	240	219	203	169	200	176	192	182	173	8.823	8.499	9	9.005	8.255	7.743	6.186	7.41	6.581	7.218	6.56	6.43
Solyc01g094530.4	Acyl-CoA thioesterase family protein	612	602	548	442	515	541	422	395	408	388	355	377	22.405	22.054	20.131	16.585	19.412	20.636	15.447	14.635	15.257	14.587	12.795	14.013
Solyc01g094540.4	Small nuclear ribonucleoprotein-associated protein	1752	1678	1449	1698	1744	1627	1344	1704	1352	1420	1281	1569	64.14	61.472	53.23	63.712	65.737	62.059	49.195	63.133	50.557	53.384	46.17	58.318
Solyc01g094550.3	Acyl-CoA thioesterase family protein	1127	998	980	1272	1208	1388	1118	1012	878	1070	1183	1118	41.259	36.561	36.001	47.728	45.534	52.943	40.923	37.494	32.832	40.226	42.638	41.555
Solyc01g094560.4	60S ribosomal protein L36	811	816	687	555	618	708	864	832	769	580	466	533	29.69	29.894	25.237	20.825	23.294	27.006	31.626	30.825	28.756	21.805	16.796	19.811
Solyc01g094570.3	Alpha/beta-Hydrolases superfamily protein	409	388	345	290	316	387	331	306	285	255	325	210	14.973	14.214	12.674	10.881	11.911	14.762	12.116	11.337	10.657	9.587	11.714	7.805
Solyc01g094580.3	Beta-amylase	1066	1080	956	1041	882	834	708	734	877	970	1035	925	39.026	39.565	35.119	39.06	33.246	31.812	25.915	27.195	32.795	36.466	37.303	34.381
Solyc01g094590.4	2-oxoglutarate (2OG) and Fe(II)-dependent oxygenase superfamily protein	52	51	40	35	38	17	45	34	56	44	42	30	1.904	1.868	1.469	1.313	1.432	0.648	1.647	1.26	2.094	1.654	1.514	1.115
Solyc01g094600.2	Pentatricopeptide repeat-containing protein	30	22	10	25	17	15	18	8	11	13	19	16	1.098	0.806	0.367	0.938	0.641	0.572	0.659	0.296	0.411	0.489	0.685	0.595
Solyc01g094610.4	Rop guanine nucleotide exchange factor 2	66	37	95	48	47	53	46	114	105	55	64	58	2.416	1.355	3.49	1.801	1.772	2.022	1.684	4.224	3.926	2.068	2.307	2.156
Solyc01g094620.3	Mediator of RNA polymerase II transcription subunit 12	2269	2225	2261	2368	1779	1864	1685	1617	1612	1678	2085	1713	83.067	81.511	83.06	88.852	67.056	71.099	61.677	59.91	60.279	63.083	75.148	63.67
Solyc01g094630.3	pre-mRNA-splicing factor CWC22-like protein (DUF3245)	502	487	529	446	607	595	524	473	589	538	454	547	18.378	17.841	19.433	16.735	22.88	22.695	19.18	17.525	22.025	20.226	16.363	20.331
Solyc01g094640.4	DUF3741 domain-containing protein/DUF4378 domain-containing protein	1347	1292	1285	1130	1100	973	1236	1198	1196	979	1184	1165	49.313	47.331	47.205	42.4	41.463	37.114	45.242	44.386	44.723	36.805	42.674	43.302
Solyc01g094650.4	protein PAIR1 isoform X2	45	30	33	11	17	23	21	4	23	11	26	14	1.647	1.099	1.212	0.413	0.641	0.877	0.769	0.148	0.86	0.414	0.937	0.52
Solyc01g094660.3	Protein kinase domain	1248	1125	884	888	863	787	676	509	538	515	739	541	45.688	41.214	32.474	33.319	32.529	30.019	24.744	18.858	20.118	19.361	26.635	20.108
Solyc01g094670.4	Aberrant root formation protein	361	413	368	349	305	247	356	248	223	220	292	270	13.216	15.13	13.519	13.095	11.496	9.421	13.031	9.188	8.339	8.271	10.524	10.036
Solyc01g094680.4	Signal peptide peptidase-like 4	1225	1077	1095	1111	1128	989	792	683	743	799	913	781	44.846	39.455	40.226	41.687	42.518	37.724	28.99	25.305	27.784	30.038	32.906	29.029
Solyc01g094690.4	plasma membrane intrinsic protein 1.2	2146	2424	3097	2004	4040	2914	3557	4924	5469	3539	4232	5055	78.564	88.801	113.771	75.194	152.281	111.15	130.199	182.434	204.508	133.046	152.53	187.888
Solyc01g094700.4	Glycerol-3-phosphate acyltransferase, expressed	3832	3957	4540	3859	3147	3287	3490	4309	3632	3961	4465	3945	140.287	144.962	166.78	144.797	118.621	125.378	127.747	159.648	135.815	148.91	160.928	146.631
Solyc01g094720.3	Phosphate transporter	1411	1662	2217	1923	1873	1904	2052	2315	2368	2395	2981	2439	51.656	60.886	81.443	72.154	70.6	72.625	75.111	85.77	88.549	90.038	107.441	90.654
Solyc01g094723.1	UB-like protease 1B	8	6	7	6	20	3	29	30	48	17	11	20	0.293	0.22	0.257	0.225	0.754	0.114	1.062	1.111	1.795	0.639	0.396	0.743
Solyc01g094727.1	Unknown protein	4	6	18	17	13	20	13	3	5	9	15	7	0.146	0.22	0.661	0.638	0.49	0.763	0.476	0.111	0.187	0.338	0.541	0.26
Solyc01g094750.4	Cytochrome P450	149	147	249	292	254	300	241	366	377	366	454	396	5.455	5.385	9.147	10.956	9.574	11.443	8.821	13.56	14.098	13.759	16.363	14.719
Solyc01g094760.3	Origin of replication complex subunit 5	204	218	192	132	158	133	164	115	181	134	141	144	7.468	7.986	7.053	4.953	5.956	5.073	6.003	4.261	6.768	5.038	5.082	5.352
Solyc01g094770.4	mesoderm induction early response protein	959	933	995	1019	1030	1044	950	857	754	876	914	869	35.108	34.18	36.552	38.235	38.824	39.822	34.774	31.752	28.195	32.932	32.942	32.3
Solyc01g094780.4	LDL receptor wingless signaling/trafficking chaperone	70	75	79	72	90	80	95	52	101	112	71	88	2.563	2.748	2.902	2.702	3.392	3.051	3.477	1.927	3.777	4.211	2.559	3.271
Solyc01g094790.3	Cysteine synthase	1245	1531	1627	2330	2189	2262	2178	1720	2144	2801	2547	2087	45.579	56.087	59.769	87.426	82.511	86.281	79.723	63.726	80.173	105.301	91.799	77.571
Solyc01g094800.4	ATP-dependent helicase BRM	4152	4073	3752	4277	2695	2648	2621	2311	2219	2284	3273	2299	152.002	149.211	137.833	160.481	101.584	101.004	95.938	85.622	82.977	85.865	117.965	85.451
Solyc01g094810.3	Ubiquitin-conjugating enzyme	609	668	755	490	733	698	790	859	870	819	726	894	22.295	24.472	27.736	18.386	27.629	26.624	28.917	31.826	32.533	30.79	26.166	33.229
Solyc01g094820.3	ARID domain-containing protein	272	315	277	215	215	239	268	182	235	194	188	166	9.958	11.54	10.176	8.067	8.104	9.116	9.81	6.743	8.788	7.293	6.776	6.17
Solyc01g094830.4	G-type lectin S-receptor-like serine/threonine-protein kinase SD2-2	577	466	469	465	359	323	361	275	314	303	429	335	21.124	17.072	17.229	17.448	13.532	12.32	13.214	10.189	11.742	11.391	15.462	12.452
Solyc01g094840.3	RING/U-box superfamily protein	716	700	637	917	878	819	796	512	448	626	510	430	26.212	25.644	23.401	34.408	33.095	31.239	29.137	18.97	16.753	23.534	18.381	15.983
Solyc01g094850.3	Pentatricopeptide repeat-containing protein	42	47	14	12	16	12	28	18	16	15	14	12	1.538	1.722	0.514	0.45	0.603	0.458	1.025	0.667	0.598	0.564	0.505	0.446
Solyc01g094860.4	Transmembrane protein-related protein	395	375	324	442	377	337	288	146	179	206	310	226	14.461	13.738	11.902	16.585	14.21	12.854	10.542	5.409	6.694	7.744	11.173	8.4
Solyc01g094880.3	Quinoprotein amine dehydrogenase, beta chain-like RIC1-like guanyl-nucleotide exchange factor	1321	1452	1319	1233	1076	1009	919	862	920	858	1138	909	48.361	53.193	48.454	46.264	40.558	38.487	33.639	31.937	34.402	32.256	41.016	33.786
Solyc01g094890.4	Ferric reduction oxidase 2	2758	2537	2559	2719	2839	2153	2171	2186	2293	2177	2990	2936	100.969	92.941	94.007	102.022	107.011	82.123	79.467	80.991	85.744	81.842	107.766	109.127
Solyc01g094910.3	ferric-chelate reductase	718	650	598	1280	695	680	569	482	444	444	586	397	26.286	23.812	21.968	48.028	26.197	25.938	20.828	17.858	16.603	16.692	21.121	14.756
Solyc01g094915.1	Unknown protein	10	11	7	19	20	9	9	6	10	3	18	7	0.366	0.403	0.257	0.713	0.754	0.343	0.329	0.222	0.374	0.113	0.649	0.26
Solyc01g094920.3	Receptor-like protein kinase	1683	1793	1872	2993	2226	2411	1468	1478	1545	1836	2346	1884	61.614	65.685	68.769	112.303	83.905	91.964	53.734	54.76	57.774	69.023	84.555	70.026
Solyc01g094930.3	CAAX prenyl protease 1 (Peptidase family M48)	2653	2503	2526	2068	2160	2109	1911	1792	1912	1781	1982	1919	97.125	91.696	92.795	77.595	81.418	80.445	69.95	66.393	71.497	66.955	71.435	71.327
Solyc01g094940.4	Protein kinase superfamily protein	1416	1309	1545	1501	1725	1280	1621	1565	1746	1484	1655	1479	51.839	47.954	56.757	56.32	65.021	48.824	59.335	57.983	65.29	55.79	59.65	54.973
Solyc01g094950.3	Protein BPS1, chloroplastic	10485	9542	9578	10891	11939	12115	8233	7644	7825	7156	7812	8454	383.849	349.564	351.855	408.65	450.021	462.108	301.358	283.209	292.608	269.024	281.56	314.224
Solyc01g094960.3	mitogen-activated protein kinase 5	983	798	800	930	738	731	600	435	458	512	523	539	35.987	29.234	29.389	34.895	27.818	27.883	21.962	16.117	17.126	19.248	18.85	20.034
Solyc01g094970.4	Pectin lyase-like superfamily protein	90	47	100	33	39	12	24	43	50	34	17	30	3.295	1.722	3.674	1.238	1.47	0.458	0.878	1.593	1.87	1.278	0.613	1.115
Solyc01g094990.2	DUF604 domain-containing protein	30	25	49	16	40	71	57	65	51	27	43	44	1.098	0.916	1.8	0.6	1.508	2.708	2.086	2.408	1.907	1.015	1.55	1.635
Solyc01g095000.3	Nuclear transport factor 2 (NTF2) family protein	930	992	960	985	1243	1287	1286	1096	1192	1304	1238	1148	34.047	36.341	35.266	36.959	46.853	49.091	47.072	40.607	44.574	49.023	44.62	42.67
Solyc01g095010.4	Sphingoid long-chain bases kinase 2, mitochondrial	359	403	310	274	303	316	288	320	330	329	287	245	13.143	14.764	11.388	10.281	11.421	12.053	10.542	11.856	12.34	12.368	10.344	9.106
Solyc01g095020.3	chorismate synthase	2679	2644	2592	2566	2222	2119	2548	2159	1990	2105	2583	2214	98.076	96.861	95.219	96.281	83.755	80.826	93.266	79.991	74.414	79.136	93.096	82.292
Solyc01g095030.3	Altered Response to Salt Stress 1	3646	3377	3280	3369	3237	3227	3606	3626	3423	4027	4794	4407	133.478	123.714	120.493	126.411	122.013	123.089	131.993	134.343	128	151.392	172.785	163.803
Solyc01g095040.3	C-terminal binding protein AN	2535	2417	2274	2168	2058	1899	2126	2026	2077	2034	2451	2145	92.805	88.545	83.537	81.347	77.573	72.434	77.82	75.063	77.667	76.467	88.339	79.727
Solyc01g095050.3	cAMP-regulated phosphoprotein 19-related protein	8649	8208	7934	7192	9198	9197	8891	10318	9153	8249	7282	7468	316.634	300.694	291.462	269.857	346.703	350.805	325.444	382.281	342.267	310.114	262.458	277.576
Solyc01g095060.4	Erythronate-4-phosphate dehydrogenase family protein	60	45	32	37	75	67	48	58	34	36	35	34	2.197	1.649	1.176	1.388	2.827	2.556	1.757	2.149	1.271	1.353	1.261	1.264
Solyc01g095070.4	Heavy metal-associated isoprenylated plant protein	1733	1673	1839	2157	2093	1882	2132	2263	2484	2079	1653	1586	63.444	61.289	67.557	80.935	78.892	71.786	78.039	83.844	92.887	78.158	59.577	58.95
Solyc01g095080.3	1-aminocyclopropane-1-carboxylic acid synthase-2	198	134	25	207	19	8	62	10	2	8	21	5	7.249	4.909	0.918	7.767	0.716	0.305	2.269	0.37	0.075	0.301	0.757	0.186
Solyc01g095090.3	RING/U-box superfamily protein	55	82	93	42	52	37	77	61	93	51	76	62	2.014	3.004	3.416	1.576	1.96	1.411	2.818	2.26	3.478	1.917	2.739	2.304
Solyc01g095100.4	WRKY transcription factor 22	499	532	672	807	711	908	556	778	655	665	771	605	18.268	19.489	24.686	30.28	26.8	34.634	20.352	28.825	24.493	25	27.788	22.487
Solyc01g095110.4	Pentatricopeptide repeat-containing protein	256	218	216	168	96	77	129	83	125	98	151	75	9.372	7.986	7.935	6.304	3.619	2.937	4.722	3.075	4.674	3.684	5.442	2.788
Solyc01g095120.3	Proline iminopeptidase	892	764	803	892	694	674	552	527	505	547	608	491	32.656	27.989	29.499	33.469	26.159	25.709	20.205	19.525	18.884	20.564	21.914	18.25
Solyc01g095130.4	E4 SUMO-protein ligase PIAL1-like isoform X1	210	166	60	15	16	53	178	31	21	48	23	14	7.688	6.081	2.204	0.563	0.603	2.022	6.515	1.149	0.785	1.805	0.829	0.52
Solyc01g095140.4	Desiccation protectant protein Lea14-like protein	101	125	56	190	141	128	123	70	98	93	77	91	3.698	4.579	2.057	7.129	5.315	4.882	4.502	2.593	3.665	3.496	2.775	3.382
Solyc01g095150.3	late embryogenesis-like protein	3074	2169	1566	3139	3329	3329	1811	1760	1562	1501	1497	1474	112.537	79.46	57.528	117.781	125.481	126.98	66.289	65.208	58.409	56.429	53.955	54.787
Solyc01g095160.3	Pentatricopeptide repeat-containing protein	89	90	58	50	36	22	61	22	29	54	43	23	3.258	3.297	2.131	1.876	1.357	0.839	2.233	0.815	1.084	2.03	1.55	0.855
Solyc01g095180.2	RING/U-box superfamily protein	514	536	623	539	553	611	489	803	593	595	688	737	18.817	19.636	22.886	20.224	20.844	23.306	17.899	29.751	22.175	22.369	24.797	27.393
Solyc01g095190.2	S-adenosyl-L-methionine-dependent methyltransferases superfamily protein	33	46	44	9	20	24	38	47	43	41	27	38	1.208	1.685	1.616	0.338	0.754	0.915	1.391	1.741	1.608	1.541	0.973	1.412
Solyc01g095200.3	proteinase inhibitor 2	5494	5055	4334	4126	4600	4182	4831	4466	4577	4157	4703	4920	201.132	185.186	159.213	154.815	173.389	159.516	176.833	165.465	171.152	156.279	169.506	182.87
Solyc01g095210.3	Golgin candidate 4	865	842	856	793	670	745	777	662	682	649	621	585	31.667	30.846	31.446	29.755	25.255	28.417	28.441	24.527	25.503	24.399	22.382	21.744
Solyc01g095220.2	Unknown protein	194	159	166	170	240	215	132	251	146	147	125	150	7.102	5.825	6.098	6.379	9.046	8.201	4.832	9.3	5.46	5.526	4.505	5.575
Solyc01g095230.4	U11/U12 small nuclear ribonucleoprotein 59 kDa protein	601	520	505	515	561	501	565	510	465	428	509	446	22.002	19.05	18.552	19.324	21.146	19.11	20.681	18.895	17.388	16.09	18.345	16.577
Solyc01g095240.3	Calcium-transporting ATPase 2, endoplasmic reticulum-type	339	305	347	244	327	445	459	297	367	313	343	350	12.411	11.173	12.747	9.155	12.326	16.974	16.801	11.004	13.724	11.767	12.362	13.009
Solyc01g095270.3	DUF2358 domain-containing protein	352	401	347	371	364	453	455	331	402	355	423	412	12.886	14.69	12.747	13.921	13.72	17.279	16.655	12.264	15.032	13.346	15.246	15.314
Solyc01g095280.4	Protein ABIL1	1080	1171	1217	957	1015	1112	882	1096	951	1063	1032	1101	39.538	42.899	44.707	35.908	38.259	42.416	32.284	40.607	35.562	39.963	37.195	40.923
Solyc01g095290.4	Glycosyltransferase	242	297	281	267	292	266	230	301	301	254	300	270	8.859	10.88	10.323	10.018	11.006	10.146	8.419	11.152	11.256	9.549	10.813	10.036
Solyc01g095300.3	Glycosyl transferase, family 1	1335	1302	1454	1430	1376	1250	1465	1128	1429	1322	1639	1324	48.873	47.698	53.414	53.656	51.866	47.679	53.624	41.792	53.436	49.699	59.073	49.211
Solyc01g095320.4	Bag family molecular chaperone regulator 6-like protein	8610	7401	10761	8261	6732	6085	13771	11560	16191	17156	23978	22993	315.206	271.13	395.314	309.968	253.752	232.103	504.07	428.297	605.446	644.965	864.215	854.62
Solyc01g095360.2	Calcium-dependent lipid-binding (CaLB domain) family protein	80	68	107	46	89	108	69	106	104	89	77	81	2.929	2.491	3.931	1.726	3.355	4.119	2.526	3.927	3.889	3.346	2.775	3.011
Solyc01g095370.3	F-box/kelch-repeat protein	629	677	764	645	850	801	687	930	769	785	742	822	23.027	24.801	28.066	24.202	32.039	30.553	25.147	34.456	28.756	29.511	26.743	30.553
Solyc01g095390.3	Intracellular protein transporter USO1-like protein	218	184	140	141	123	174	143	110	129	150	221	183	7.981	6.741	5.143	5.291	4.636	6.637	5.234	4.075	4.824	5.639	7.965	6.802
Solyc01g095400.4	BTB/POZ domain-containing protein	1738	1594	1397	1734	1328	1209	1272	1140	962	1164	1340	1102	63.627	58.395	51.32	65.063	50.057	46.115	46.56	42.237	35.973	43.76	48.296	40.96
Solyc01g095410.3	eukaryotic translation initiation factor 1A-like	1892	1706	1575	1261	1551	1488	1978	1178	1409	1229	1148	1068	69.265	62.498	57.859	47.315	58.462	56.757	72.402	43.645	52.688	46.203	41.376	39.696
Solyc01g095420.3	copper ion binding protein	719	649	536	470	541	438	737	425	527	521	414	434	26.322	23.776	19.69	17.635	20.392	16.707	26.977	15.746	19.707	19.587	14.921	16.131
Solyc01g095430.3	Protein CURVATURE THYLAKOID 1A, chloroplastic	10592	12737	16862	14653	20588	18923	17442	36466	22202	25160	21972	25126	387.766	466.611	619.439	549.808	776.03	721.789	638.442	1351.06	830.221	945.869	791.915	933.901
Solyc01g095450.4	GDSL esterase/lipase	51	56	71	36	67	43	66	98	205	71	76	68	1.867	2.052	2.608	1.351	2.525	1.64	2.416	3.631	7.666	2.669	2.739	2.527
Solyc01g095460.3	Common plant regulatory factor 1	1933	1549	1571	1731	1757	1568	1810	1874	1884	1553	1674	1776	70.766	56.746	57.712	64.95	66.227	59.809	66.253	69.431	70.45	58.384	60.334	66.012
Solyc01g095470.3	Glucose-6-phosphate 1-epimerase	1163	1299	1478	973	1104	1006	864	1185	1323	985	1257	1220	42.577	47.588	54.295	36.509	41.613	38.372	31.626	43.904	49.472	37.03	45.305	45.346
Solyc01g095480.4	Exosome complex component Rrp41	1131	1099	712	747	812	658	1011	757	597	847	687	584	41.405	40.261	26.156	28.029	30.607	25.098	37.006	28.047	22.324	31.842	24.761	21.707
Solyc01g095490.3	Ubiquitin-conjugating enzyme	762	831	702	813	768	835	857	920	564	661	502	587	27.896	30.443	25.789	30.505	28.948	31.85	31.369	34.086	21.09	24.85	18.093	21.818
Solyc01g095500.3	Sl Cytokinin Response Factor 5	308	299	114	60	76	72	121	193	141	82	419	149	11.276	10.954	4.188	2.251	2.865	2.746	4.429	7.151	5.273	3.083	15.102	5.538
Solyc01g095510.3	Mitochondrial carrier protein MTM1	545	518	410	360	367	300	406	316	228	257	283	224	19.952	18.977	15.062	13.508	13.833	11.443	14.861	11.708	8.526	9.662	10.2	8.326
Solyc01g095515.1	Arabinogalactan peptide	8	20	19	9	8	6	23	27	38	10	8	18	0.293	0.733	0.698	0.338	0.302	0.229	0.842	1	1.421	0.376	0.288	0.669
Solyc01g095530.2	hypothetical protein	5511	6460	8605	6444	10725	10206	8007	10226	9411	7886	7177	9188	201.754	236.657	316.111	241.791	404.261	389.292	293.086	378.872	351.915	296.467	258.673	341.506
Solyc01g095540.3	CMP-sialic acid transporter 1	591	687	549	555	655	590	677	502	549	594	564	519	21.636	25.168	20.168	20.825	24.689	22.505	24.781	18.599	20.529	22.331	20.328	19.291
Solyc01g095550.2	Protein kinase family protein	14	18	17	2	2	4	6	16	9	2	5	0	0.513	0.659	0.625	0.075	0.075	0.153	0.22	0.593	0.337	0.075	0.18	0
Solyc01g095560.3	Unknown protein	369	315	190	145	239	200	573	305	311	273	336	189	13.509	11.54	6.98	5.441	9.009	7.629	20.974	11.3	11.63	10.263	12.11	7.025
Solyc01g095570.3	Mitochondrial carrier protein	2850	2865	2718	3143	2821	2885	2794	2713	2488	2722	2963	2471	104.337	104.957	99.848	117.931	106.333	110.044	102.271	100.516	93.036	102.331	106.792	91.844
Solyc01g095580.3	Auxin-responsive GH3 family protein	3222	3154	3838	3553	3238	3269	3657	2941	3315	3218	3028	2917	117.955	115.544	140.992	133.315	122.051	124.691	133.86	108.964	123.961	120.978	109.135	108.421
Solyc01g095590.3	Extra-large G-like protein, putative (DUF3133)	1711	1484	1614	1921	1372	1419	1151	802	1013	1176	1369	1049	62.639	54.365	59.292	72.079	51.715	54.126	42.131	29.714	37.88	44.211	49.342	38.99
Solyc01g095600.4	Pentatricopeptide repeat-containing protein	38	39	28	17	20	11	29	20	14	13	14	12	1.391	1.429	1.029	0.638	0.754	0.42	1.062	0.741	0.524	0.489	0.505	0.446
Solyc01g095610.4	Protein trichome birefringence-like 25	241	271	355	345	363	276	629	545	754	497	603	537	8.823	9.928	13.041	12.945	13.683	10.528	23.024	20.192	28.195	18.684	21.733	19.96
Solyc01g095620.3	Glycosyltransferase	5683	5911	4895	5704	4293	4491	5363	4088	3240	3698	3612	3264	208.051	216.545	179.822	214.025	161.817	171.302	196.306	151.46	121.157	139.023	130.184	121.319
Solyc01g095630.3	WRKY transcription factor 41	4469	3530	3013	4673	5343	7302	1594	1041	1441	860	1594	1108	163.607	129.319	110.685	175.34	201.395	278.524	58.346	38.569	53.885	32.331	57.451	41.183
Solyc01g095640.2	MYB-like transcription factor TCL1	8	15	21	28	31	19	49	41	50	28	22	48	0.293	0.55	0.771	1.051	1.168	0.725	1.794	1.519	1.87	1.053	0.793	1.784
Solyc01g095650.4	Histone H3	47	60	71	50	67	64	52	39	121	60	57	75	1.721	2.198	2.608	1.876	2.525	2.441	1.903	1.445	4.525	2.256	2.054	2.788
Solyc01g095670.4	Rhodanese-like domain-containing protein 4, chloroplastic	3683	3895	4446	4664	4945	5200	5001	5839	5673	5159	5786	5563	134.832	142.69	163.327	175.002	186.394	198.346	183.055	216.334	212.136	193.948	208.539	206.77
Solyc01g095680.2	Plant organelle RNA recognition domain containing protein	432	414	396	409	359	349	596	367	424	438	489	419	15.815	15.167	14.547	15.346	13.532	13.312	21.816	13.597	15.855	16.466	17.625	15.574
Solyc01g095690.2	Pentatricopeptide repeat-containing protein, mitochondrial	476	537	662	733	473	459	778	615	610	702	747	634	17.426	19.673	24.319	27.504	17.829	17.508	28.478	22.786	22.81	26.391	26.923	23.565
Solyc01g095700.3	Abscisic acid receptor PYL10	1683	1711	1724	1815	2017	2064	2340	2380	1834	2413	2006	2145	61.614	62.681	63.332	68.102	76.027	78.728	85.653	88.179	68.581	90.715	72.3	79.727
Solyc01g095710.3	RNA helicase DEAH-box3	787	739	760	789	476	386	512	426	424	455	709	452	28.812	27.073	27.919	29.605	17.942	14.723	18.741	15.783	15.855	17.105	25.554	16.8
Solyc01g095720.3	Alpha/beta-Hydrolases superfamily protein	316	294	255	221	167	156	180	208	126	134	167	153	11.569	10.77	9.368	8.292	6.295	5.95	6.589	7.706	4.712	5.038	6.019	5.687
Solyc01g095730.4	PAP/OAS1 substrate-binding domain superfamily	1266	1279	1417	1519	1054	1022	1040	918	954	1008	1470	1082	46.347	46.855	52.055	56.996	39.729	38.983	38.068	34.012	35.674	37.895	52.982	40.217
Solyc01g095740.4	RNA helicase DEAD5	1810	1781	1319	1328	1042	916	1399	1049	1055	1059	1427	1027	66.263	65.246	48.454	49.829	39.276	34.939	51.209	38.865	39.451	39.812	51.432	38.172
Solyc01g095750.2	Long chain acyl-CoA synthetase 5	190	137	311	78	127	51	65	176	186	70	68	72	6.956	5.019	11.425	2.927	4.787	1.945	2.379	6.521	6.955	2.632	2.451	2.676
Solyc01g095770.3	Cyclic nucleotide-gated channel 7	119	85	242	96	23	39	8	23	19	20	18	10	4.357	3.114	8.89	3.602	0.867	1.488	0.293	0.852	0.71	0.752	0.649	0.372
Solyc01g095790.4	Protein SDE2-like protein	3394	3254	3458	4199	3749	2964	3539	3201	3113	3412	3741	3169	124.252	119.208	127.032	157.554	141.312	113.057	129.541	118.597	116.407	128.271	134.833	117.788
Solyc01g095800.3	F-box protein	607	649	674	628	491	474	542	365	468	503	627	513	22.222	23.776	24.76	23.564	18.507	18.08	19.839	13.523	17.5	18.91	22.598	19.068
Solyc01g095860.3	RING/U-box superfamily protein	18	22	34	40	27	21	5	6	6	9	4	2	0.659	0.806	1.249	1.501	1.018	0.801	0.183	0.222	0.224	0.338	0.144	0.074
Solyc01g095890.4	Histone-lysine N-methyltransferase	1067	932	825	921	939	860	1011	706	806	807	1049	903	39.062	34.143	30.307	34.558	35.394	32.803	37.006	26.157	30.14	30.338	37.808	33.563
Solyc01g095895.1	Unknown protein	17	24	29	31	16	7	8	11	16	14	21	11	0.622	0.879	1.065	1.163	0.603	0.267	0.293	0.408	0.598	0.526	0.757	0.409
Solyc01g095900.4	Tetratricopeptide repeat (TPR)-like superfamily protein	6651	7166	7735	13082	8227	9235	6735	5556	5071	7937	10506	6381	243.489	262.521	284.151	490.861	310.103	352.255	246.526	205.849	189.625	298.385	378.657	237.174
Solyc01g095970.3	Dynamin-like protein	901	965	881	783	629	659	620	524	598	490	509	426	32.985	35.352	32.364	29.38	23.709	25.137	22.694	19.414	22.362	18.421	18.345	15.834
Solyc01g095980.3	Acid phosphatase/vanadium-dependent haloperoxidase-related protein	653	801	890	771	997	881	822	970	916	1051	1134	933	23.906	29.344	32.695	28.929	37.58	33.604	30.088	35.938	34.253	39.511	40.872	34.678
Solyc01g095990.3	phosphatidylinositol 4-kinase gamma 4-like	2907	2474	2188	2892	2389	2554	1825	1374	1402	1247	1494	1182	106.423	90.633	80.378	108.513	90.049	97.418	66.802	50.907	52.426	46.88	53.847	43.933
Solyc01g096000.2	Late embryogenesis abundant (LEA) hydroxyproline-rich glycoprotein family	590	564	701	408	578	510	485	574	552	364	417	505	21.6	20.662	25.752	15.309	21.787	19.453	17.753	21.267	20.641	13.684	15.03	18.77
Solyc01g096010.4	Embryo defective 1703	1011	867	766	1021	691	658	963	488	656	760	1079	585	37.012	31.762	28.14	38.31	26.046	25.098	35.249	18.08	24.53	28.572	38.889	21.744
Solyc01g096020.4	E3 ubiquitin-protein ligase	563	618	654	578	611	651	651	736	573	517	472	566	20.611	22.64	24.025	21.688	23.031	24.831	23.829	27.269	21.427	19.436	17.012	21.037
Solyc01g096030.4	UV-stimulated scaffold protein A homolog	537	471	317	366	348	317	455	245	274	286	327	249	19.659	17.255	11.645	13.733	13.117	12.091	16.655	9.077	10.246	10.752	11.786	9.255
Solyc01g096040.4	Eukaryotic aspartyl protease family protein	2169	2303	2753	1341	1735	1450	1037	2041	1827	1084	1439	1524	79.406	84.369	101.134	50.317	65.398	55.308	37.958	75.619	68.319	40.752	51.864	56.645
Solyc01g096050.4	Transcription factor bHLH13	938	833	698	786	901	934	758	713	773	697	791	831	34.34	30.516	25.642	29.492	33.962	35.626	27.746	26.417	28.906	26.203	28.509	30.887
Solyc01g096060.4	Exportin-2	1770	1783	1570	1482	1076	979	1031	919	959	1103	1430	981	64.799	65.319	57.675	55.607	40.558	37.342	37.738	34.049	35.861	41.466	51.54	36.463
Solyc01g096070.3	Auxin Response Factor 18	3837	3394	3927	2785	2777	2418	3110	2495	3669	2379	2907	2979	140.47	124.337	144.261	104.498	104.674	92.231	113.838	92.439	137.199	89.436	104.774	110.726
Solyc01g096080.3	DUF688 domain-containing protein	703	684	702	559	665	532	687	655	773	523	523	586	25.736	25.058	25.789	20.975	25.066	20.292	25.147	24.268	28.906	19.662	18.85	21.781
Solyc01g096090.4	Fiber protein Fb11	816	717	779	610	880	895	777	864	857	643	582	612	29.873	26.267	28.617	22.888	33.17	34.138	28.441	32.011	32.047	24.173	20.976	22.747
Solyc01g096100.2	Transmembrane protein	665	606	662	591	697	636	901	677	893	643	599	570	24.345	22.2	24.319	22.175	26.272	24.259	32.98	25.083	33.393	24.173	21.589	21.186
Solyc01g096110.3	Transducin family protein / WD-40 repeat family protein	1180	1069	984	1052	613	596	571	506	533	572	832	569	43.199	39.162	36.148	39.473	23.106	22.734	20.901	18.747	19.931	21.504	29.987	21.149
Solyc01g096120.3	Dof zinc finger protein1	106	114	132	89	110	75	109	70	173	93	67	101	3.881	4.176	4.849	3.339	4.146	2.861	3.99	2.593	6.469	3.496	2.415	3.754
Solyc01g096130.3	ORMDL	538	520	604	557	605	594	543	485	498	570	558	547	19.696	19.05	22.188	20.9	22.804	22.657	19.876	17.969	18.622	21.429	20.111	20.331
Solyc01g096140.3	Aluminum-activated malate transporter 10	25	22	82	68	56	48	23	11	28	61	14	6	0.915	0.806	3.012	2.551	2.111	1.831	0.842	0.408	1.047	2.293	0.505	0.223
Solyc01g096150.4	LRAT domain-containing protein	282	311	347	200	355	232	270	462	385	239	305	356	10.324	11.393	12.747	7.504	13.381	8.849	9.883	17.117	14.397	8.985	10.993	13.232
Solyc01g096160.4	L-fucokinase/GDP-L-fucose pyrophosphorylase	546	586	462	556	422	479	372	314	277	314	392	324	19.989	21.468	16.972	20.862	15.907	18.271	13.617	11.634	10.358	11.805	14.128	12.043
Solyc01g096170.4	MAP kinase kinase kinase 5	28	13	17	21	17	15	14	21	8	14	20	11	1.025	0.476	0.625	0.788	0.641	0.572	0.512	0.778	0.299	0.526	0.721	0.409
Solyc01g096180.4	Serine/arginine-rich-splicing factor RS31	462	433	398	375	378	477	420	395	347	356	402	405	16.914	15.863	14.621	14.071	14.248	18.194	15.374	14.635	12.976	13.384	14.489	15.053
Solyc01g096190.3	Ca2+-ATPase	6302	5430	2199	1566	1672	1597	3760	1509	1309	1479	1931	1408	230.712	198.924	80.782	58.759	63.023	60.915	137.63	55.908	48.949	55.602	69.597	52.334
Solyc01g096200.4	RING-type E3 ubiquitin transferase	1124	970	827	1381	1105	1302	910	690	616	704	1016	659	41.149	35.535	30.38	51.818	41.651	49.663	33.309	25.564	23.035	26.466	36.619	24.494
Solyc01g096210.4	Pentatricopeptide repeat	410	381	424	477	297	197	237	242	215	261	394	226	15.01	13.958	15.576	17.898	11.195	7.514	8.675	8.966	8.04	9.812	14.201	8.4
Solyc01g096220.3	Ras-related protein RABA3	250	284	325	147	202	173	226	272	286	240	256	246	9.152	10.404	11.939	5.516	7.614	6.599	8.272	10.078	10.695	9.023	9.227	9.144
Solyc01g096230.4	P-loop containing nucleoside triphosphate hydrolases superfamily protein	646	535	476	593	541	662	429	455	419	459	427	377	23.65	19.599	17.486	22.25	20.392	25.251	15.703	16.858	15.668	17.256	15.39	14.013
Solyc01g096240.4	plant/protein	3311	3641	4481	3950	4728	4574	5012	6566	5588	5997	6840	6171	121.214	133.385	164.613	148.211	178.214	174.468	183.458	243.27	208.958	225.452	246.527	229.368
Solyc01g096250.2	proline-rich receptor-like protein kinase PERK2	222	233	306	282	422	205	300	367	344	286	394	267	8.127	8.536	11.241	10.581	15.907	7.819	10.981	13.597	12.864	10.752	14.201	9.924
Solyc01g096260.4	NAD-dependent protein deacetylase HST1-like protein	127	148	208	356	411	395	368	300	353	370	381	357	4.649	5.422	7.641	13.358	15.492	15.067	13.47	11.115	13.2	13.91	13.732	13.269
Solyc01g096270.3	Cytochrome b5	2479	2392	2075	1676	2028	2001	1835	2106	1293	1515	1161	1302	90.755	87.629	76.227	62.887	76.442	76.325	67.168	78.027	48.35	56.955	41.845	48.394
Solyc01g096280.2	Cytochrome P450	62	45	83	33	41	25	35	72	51	22	46	30	2.27	1.649	3.049	1.238	1.545	0.954	1.281	2.668	1.907	0.827	1.658	1.115
Solyc01g096290.4	Ubiquitin	5563	5954	5123	4197	5396	5403	6552	5312	6231	4785	4001	4763	203.658	218.12	188.197	157.479	203.393	206.089	239.828	196.809	233.002	179.888	144.204	177.035
Solyc01g096300.4	Ubiquitin-specific protease family C19 protein	96	97	105	79	112	81	135	119	127	111	112	143	3.514	3.554	3.857	2.964	4.222	3.09	4.942	4.409	4.749	4.173	4.037	5.315
Solyc01g096320.3	Homeobox-leucine zipper protein HOX6	955	586	744	37	118	96	259	451	186	227	580	616	34.962	21.468	27.331	1.388	4.448	3.662	9.48	16.709	6.955	8.534	20.904	22.896
Solyc01g096340.3	Small auxin up-regulated RNA2	608	567	492	452	478	548	578	678	548	497	539	540	22.258	20.772	18.074	16.96	18.017	20.903	21.157	25.12	20.492	18.684	19.427	20.071
Solyc01g096350.3	CDPK-related kinase 4	1135	1041	1071	1013	869	822	804	765	650	684	772	678	41.552	38.136	39.344	38.01	32.756	31.354	29.429	28.343	24.306	25.714	27.824	25.2
Solyc01g096360.3	Rho GTPase-activating protein 3	858	948	827	794	842	929	834	844	1111	953	1084	1137	31.411	34.729	30.38	29.792	31.738	35.435	30.528	31.27	41.545	35.827	39.07	42.261
Solyc01g096370.4	transcription factor MYC2	454	566	521	317	311	302	269	432	389	278	324	322	16.621	20.735	19.139	11.894	11.723	11.519	9.846	16.006	14.546	10.451	11.678	11.968
Solyc01g096390.4	DNA-directed RNA polymerase subunit	1565	1574	1537	1185	968	993	954	966	1163	930	1297	1154	57.294	57.662	56.463	44.463	36.487	37.876	34.92	35.79	43.489	34.963	46.746	42.893
Solyc01g096400.4	Transglut_core2 domain-containing protein	145	109	56	29	20	45	88	71	45	59	60	46	5.308	3.993	2.057	1.088	0.754	1.716	3.221	2.631	1.683	2.218	2.163	1.71
Solyc01g096405.1	Unknown protein	25	10	17	6	24	11	24	42	33	19	21	19	0.915	0.366	0.625	0.225	0.905	0.42	0.878	1.556	1.234	0.714	0.757	0.706
Solyc01g096410.4	Phosphatidylinositol 4-phosphate 5-kinase	86	109	137	70	51	49	113	113	93	88	153	122	3.148	3.993	5.033	2.627	1.922	1.869	4.136	4.187	3.478	3.308	5.514	4.535
Solyc01g096420.3	NADPH quinone oxidoreductase	916	664	646	369	231	244	578	303	156	186	58	61	33.534	24.325	23.731	13.846	8.707	9.307	21.157	11.226	5.833	6.993	2.09	2.267
Solyc01g096430.4	NADPH:quinone oxidoreductase-like	805	681	694	827	576	590	780	801	555	396	297	407	29.471	24.948	25.495	31.031	21.711	22.505	28.551	29.677	20.754	14.887	10.704	15.128
Solyc01g096440.4	Pentatricopeptide repeat-containing protein	40	53	25	28	18	12	11	6	10	16	16	10	1.464	1.942	0.918	1.051	0.678	0.458	0.403	0.222	0.374	0.602	0.577	0.372
Solyc01g096450.4	Eukaryotic aspartyl protease family protein	6758	8633	9956	4077	8600	5833	5951	10767	11677	7386	7673	8778	247.406	316.264	365.741	152.977	324.163	222.491	217.829	398.916	436.65	277.67	276.55	326.267
Solyc01g096460.2	RING-type E3 ubiquitin transferase	378	351	352	293	223	241	346	262	183	228	201	172	13.838	12.859	12.931	10.994	8.406	9.193	12.665	9.707	6.843	8.571	7.244	6.393
Solyc01g096470.3	Sequence-specific DNA binding transcription factor	1687	1551	1636	1592	1638	1670	1839	1889	1697	1612	1695	1756	61.76	56.82	60.1	59.735	61.742	63.7	67.314	69.987	63.458	60.602	61.091	65.268
Solyc01g096480.2	thioredoxin AF261142	714	878	1018	959	1355	904	1347	1269	1372	1322	1100	1417	26.139	32.165	37.397	35.983	51.074	34.482	49.305	47.016	51.305	49.699	39.646	52.668
Solyc01g096490.3	E3 ubiquitin-protein ligase KEG	2056	1986	1889	1894	1406	1427	1507	1211	1379	1362	1756	1402	75.269	72.756	69.394	71.066	52.997	54.431	55.162	44.867	51.566	51.203	63.29	52.111
Solyc01g096500.3	Sphingoid long-chain bases kinase 1	1989	2023	2071	2307	1993	1940	1617	1655	1627	1666	1984	1515	72.816	74.111	76.08	86.563	75.123	73.998	59.188	61.318	60.84	62.632	71.507	56.311
Solyc01g096510.2	Sigma factor binding protein 1, chloroplastic	643	333	405	382	664	965	162	85	157	44	375	225	23.54	12.199	14.878	14.333	25.028	36.808	5.93	3.149	5.871	1.654	13.516	8.363
Solyc01g096520.3	Peptidyl-prolyl cis-trans isomerase	1343	1081	919	703	802	799	1073	934	851	745	657	728	49.166	39.602	33.76	26.378	30.23	30.477	39.276	34.605	31.822	28.008	23.68	27.059
Solyc01g096530.3	Trafficking protein particle complex subunit	357	362	418	259	311	279	337	282	281	248	226	256	13.07	13.262	15.356	9.718	11.723	10.642	12.335	10.448	10.508	9.323	8.145	9.515
Solyc01g096540.4	DUF810 domain-containing protein	1306	1217	1079	1059	762	767	886	610	788	745	932	693	47.812	44.584	39.638	39.736	28.722	29.256	32.431	22.6	29.466	28.008	33.591	25.758
Solyc01g096550.3	Protein arginine N-methyltransferase	982	932	605	508	611	561	677	422	461	450	442	360	35.95	34.143	22.225	19.061	23.031	21.398	24.781	15.635	17.239	16.917	15.931	13.381
Solyc01g096560.3	Subtilisin-like protease	47	34	47	65	39	16	22	23	43	30	31	24	1.721	1.246	1.727	2.439	1.47	0.61	0.805	0.852	1.608	1.128	1.117	0.892
Solyc01g096570.3	Exonuclease	4725	4335	3782	3943	3717	3236	3262	3226	2666	2932	3385	3087	172.979	158.81	138.935	147.949	140.106	123.432	119.401	119.523	99.692	110.226	122.002	114.74
Solyc01g096580.3	40S ribosomal protein S20	3617	3817	3146	2245	2806	2672	3012	3110	3390	2473	2207	2741	132.416	139.833	115.571	84.237	105.767	101.919	110.25	115.225	126.766	92.97	79.545	101.879
Solyc01g096590.3	40S ribosomal protein S20	2264	2352	2090	1537	1898	2018	1843	2053	2233	1689	1541	1812	82.884	86.164	76.778	57.671	71.542	76.974	67.461	76.063	83.501	63.497	55.541	67.35
Solyc01g096600.4	THO complex subunit 1	1503	1293	1271	1315	1259	1249	1520	985	1218	1225	1427	1245	55.024	47.368	46.691	49.341	47.456	47.641	55.638	36.494	45.546	46.053	51.432	46.275
Solyc01g096610.4	Cilia- and flagella-associated protein 20	559	571	524	504	590	493	638	584	603	620	562	474	20.465	20.918	19.25	18.911	22.239	18.805	23.353	21.637	22.549	23.308	20.256	17.618
Solyc01g096620.4	Cilia-and flagella-associated protein 20	1195	1260	1354	1117	765	890	774	730	583	740	1005	695	43.748	46.159	49.74	41.912	28.835	33.948	28.331	27.046	21.801	27.82	36.222	25.832
Solyc01g096630.3	Cilia-and flagella-associated protein 20	1646	1781	2003	1481	2186	2320	1723	1600	1573	1450	1570	1823	60.259	65.246	73.582	55.57	82.398	88.493	63.068	59.28	58.821	54.512	56.586	67.759
Solyc01g096650.3	RING/U-box superfamily protein	15	24	22	5	15	18	9	35	21	18	26	16	0.549	0.879	0.808	0.188	0.565	0.687	0.329	1.297	0.785	0.677	0.937	0.595
Solyc01g096660.3	proline-rich family protein	5430	6008	6494	6953	8148	8890	8999	11138	10403	10398	9728	10445	198.789	220.099	238.562	260.889	307.125	339.095	329.397	412.662	389.01	390.904	350.617	388.227
Solyc01g096670.4	Cytochrome P450	1635	1602	2067	1966	2086	1884	1685	2144	2065	1969	2405	2501	59.856	58.688	75.933	73.768	78.628	71.862	61.677	79.435	77.219	74.023	86.681	92.959
Solyc01g096680.4	65-kDa microtubule-associated protein 5	84	125	116	68	92	69	73	94	106	66	71	54	3.075	4.579	4.261	2.551	3.468	2.632	2.672	3.483	3.964	2.481	2.559	2.007
Solyc01g096700.4	DnaJ domain-containing protein	18047	17622	13499	11792	15554	13780	24547	16702	20835	18490	15619	16805	660.689	645.569	495.896	442.458	586.282	525.617	898.512	618.807	779.104	695.116	562.94	624.62
Solyc01g096710.4	Dr1-associated corepressor	1703	1480	1332	1284	1523	1374	1543	1245	1404	1121	1024	1043	62.346	54.219	48.932	48.178	57.407	52.409	56.48	46.127	52.501	42.143	36.907	38.767
Solyc01g096720.4	Protein ZINC INDUCED FACILITATOR-LIKE 1	1273	917	144	7	10	29	1783	77	24	133	29	11	46.604	33.594	5.29	0.263	0.377	1.106	65.264	2.853	0.897	5	1.045	0.409
Solyc01g096730.2	protein ZINC INDUCED FACILITATOR-LIKE 1-like	817	601	313	419	300	361	846	371	280	257	231	158	29.91	22.017	11.498	15.722	11.308	13.77	30.967	13.746	10.47	9.662	8.326	5.873
Solyc01g096740.4	Protein ZINC INDUCED FACILITATOR-LIKE 1	552	535	666	425	465	509	461	480	411	415	299	183	20.208	19.599	24.466	15.947	17.527	19.415	16.874	17.784	15.369	15.602	10.777	6.802
Solyc01g096760.3	pre-rRNA-processing protein TSR2-like	620	603	495	482	569	557	823	586	756	544	448	531	22.698	22.09	18.184	18.086	21.448	21.246	30.125	21.711	28.27	20.451	16.147	19.737
Solyc01g096780.4	Protein SAD1/UNC-84 domain protein 2	1735	1821	1776	1921	1571	1373	1681	1590	1561	1677	1800	1662	63.517	66.711	65.243	72.079	59.216	52.371	61.531	58.909	58.372	63.045	64.876	61.774
Solyc01g096790.4	B3 domain-containing protein	43	44	24	29	18	8	26	22	29	18	13	17	1.574	1.612	0.882	1.088	0.678	0.305	0.952	0.815	1.084	0.677	0.469	0.632
Solyc01g096800.3	Peter Pan-like protein	1101	1084	671	606	524	525	683	377	454	390	424	382	40.307	39.712	24.65	22.738	19.751	20.025	25	13.968	16.977	14.662	15.282	14.198
Solyc01g096810.3	EIL3	4173	3667	3485	4071	3904	3850	3181	2577	2686	2479	2540	2646	152.771	134.338	128.024	152.751	147.155	146.852	116.436	95.478	100.44	93.196	91.547	98.348
Solyc01g096820.4	Calcium/calmodulin dependent protein kinase	53	28	55	14	11	19	8	15	15	10	11	7	1.94	1.026	2.02	0.525	0.415	0.725	0.293	0.556	0.561	0.376	0.396	0.26
Solyc01g096830.3	Cation-transporting ATPase	2781	2650	2540	2589	2125	1973	2118	1805	1689	1708	2078	1762	101.811	97.081	93.309	97.144	80.098	75.257	77.527	66.875	63.158	64.211	74.895	65.491
Solyc01g096840.3	QWRF motif protein (DUF566)	118	144	184	97	99	77	96	192	165	133	130	115	4.32	5.275	6.759	3.64	3.732	2.937	3.514	7.114	6.17	5	4.685	4.274
Solyc01g096850.4	Protein FAR1-RELATED SEQUENCE 3	512	460	512	484	331	312	280	297	222	307	447	269	18.744	16.852	18.809	18.161	12.476	11.901	10.249	11.004	8.301	11.541	16.111	9.998
Solyc01g096860.3	AP2-like ethylene-responsive transcription factor	23	32	67	18	10	6	15	41	66	3	9	17	0.842	1.172	2.461	0.675	0.377	0.229	0.549	1.519	2.468	0.113	0.324	0.632
Solyc01g096870.4	Proline-tRNA ligase-like protein	3055	3176	3487	3588	3386	3497	4246	3674	4286	4573	4500	4693	111.842	116.35	128.098	134.628	127.63	133.388	155.419	136.121	160.271	171.918	162.189	174.433
Solyc01g096880.4	Major facilitator superfamily protein	291	349	627	665	725	576	1021	866	1279	1131	1480	1386	10.653	12.785	23.033	24.952	27.328	21.971	37.372	32.085	47.827	42.519	53.342	51.516
Solyc01g096890.4	Serine-rich adhesin for platelets-like protein	328	273	278	268	228	244	287	271	193	216	249	219	12.008	10.001	10.213	10.056	8.594	9.307	10.505	10.041	7.217	8.12	8.974	8.14
Solyc01g096900.3	DNA gyrase subunit A	1624	1473	1112	1072	925	808	1237	893	974	910	1125	978	59.454	53.962	40.85	40.223	34.866	30.82	45.279	33.086	36.422	34.211	40.547	36.351
Solyc01g096910.3	Vacuolar protein sorting-associated protein 36	895	881	924	1120	801	692	771	689	647	763	869	631	32.765	32.275	33.944	42.024	30.192	26.395	28.221	25.527	24.194	28.684	31.321	23.453
Solyc01g096920.3	GATA zinc finger protein	1567	1456	934	907	872	794	1168	656	653	653	666	607	57.367	53.34	34.311	34.032	32.869	30.286	42.753	24.305	24.418	24.549	24.004	22.561
Solyc01g096930.3	Phospholipid-transporting ATPase	752	770	724	1006	579	650	571	382	341	456	557	403	27.53	28.208	26.597	37.747	21.824	24.793	20.901	14.153	12.751	17.143	20.075	14.979
Solyc01g096940.4	Protein kinase	576	608	674	297	450	500	306	418	444	344	411	403	21.087	22.274	24.76	11.144	16.962	19.072	11.201	15.487	16.603	12.932	14.813	14.979
Solyc01g096950.4	WD40 repeat-containing protein	441	397	340	313	288	270	283	200	271	246	283	247	16.145	14.544	12.49	11.744	10.856	10.299	10.359	7.41	10.134	9.248	10.2	9.181
Solyc01g096960.3	Inactive protein RESTRICTED TEV MOVEMENT 2	110	126	205	127	132	101	172	268	202	129	165	144	4.027	4.616	7.531	4.765	4.976	3.852	6.296	9.929	7.554	4.85	5.947	5.352
Solyc01g096970.3	Unknown protein	128	133	95	126	141	143	97	58	98	109	86	80	4.686	4.872	3.49	4.728	5.315	5.455	3.551	2.149	3.665	4.098	3.1	2.973
Solyc01g096980.2	Inactive protein RESTRICTED TEV MOVEMENT 2	33	30	30	41	38	19	54	66	53	38	59	49	1.208	1.099	1.102	1.538	1.432	0.725	1.977	2.445	1.982	1.429	2.126	1.821
Solyc01g096990.4	Vacuolar protein sorting-associated protein 9A	1350	1189	1170	895	939	889	985	795	894	799	830	842	49.423	43.558	42.981	33.582	35.394	33.91	36.055	29.455	33.43	30.038	29.915	31.296
Solyc01g097000.3	Glycosyl hydrolase family protein	235	278	308	167	228	176	153	228	340	149	255	248	8.603	10.184	11.315	6.266	8.594	6.713	5.6	8.447	12.714	5.602	9.191	9.218
Solyc01g097010.3	RNA-binding KH domain-containing protein	4221	4467	3826	4628	4659	4351	4569	4255	4109	4224	4100	4724	154.528	163.645	140.551	173.651	175.613	165.962	167.242	157.647	153.652	158.798	147.772	175.585
Solyc01g097020.4	succinate dehydrogenase subunit 8, mitochondrial	1282	1212	1191	866	1384	1187	1288	1224	1385	845	792	906	46.933	44.401	43.752	32.494	52.168	45.276	47.146	45.349	51.791	31.767	28.545	33.675
Solyc01g097030.3	Transposase, MuDR, plant	553	558	570	527	459	447	458	420	357	492	580	480	20.245	20.442	20.939	19.774	17.301	17.05	16.765	15.561	13.35	18.496	20.904	17.841
Solyc01g097040.4	Myosin-binding protein 1	532	462	472	650	388	392	521	350	406	439	466	337	19.476	16.925	17.339	24.389	14.625	14.952	19.071	12.967	15.182	16.504	16.796	12.526
Solyc01g097070.4	DNA topoisomerase	112	137	148	70	79	111	75	115	172	88	83	133	4.1	5.019	5.437	2.627	2.978	4.234	2.745	4.261	6.432	3.308	2.991	4.943
Solyc01g097110.2	Fanconi anemia group D2 protein	181	168	158	70	40	40	78	89	92	83	98	73	6.626	6.155	5.804	2.627	1.508	1.526	2.855	3.297	3.44	3.12	3.532	2.713
Solyc01g097120.3	Protein WVD2-like 1	1484	1562	1726	1371	1362	1289	1445	1572	1538	1201	1366	1213	54.328	57.223	63.406	51.442	51.338	49.167	52.892	58.242	57.512	45.151	49.233	45.086
Solyc01g097130.4	Pentatricopeptide repeat-containing protein, mitochondrial	602	573	515	562	466	395	533	436	500	456	494	480	22.039	20.991	18.919	21.087	17.565	15.067	19.51	16.154	18.697	17.143	17.805	17.841
Solyc01g097140.4	Arsenate reductase 2.1	626	566	499	551	672	691	709	647	613	609	498	559	22.917	20.735	18.331	20.675	25.33	26.357	25.952	23.971	22.923	22.895	17.949	20.777
Solyc01g097150.4	Unknown protein	187	253	179	143	235	204	328	176	241	190	149	161	6.846	9.268	6.576	5.366	8.858	7.781	12.006	6.521	9.012	7.143	5.37	5.984
Solyc01g097160.3	FAD/NAD(P)-binding oxidoreductase family protein	1223	1224	1468	1930	1513	1738	1693	1529	1597	2010	2167	1780	44.773	44.84	53.928	72.417	57.03	66.293	61.97	56.649	59.718	75.564	78.103	66.16
Solyc01g097170.3	vitellogenin	271	219	232	180	262	266	225	253	213	166	156	167	9.921	8.023	8.523	6.754	9.876	10.146	8.236	9.374	7.965	6.241	5.623	6.207
Solyc01g097190.4	Ankyrin-like protein	1241	1212	1128	1208	1324	1472	1769	1288	1762	1770	1765	1871	45.432	44.401	41.438	45.326	49.906	56.147	64.752	47.72	65.888	66.542	63.614	69.543
Solyc01g097200.1	Ankyrin-like protein	23	14	20	22	10	17	21	10	8	16	12	16	0.842	0.513	0.735	0.825	0.377	0.648	0.769	0.37	0.299	0.602	0.433	0.595
Solyc01g097230.4	PRA1 family protein	229	190	205	201	227	195	226	209	227	237	316	234	8.384	6.961	7.531	7.542	8.556	7.438	8.272	7.743	8.488	8.91	11.389	8.697
Solyc01g097240.3	Pathogenesis-related protein 4	18514	5498	636	5114	2769	1924	877	461	212	491	636	411	677.785	201.415	23.364	191.887	104.373	73.388	32.101	17.08	7.928	18.459	22.923	15.276
Solyc01g097250.4	Myb/SANT-like DNA-binding domain protein	473	461	458	399	388	396	446	432	427	390	431	367	17.316	16.888	16.825	14.971	14.625	15.105	16.325	16.006	15.967	14.662	15.534	13.641
Solyc01g097260.4	Unknown protein	94	78	81	102	80	82	77	84	102	55	57	91	3.441	2.857	2.976	3.827	3.015	3.128	2.818	3.112	3.814	2.068	2.054	3.382
Solyc01g097280.2	Pathogenesis-related protein 4b	943	940	1095	1513	1341	1026	428	687	368	646	461	367	34.523	34.436	40.226	56.771	50.547	39.135	15.666	25.453	13.761	24.286	16.615	13.641
Solyc01g097290.4	auxin-regulated IAA16	4465	4589	5151	3369	4413	3776	5621	5188	6701	4716	4723	4965	163.461	168.115	189.226	126.411	166.341	144.03	205.75	192.215	250.577	177.294	170.226	184.543
Solyc01g097300.4	Prefoldin subunit 4	698	702	600	394	514	551	722	552	762	502	409	478	25.553	25.717	22.041	14.784	19.374	21.017	26.428	20.452	28.494	18.872	14.741	17.767
Solyc01g097310.3	Sec-independent protein translocase protein TATA, chloroplastic	1727	1870	2117	2061	2531	2216	2655	2800	2695	2667	2247	2460	63.224	68.506	77.77	77.333	95.402	84.526	97.183	103.74	100.777	100.264	80.986	91.435
Solyc01g097320.3	Mediator of RNA polymerase II transcription subunit 14	1165	1172	1138	1252	727	753	908	645	671	729	1015	724	42.65	42.935	41.805	46.977	27.403	28.722	33.236	23.897	25.091	27.406	36.583	26.91
Solyc01g097330.3	Light-inducible protein CPRF2	1460	1512	1855	2003	1796	1935	2310	2275	2441	1912	1928	1805	53.45	55.391	68.145	75.156	67.697	73.808	84.555	84.288	91.279	71.88	69.489	67.09
Solyc01g097340.3	GDP-mannose-3',5'-epimerase	3369	3670	3971	3066	3085	3107	3972	4196	3865	4182	4385	3750	123.337	134.448	145.878	115.042	116.284	118.512	145.39	155.461	144.528	157.219	158.044	139.383
Solyc01g097350.4	Calcium-binding EF hand family protein	1648	1448	1266	1176	1087	1182	1217	871	744	766	695	657	60.332	53.046	46.507	44.126	40.973	45.086	44.547	32.27	27.821	28.797	25.049	24.42
Solyc01g097360.4	hypothetical protein	1114	1130	920	843	1089	1247	1148	1268	1147	1021	876	1009	40.783	41.397	33.797	31.631	41.048	47.565	42.021	46.979	42.891	38.384	31.573	37.503
Solyc01g097380.2	NAD(P)-linked oxidoreductase, aldo/keto reductase family protein	36	32	14	13	29	5	18	9	17	22	10	12	1.318	1.172	0.514	0.488	1.093	0.191	0.659	0.333	0.636	0.827	0.36	0.446
Solyc01g097390.4	NAD(P)-linked oxidoreductase, aldo/keto reductase family protein	180	198	167	92	117	111	130	119	117	125	120	113	6.59	7.254	6.135	3.452	4.41	4.234	4.758	4.409	4.375	4.699	4.325	4.2
Solyc01g097440.3	Peptide-N(4)-(N-acetyl-beta-glucosaminyl)asparagine amidase	1556	1426	1259	1365	1281	1268	1010	816	933	920	1001	930	56.964	52.24	46.25	51.217	48.285	48.366	36.97	30.233	34.889	34.587	36.078	34.567
Solyc01g097450.3	PITH domain-containing protein	942	995	856	684	798	751	994	830	895	785	737	757	34.486	36.451	31.446	25.665	30.079	28.646	36.384	30.751	33.468	29.511	26.563	28.137
Solyc01g097460.3	Ribose 5-phosphate isomerase A	4525	5345	6929	7064	6510	7020	7414	8854	8752	10887	10476	10216	165.657	195.81	254.542	265.054	245.384	267.767	271.38	328.04	327.272	409.288	377.576	379.716
Solyc01g097470.4	Neurogenic locus notch-like protein	425	337	453	115	160	93	68	91	50	100	69	85	15.559	12.346	16.641	4.315	6.031	3.547	2.489	3.372	1.87	3.759	2.487	3.159
Solyc01g097500.4	LSTK-1-like kinase	2062	2263	2326	1770	1729	1828	1609	1529	1960	1524	1854	1824	75.488	82.903	85.447	66.414	65.172	69.726	58.895	56.649	73.292	57.293	66.822	67.796
Solyc01g097510.4	annexin 3	509	522	445	413	481	415	451	570	526	479	443	501	18.634	19.123	16.347	15.497	18.13	15.83	16.508	21.118	19.669	18.008	15.967	18.622
Solyc01g097520.4	annexin 5	1026	990	982	651	674	724	663	853	698	612	763	847	37.561	36.268	36.075	24.427	25.405	27.616	24.268	31.604	26.101	23.008	27.5	31.482
Solyc01g097540.4	annexin 4	239	336	245	259	236	189	275	221	214	237	248	234	8.75	12.309	9	9.718	8.896	7.209	10.066	8.188	8.002	8.91	8.938	8.697
Solyc01g097550.4	annexin 6	15	39	93	13	4	12	11	77	57	4	2	0	0.549	1.429	3.416	0.488	0.151	0.458	0.403	2.853	2.131	0.15	0.072	0
Solyc01g097570.2	Protein SUPPRESSOR OF K(+) TRANSPORT GROWTH DEFECT 1	244	177	213	160	160	164	283	186	146	98	123	82	8.933	6.484	7.825	6.003	6.031	6.256	10.359	6.891	5.46	3.684	4.433	3.048
Solyc01g097600.2	Pseudouridine synthase family protein	797	756	577	517	558	502	637	430	552	481	467	419	29.178	27.696	21.197	19.399	21.033	19.148	23.317	15.931	20.641	18.083	16.832	15.574
Solyc01g097610.3	F-box domain-containing protein	346	375	337	327	347	331	351	278	310	336	346	331	12.667	13.738	12.38	12.27	13.08	12.625	12.848	10.3	11.592	12.632	12.471	12.303
Solyc01g097630.3	F-box protein At5g07610-like	15	14	6	30	19	19	31	18	13	16	11	14	0.549	0.513	0.22	1.126	0.716	0.725	1.135	0.667	0.486	0.602	0.396	0.52
Solyc01g097640.3	Ribosome biogenesis protein BMS1-like protein	2037	1921	1290	1103	857	858	1395	801	916	830	990	752	74.573	70.374	47.389	41.387	32.303	32.727	51.062	29.677	34.253	31.203	35.682	27.951
Solyc01g097650.3	Serinc-domain containing serine and sphingolipid biosynthesis protein	494	535	502	295	496	459	389	450	436	288	308	379	18.085	19.599	18.441	11.069	18.696	17.508	14.239	16.672	16.304	10.827	11.101	14.087
Solyc01g097670.4	Pentatricopeptide repeat	92	93	47	62	27	35	57	32	45	47	46	48	3.368	3.407	1.727	2.326	1.018	1.335	2.086	1.186	1.683	1.767	1.658	1.784
Solyc01g097680.2	Extensin-like protein Dif10	26	41	164	70	6	50	31	290	166	11	3	1	0.952	1.502	6.025	2.627	0.226	1.907	1.135	10.744	6.207	0.414	0.108	0.037
Solyc01g097690.2	Extensin-like protein Dif10	100	101	224	97	122	91	43	163	165	25	5	18	3.661	3.7	8.229	3.64	4.599	3.471	1.574	6.039	6.17	0.94	0.18	0.669
Solyc01g097710.1	Extensin-like protein Dif10	20	21	26	27	19	16	8	13	7	13	17	11	0.732	0.769	0.955	1.013	0.716	0.61	0.293	0.482	0.262	0.489	0.613	0.409
Solyc01g097720.1	Extensin-like protein Dif10	42	52	286	162	53	48	162	746	342	32	22	25	1.538	1.905	10.506	6.079	1.998	1.831	5.93	27.639	12.789	1.203	0.793	0.929
Solyc01g097730.4	Pentatricopeptide repeat-containing protein	392	358	366	362	286	282	342	204	299	254	323	286	14.351	13.115	13.445	13.583	10.78	10.756	12.518	7.558	11.181	9.549	11.642	10.63
Solyc01g097740.3	ER membrane protein complex subunit 2	1850	1801	1640	1266	1470	1496	1365	1494	1591	1120	1100	1218	67.727	65.978	60.247	47.503	55.409	57.063	49.964	55.353	59.494	42.105	39.646	45.271
Solyc01g097760.3	60S ribosomal protein L7a	14835	14700	12105	10487	12276	11626	12671	11135	12718	9976	8932	10192	543.1	538.524	444.687	393.492	462.723	443.456	463.806	412.55	475.577	375.039	321.927	378.824
Solyc01g097770.4	phototropin 2	9066	10057	10331	12402	10972	11479	9490	8819	9263	10795	13873	11638	331.9	368.431	379.517	465.346	413.571	437.849	347.369	326.743	346.381	405.829	500.011	432.57
Solyc01g097790.3	DUF868 domain-containing protein	234	192	204	191	212	242	310	200	288	255	237	290	8.567	7.034	7.494	7.167	7.991	9.231	11.347	7.41	10.769	9.587	8.542	10.779
Solyc01g097800.3	Ribose-5-phosphate isomerase B	9	11	45	11	10	62	11	18	10	7	20	14	0.329	0.403	1.653	0.413	0.377	2.365	0.403	0.667	0.374	0.263	0.721	0.52
Solyc01g097810.3	zeta-carotene desaturase	2667	2766	2880	3332	2651	2934	3040	2783	2790	3351	4025	3194	97.637	101.33	105.799	125.023	99.925	111.913	111.275	103.11	104.329	125.978	145.069	118.717
Solyc01g097820.4	Adenine phosphoribosyltransferase-like protein, putative (DUF2358)	352	351	401	585	669	547	454	502	516	501	596	538	12.886	12.859	14.731	21.95	25.217	20.864	16.618	18.599	19.295	18.835	21.481	19.997
Solyc01g097830.2	DUF868 family protein (DUF868)	131	90	87	67	35	33	223	187	222	106	92	125	4.796	3.297	3.196	2.514	1.319	1.259	8.163	6.928	8.301	3.985	3.316	4.646
Solyc01g097840.3	MAP kinase kinase kinase 6	787	761	744	813	743	777	617	550	667	475	577	480	28.812	27.879	27.331	30.505	28.006	29.637	22.584	20.377	24.942	17.857	20.796	17.841
Solyc01g097860.4	myelin-associated oligodendrocyte basic protein	2286	2594	3147	2715	3404	3425	3290	3424	4006	3815	3956	4228	83.689	95.029	115.608	101.872	128.308	130.641	120.426	126.859	149.8	143.422	142.582	157.149
Solyc01g097870.3	40S ribosomal protein S24	5485	5676	5090	4299	5460	4874	6184	5326	5964	4978	4418	4771	200.802	207.936	186.985	161.306	205.806	185.911	226.357	197.328	223.018	187.144	159.234	177.332
Solyc01g097880.4	tRNA-specific adenosine deaminase, chloroplastic	1997	1851	1878	1722	1718	1823	2016	1656	1281	1227	1055	1035	73.109	67.81	68.99	64.613	64.757	69.536	73.793	61.355	47.902	46.128	38.024	38.47
Solyc01g097890.2	DNA-binding storekeeper transcriptional regulator	1026	926	944	879	748	741	620	667	551	572	609	609	37.561	33.923	34.679	32.982	28.195	28.264	22.694	24.712	20.604	21.504	21.95	22.636
Solyc01g097910.2	Rubredoxin	1497	2102	2457	2516	4299	2211	3008	3561	3191	4024	4158	3451	54.804	77.005	90.26	94.405	162.044	84.335	110.104	131.935	119.324	151.279	149.863	128.269
Solyc01g097920.3	Cysteine synthase	723	791	758	906	896	1075	1083	688	791	760	579	513	26.469	28.978	27.846	33.995	33.773	41.004	39.642	25.49	29.579	28.572	20.868	19.068
Solyc01g097930.3	Cysteine synthase	17	32	43	47	20	24	30	62	58	20	25	26	0.622	1.172	1.58	1.764	0.754	0.915	1.098	2.297	2.169	0.752	0.901	0.966
Solyc01g097970.4	Deoxyuridine 5'-triphosphate nucleotidohydrolase	259	298	272	122	228	150	142	299	271	151	155	195	9.482	10.917	9.992	4.578	8.594	5.722	5.198	11.078	10.134	5.677	5.587	7.248
Solyc01g097980.3	CTR1-like protein kinase 2	1703	1430	1449	1503	1058	1165	932	832	824	961	1127	1002	62.346	52.387	53.23	56.395	39.88	44.437	34.115	30.825	30.813	36.128	40.619	37.243
Solyc01g097990.3	N-acetyltransferase	19	26	8	6	7	8	18	14	14	11	6	8	0.696	0.952	0.294	0.225	0.264	0.305	0.659	0.519	0.524	0.414	0.216	0.297
Solyc01g098000.3	Elongation factor 1-delta	1784	1908	1649	1335	1471	1436	1311	1349	1271	1124	1102	1137	65.311	69.898	60.577	50.092	55.447	54.774	47.987	49.98	47.528	42.256	39.718	42.261
Solyc01g098010.4	N-acetyltransferase	99	86	106	60	58	53	38	35	54	22	33	37	3.624	3.151	3.894	2.251	2.186	2.022	1.391	1.297	2.019	0.827	1.189	1.375
Solyc01g098020.2	N-acetyltransferase	617	578	504	503	573	524	535	407	325	435	376	373	22.588	21.175	18.515	18.873	21.598	19.987	19.583	15.079	12.153	16.353	13.552	13.864
Solyc01g098030.4	Hydroxyproline-rich glycoprotein-like	1722	1679	1211	1350	1268	1257	1552	1130	1036	1142	1213	1050	63.041	61.509	44.487	50.654	47.795	47.946	56.809	41.866	38.74	42.933	43.719	39.027
Solyc01g098040.3	S-adenosyl-L-methionine-dependent methyltransferases superfamily protein	1094	1206	1368	1129	1241	1046	1237	1238	1216	1039	1240	1149	40.051	44.181	50.255	42.362	46.777	39.898	45.279	45.868	45.471	39.06	44.692	42.707
Solyc01g098080.3	BY-2 kinesin-like protein 5	534	618	629	601	595	666	578	490	564	448	518	507	19.549	22.64	23.107	22.551	22.428	25.404	21.157	18.154	21.09	16.842	18.67	18.845
Solyc01g098090.3	meloidogyne-induced giant cell protein DB214	2083	2071	2273	2685	2084	1963	1866	1669	1822	2037	2535	1911	76.257	75.87	83.5	100.746	78.553	74.876	68.303	61.836	68.132	76.579	91.366	71.029
Solyc01g098100.2	60S ribosome subunit biogenesis protein NIP7 homolog	807	841	608	569	670	665	787	460	475	543	443	482	29.544	30.809	22.335	21.35	25.255	25.365	28.807	17.043	17.762	20.414	15.967	17.915
Solyc01g098110.4	Acyltransferase-like protein, chloroplastic	2273	2537	2590	3433	3044	2586	3364	3701	3281	4163	5151	3821	83.213	92.941	95.146	128.812	114.738	98.639	123.135	137.122	122.69	156.504	185.652	142.022
Solyc01g098120.2	Unknown protein	11	17	15	46	28	17	16	20	11	18	20	16	0.403	0.623	0.551	1.726	1.055	0.648	0.586	0.741	0.411	0.677	0.721	0.595
Solyc01g098140.4	Alpha/beta-hydrolases superfamily protein	501	263	180	703	190	169	288	75	61	120	80	67	18.341	9.635	6.612	26.378	7.162	6.446	10.542	2.779	2.281	4.511	2.883	2.49
Solyc01g098150.3	Pentatricopeptide repeat-containing protein	407	511	445	594	420	382	482	353	403	467	661	451	14.9	18.72	16.347	22.288	15.831	14.571	17.643	13.079	15.07	17.556	23.824	16.763
Solyc01g098160.3	Cyclin-dependent kinase C-2	3423	3498	3213	3515	3011	3236	2982	2926	2656	2795	2980	2839	125.314	128.147	118.032	131.889	113.495	123.432	109.152	108.408	99.318	105.076	107.405	105.522
Solyc01g098170.3	Protein HASTY 1	1257	1163	1243	1074	964	841	806	753	840	831	1021	933	46.018	42.606	45.663	40.298	36.336	32.079	29.503	27.899	31.411	31.241	36.799	34.678
Solyc01g098180.3	translation initiation factor eIF-2B subunit epsilon isoform X1	1882	1861	1623	1568	1387	1374	1639	1131	1283	1304	1424	1335	68.899	68.176	59.622	58.834	52.281	52.409	59.994	41.903	47.976	49.023	51.324	49.62
Solyc01g098190.3	(Sodium/potassium)/proton exchanger 4	579	541	724	555	692	676	483	587	678	782	1163	1144	21.197	19.819	26.597	20.825	26.084	25.785	17.68	21.748	25.353	29.399	41.917	42.521
Solyc01g098200.3	Vesicle-associated protein 1-2	297	310	307	187	173	189	191	235	277	153	154	184	10.873	11.357	11.278	7.017	6.521	7.209	6.991	8.707	10.358	5.752	5.55	6.839
Solyc01g098210.3	transmembrane protein adipocyte-associated 1-like	225	247	239	210	188	219	197	167	168	140	156	155	8.237	9.049	8.78	7.88	7.086	8.353	7.211	6.187	6.282	5.263	5.623	5.761
Solyc01g098230.3	Mitochondrial import inner membrane translocase subunit TIM44-2	1432	1165	906	980	705	829	1259	604	721	834	849	782	52.425	42.679	33.283	36.771	26.574	31.621	46.084	22.378	26.961	31.354	30.6	29.066
Solyc01g098240.3	FRIGIDA-like protein	12	16	27	19	38	14	10	8	15	7	23	11	0.439	0.586	0.992	0.713	1.432	0.534	0.366	0.296	0.561	0.263	0.829	0.409
Solyc01g098250.4	DnaJ domain-containing protein	1337	1301	1284	1383	941	1011	1025	748	820	867	1080	846	48.947	47.661	47.169	51.893	35.469	38.563	37.519	27.713	30.663	32.594	38.925	31.445
Solyc01g098270.1	Chaperone protein DnaJ	82	61	22	42	24	38	84	22	18	27	35	30	3.002	2.235	0.808	1.576	0.905	1.449	3.075	0.815	0.673	1.015	1.261	1.115
Solyc01g098300.1	DNAJ heat shock N-terminal domain-containing protein	11	16	8	14	3	9	17	3	2	7	4	4	0.403	0.586	0.294	0.525	0.113	0.343	0.622	0.111	0.075	0.263	0.144	0.149
Solyc01g098320.4	DNA-directed RNA polymerase V subunit 5A	171	206	208	136	198	101	172	195	240	160	156	154	6.26	7.547	7.641	5.103	7.463	3.852	6.296	7.225	8.975	6.015	5.623	5.724
Solyc01g098340.3	DnaJ domain	499	423	484	527	539	428	474	347	463	499	602	554	18.268	15.496	17.78	19.774	20.317	16.325	17.35	12.856	17.313	18.759	21.697	20.591
Solyc01g098350.3	L1_1	926	842	745	716	734	717	689	639	569	569	637	526	33.9	30.846	27.368	26.866	27.667	27.349	25.22	23.675	21.277	21.391	22.959	19.551
Solyc01g098380.4	4-hydroxy-tetrahydrodipicolinate reductase 1, chloroplastic-like	1054	1125	1005	627	684	660	851	684	983	733	718	885	38.586	41.214	36.919	23.526	25.782	25.175	31.15	25.342	36.758	27.557	25.878	32.894
Solyc01g098390.3	Gibberellin receptor	849	872	860	745	803	703	743	679	737	679	712	762	31.081	31.945	31.593	27.954	30.268	26.815	27.197	25.157	27.559	25.526	25.662	28.323
Solyc01g098400.3	Histidine phosphotransfer protein	206	162	203	144	215	243	185	270	370	220	158	198	7.542	5.935	7.457	5.403	8.104	9.269	6.772	10.003	13.836	8.271	5.695	7.359
Solyc01g098410.4	Lyk13	138	148	175	173	162	152	158	238	205	271	352	276	5.052	5.422	6.429	6.491	6.106	5.798	5.783	8.818	7.666	10.188	12.687	10.259
Solyc01g098430.3	Autophagy-related protein 18h	2007	1979	2136	2013	1596	1584	1636	1373	1308	1513	2021	1448	73.475	72.499	78.468	75.531	60.159	60.419	59.884	50.869	48.911	56.88	72.841	53.82
Solyc01g098450.4	TATA box-binding protein associated factor RNA polymerase I subunit C	462	459	459	525	363	335	268	204	237	351	544	318	16.914	16.815	16.862	19.699	13.683	12.778	9.81	7.558	8.862	13.196	19.607	11.82
Solyc01g098460.4	U6 small nuclear RNA (adenine-(43)-N(6))-methyltransferase	761	772	697	767	783	807	730	707	647	702	736	743	27.86	28.282	25.605	28.779	29.514	30.782	26.721	26.194	24.194	26.391	26.527	27.616
Solyc01g098470.2	Unknown protein	13	16	21	6	10	7	13	24	11	18	4	17	0.476	0.586	0.771	0.225	0.377	0.267	0.476	0.889	0.411	0.677	0.144	0.632
Solyc01g098480.3	Pentatricopeptide repeat-containing protein	52	69	49	18	20	12	29	25	27	17	26	11	1.904	2.528	1.8	0.675	0.754	0.458	1.062	0.926	1.01	0.639	0.937	0.409
Solyc01g098500.3	Sugar facilitator protein 5	1166	1067	1175	801	1254	1014	644	868	1070	747	940	1165	42.686	39.089	43.165	30.055	47.267	38.677	23.573	32.159	40.012	28.083	33.879	43.302
Solyc01g098520.3	MUTL protein homolog 3	71	74	82	108	108	128	77	77	85	82	102	101	2.599	2.711	3.012	4.052	4.071	4.882	2.818	2.853	3.178	3.083	3.676	3.754
Solyc01g098530.3	CTP synthase	14	14	28	23	23	16	22	9	16	27	17	18	0.513	0.513	1.029	0.863	0.867	0.61	0.805	0.333	0.598	1.015	0.613	0.669
Solyc01g098540.3	sec-independent translocase TatB-like protein isoform X1	167	147	117	162	206	259	184	142	157	161	165	133	6.114	5.385	4.298	6.079	7.765	9.879	6.735	5.261	5.871	6.053	5.947	4.943
Solyc01g098550.3	Tryptophan synthase alpha chain	1282	1308	1362	1087	1004	912	990	1065	1185	1081	1116	1139	46.933	47.918	50.034	40.786	37.844	34.787	36.238	39.458	44.312	40.639	40.223	42.335
Solyc01g098560.3	Sugar facilitator protein 8	873	866	1088	899	838	963	812	756	836	819	784	643	31.96	31.725	39.969	33.732	31.587	36.732	29.722	28.01	31.261	30.79	28.257	23.899
Solyc01g098570.2	FANTASTIC four-like protein (DUF3049)	142	198	240	96	121	149	113	123	173	115	121	113	5.199	7.254	8.817	3.602	4.561	5.683	4.136	4.557	6.469	4.323	4.361	4.2
Solyc01g098580.3	Phosphoglycerate mutase-like protein AT74H	233	251	285	233	263	200	233	267	243	231	217	208	8.53	9.195	10.47	8.743	9.913	7.629	8.529	9.892	9.087	8.684	7.821	7.731
Solyc01g098590.3	Phosphoglycerate mutase-like protein AT74	691	571	421	737	821	930	377	263	168	173	490	248	25.297	20.918	15.466	27.654	30.946	35.473	13.8	9.744	6.282	6.504	17.661	9.218
Solyc01g098600.3	Transmembrane protein, putative (DUF1068)	217	240	243	226	373	283	202	323	292	229	202	217	7.944	8.792	8.927	8.48	14.06	10.795	7.394	11.967	10.919	8.609	7.28	8.066
Solyc01g098610.4	glutathione synthetase 2	2055	2110	2355	2116	1759	1901	1894	1693	1593	1568	1672	1456	75.232	77.298	86.513	79.396	66.303	72.511	69.327	62.725	59.569	58.948	60.262	54.118
Solyc01g098620.2	Unknown protein	10	14	16	19	18	23	38	51	82	42	19	25	0.366	0.513	0.588	0.713	0.678	0.877	1.391	1.89	3.066	1.579	0.685	0.929
Solyc01g098630.3	Mitochondrial inner membrane translocase complex, subunit Tim44-related protein	546	450	321	268	313	308	493	225	359	333	300	314	19.989	16.485	11.792	10.056	11.798	11.748	18.046	8.336	13.424	12.519	10.813	11.671
Solyc01g098640.3	UPF0603 protein, chloroplastic	2360	2649	3580	3147	3572	3486	4283	5062	5332	5508	5273	5502	86.398	97.044	131.514	118.081	134.641	132.968	156.774	187.546	199.385	207.069	190.049	204.502
Solyc01g098650.2	GDSL esterase/lipase	1236	1221	1352	1258	1155	1244	1264	1036	900	1087	882	880	45.249	44.73	49.667	47.202	43.536	47.45	46.267	38.384	33.655	40.865	31.789	32.708
Solyc01g098690.2	Receptor-like protein 12	214	193	132	213	217	208	144	142	120	89	135	115	7.834	7.07	4.849	7.992	8.179	7.934	5.271	5.261	4.487	3.346	4.866	4.274
Solyc01g098700.4	Branched-chain-amino-acid aminotransferase-like protein 1	832	654	617	766	533	560	623	351	272	554	420	278	30.459	23.959	22.666	28.742	20.091	21.36	22.804	13.005	10.171	20.827	15.138	10.333
Solyc01g098710.3	aspartic proteinase-like protein 2	651	572	554	513	445	397	266	237	187	229	340	225	23.833	20.955	20.352	19.249	16.774	15.143	9.737	8.781	6.993	8.609	12.254	8.363
Solyc01g098720.3	Basic helix-loop-helix (BHLH) DNA-binding superfamily protein	34	35	43	5	15	5	5	8	7	8	6	0	1.245	1.282	1.58	0.188	0.565	0.191	0.183	0.296	0.262	0.301	0.216	0
Solyc01g098730.2	Unknown protein	22	22	11	21	9	22	13	13	0	21	18	14	0.805	0.806	0.404	0.788	0.339	0.839	0.476	0.482	0	0.789	0.649	0.52
Solyc01g098740.4	Protein kinase superfamily protein	482	606	728	582	585	609	308	458	625	475	593	682	17.646	22.2	26.744	21.838	22.051	23.229	11.274	16.969	23.371	17.857	21.373	25.349
Solyc01g098750.3	RING/U-box superfamily protein	391	361	365	422	501	460	404	295	270	345	377	312	14.314	13.225	13.409	15.834	18.884	17.546	14.788	10.93	10.096	12.97	13.588	11.597
Solyc01g098760.4	Heavy metal-associated isoprenylated plant protein	2988	2804	2746	2688	3132	3002	2695	2999	3600	2643	2569	2808	109.389	102.723	100.876	100.859	118.056	114.507	98.647	111.113	134.618	99.361	92.592	104.37
Solyc01g098770.1	Eukaryotic aspartyl protease family protein	58	96	71	66	80	68	63	30	36	49	65	80	2.123	3.517	2.608	2.476	3.015	2.594	2.306	1.111	1.346	1.842	2.343	2.973
Solyc01g098780.3	Signal peptidase complex subunit 3	2251	1968	1723	1420	1613	1725	1746	1534	1764	1428	1216	1278	82.408	72.096	63.296	53.281	60.799	65.797	63.91	56.835	65.963	53.684	43.827	47.502
Solyc01g098800.4	Cation/calcium exchanger 5	590	584	491	916	815	857	351	410	342	328	404	339	21.6	21.394	18.037	34.37	30.72	32.689	12.848	15.19	12.789	12.331	14.561	12.6
Solyc01g098810.4	Alpha-crystallin domain-containing protein 22.3	552	593	572	569	594	568	464	465	429	481	442	445	20.208	21.724	21.013	21.35	22.39	21.665	16.984	17.228	16.042	18.083	15.931	16.54
Solyc01g098820.3	Phototropic-responsive NPH3 family protein	44	56	57	28	31	38	40	60	49	37	26	25	1.611	2.052	2.094	1.051	1.168	1.449	1.464	2.223	1.832	1.391	0.937	0.929
Solyc01g098830.3	RING/U-box superfamily protein	272	203	233	167	254	211	283	263	209	219	203	230	9.958	7.437	8.559	6.266	9.574	8.048	10.359	9.744	7.815	8.233	7.317	8.549
Solyc01g098840.3	Mevalonate kinase	1425	1221	1307	1665	1173	1240	1037	1070	971	888	964	912	52.168	44.73	48.014	62.474	44.214	47.298	37.958	39.643	36.31	33.384	34.744	33.898
Solyc01g098870.3	hypothetical protein	2366	2247	2192	2207	1423	1441	1527	1379	1453	1452	2042	1437	86.618	82.317	80.525	82.811	53.638	54.965	55.894	51.092	54.333	54.587	73.598	53.411
Solyc01g098880.3	serine--tRNA ligase-like	3221	3171	2423	2498	2244	2261	2804	2135	2313	2233	2120	1927	117.919	116.167	89.011	93.73	84.584	86.242	102.637	79.101	86.492	83.948	76.409	71.624
Solyc01g098900.3	Protein YIPF	920	895	897	777	844	784	651	731	759	538	659	747	33.681	32.788	32.952	29.154	31.813	29.904	23.829	27.083	28.382	20.226	23.752	27.765
Solyc01g098910.3	Peroxisomal adenine nucleotide carrier 1	339	293	216	343	280	312	149	146	164	110	108	90	12.411	10.734	7.935	12.87	10.554	11.901	5.454	5.409	6.133	4.135	3.893	3.345
Solyc01g098920.4	Mitochondrial Rho GTPase	7497	6848	4427	4904	3899	3468	5491	2907	2708	3601	3590	2964	274.46	250.872	162.629	184.007	146.966	132.282	200.991	107.704	101.263	135.377	129.391	110.168
Solyc01g098930.3	cyclinU3_2	44	46	70	37	60	41	75	59	73	41	66	58	1.611	1.685	2.572	1.388	2.262	1.564	2.745	2.186	2.73	1.541	2.379	2.156
Solyc01g098940.3	Pectinesterase	31	25	40	22	26	24	19	33	48	21	31	21	1.135	0.916	1.469	0.825	0.98	0.915	0.695	1.223	1.795	0.789	1.117	0.781
Solyc01g098950.3	Glyceraldehyde-3-phosphate dehydrogenase	17	19	21	20	30	13	21	42	31	8	21	23	0.622	0.696	0.771	0.75	1.131	0.496	0.769	1.556	1.159	0.301	0.757	0.855
Solyc01g098980.4	MAP kinase kinase kinase 8	571	697	731	459	584	511	411	533	693	385	529	479	20.904	25.534	26.854	17.223	22.013	19.491	15.044	19.748	25.914	14.474	19.066	17.804
Solyc01g098990.4	DUF1995 domain protein%2C putative (DUF1995)	1268	1479	1597	1477	1786	1837	1726	1857	2004	2010	1983	2029	46.421	54.182	58.667	55.42	67.32	70.07	63.178	68.802	74.938	75.564	71.471	75.415
Solyc01g099000.1	Pentatricopeptide repeat-containing protein	52	68	55	27	34	23	51	19	16	37	24	14	1.904	2.491	2.02	1.013	1.282	0.877	1.867	0.704	0.598	1.391	0.865	0.52
Solyc01g099010.3	GDSL esterase/lipase At5g03980-like	33	54	22	35	55	42	26	19	17	21	29	8	1.208	1.978	0.808	1.313	2.073	1.602	0.952	0.704	0.636	0.789	1.045	0.297
Solyc01g099020.3	GDSL esterase/lipase	468	705	1009	730	778	835	1226	1330	1301	1429	1587	1354	17.133	25.827	37.066	27.391	29.325	31.85	44.876	49.276	48.65	53.722	57.199	50.326
Solyc01g099030.4	GDSL esterase/lipase At5g03980-like	117	154	208	69	89	111	116	116	142	91	104	106	4.283	5.642	7.641	2.589	3.355	4.234	4.246	4.298	5.31	3.421	3.748	3.94
Solyc01g099050.3	GDSL esterase/lipase At5g03980-like	69	88	123	31	37	50	21	40	36	6	26	26	2.526	3.224	4.519	1.163	1.395	1.907	0.769	1.482	1.346	0.226	0.937	0.966
Solyc01g099080.4	GDSL esterase/lipase	4	17	12	6	13	13	15	12	14	8	22	3	0.146	0.623	0.441	0.225	0.49	0.496	0.549	0.445	0.524	0.301	0.793	0.112
Solyc01g099090.3	Mannosylglycoprotein endo-beta-mannosidase	3138	2971	3367	3177	2894	2632	2964	2695	2516	2775	3522	2786	114.88	108.84	123.689	119.207	109.084	100.394	108.493	99.849	94.083	104.324	126.94	103.552
Solyc01g099100.4	Long-chain acyl-CoA synthetase 6	1793	1482	1368	1598	1217	1238	1715	947	934	1100	1055	925	65.641	54.292	50.255	59.96	45.873	47.222	62.775	35.086	34.926	41.354	38.024	34.381
Solyc01g099110.4	Xaa-Pro aminopeptidase	1165	1229	1306	1382	1178	1163	1541	1242	1432	1707	1802	1469	42.65	45.024	47.977	51.855	44.403	44.361	56.406	46.016	53.548	64.173	64.948	54.601
Solyc01g099120.4	Protein AUXIN RESPONSE 4	465	474	551	408	520	358	324	444	424	345	440	391	17.023	17.365	20.241	15.309	19.601	13.655	11.86	16.45	15.855	12.97	15.858	14.533
Solyc01g099130.3	LysM domain-containing protein/F-box-like domain-containing protein	1183	1186	1349	1603	1326	1260	1304	1191	919	1178	1264	978	43.309	43.448	49.557	60.148	49.981	48.061	47.731	44.126	34.365	44.286	45.557	36.351
Solyc01g099140.4	Vacuole membrane protein KMS1	268	359	408	343	387	349	371	336	354	292	372	272	9.811	13.152	14.988	12.87	14.587	13.312	13.58	12.449	13.237	10.977	13.408	10.11
Solyc01g099160.4	lipoxygenase	3294	2168	965	2256	896	950	1514	447	283	763	604	381	120.591	79.423	35.45	84.649	33.773	36.236	55.418	16.561	10.582	28.684	21.769	14.161
Solyc01g099200.3	Lipoxygenase	20	2	8	5	5	9	11	16	5	14	3	12	0.732	0.073	0.294	0.188	0.188	0.343	0.403	0.593	0.187	0.526	0.108	0.446
Solyc01g099210.3	Lipoxygenase	84	116	230	34	28	20	12	73	43	21	34	7	3.075	4.25	8.449	1.276	1.055	0.763	0.439	2.705	1.608	0.789	1.225	0.26
Solyc01g099220.3	DNA polymerase	2281	1886	1037	931	646	550	1219	406	331	484	526	353	83.506	69.092	38.095	34.933	24.35	20.979	44.62	15.042	12.377	18.196	18.958	13.121
Solyc01g099230.3	Zinc finger protein VAR3, chloroplastic	517	484	292	375	307	273	427	229	237	266	252	240	18.927	17.731	10.727	14.071	11.572	10.413	15.63	8.484	8.862	10	9.083	8.92
Solyc01g099240.4	2-hydroxy-3-oxopropionate reductase	1102	1156	1207	1469	1212	1257	1141	1306	1052	1247	1252	1108	40.343	42.349	44.34	55.12	45.684	47.946	41.765	48.387	39.338	46.88	45.125	41.183
Solyc01g099260.3	Chaperone protein DnaJ	908	986	844	955	1213	1301	856	842	781	910	868	897	33.241	36.121	31.005	35.833	45.722	49.625	31.333	31.196	29.205	34.211	31.284	33.34
Solyc01g099270.2	Microtubule-binding protein TANGLED1	235	258	271	234	253	212	177	267	312	189	241	228	8.603	9.452	9.955	8.78	9.536	8.086	6.479	9.892	11.667	7.105	8.686	8.474
Solyc01g099280.3	Sucrose nonfermenting 4-like protein	1146	1126	1049	1077	1197	1163	903	1198	997	1033	1058	1064	41.954	41.25	38.536	40.411	45.119	44.361	33.053	44.386	37.282	38.835	38.132	39.548
Solyc01g099290.3	Cullin	164	150	184	91	150	134	91	102	126	49	78	86	6.004	5.495	6.759	3.414	5.654	5.111	3.331	3.779	4.712	1.842	2.811	3.197
Solyc01g099300.3	ATPase, histidine kinase, DNA gyrase B-, and HSP90-like domain containing protein, expressed	1081	1056	1037	1102	986	1053	776	692	889	837	1014	752	39.575	38.686	38.095	41.349	37.166	40.165	28.404	25.639	33.243	31.466	36.547	27.951
Solyc01g099310.4	cyclinH1_1	136	151	132	75	94	58	80	95	73	58	78	60	4.979	5.532	4.849	2.814	3.543	2.212	2.928	3.52	2.73	2.18	2.811	2.23
Solyc01g099340.3	Protein indeterminate-domain 12	537	502	630	680	639	710	560	352	406	352	383	361	19.659	18.39	23.144	25.515	24.086	27.082	20.498	13.042	15.182	13.233	13.804	13.418
Solyc01g099350.3	Acyl-CoA-binding domain-containing protein 4	1204	1198	1206	986	803	867	899	728	802	728	931	732	44.078	43.888	44.303	36.997	30.268	33.07	32.907	26.972	29.99	27.369	33.555	27.208
Solyc01g099360.3	Tudor/PWWP/MBT superfamily protein	1368	1461	1320	1413	1380	1335	1326	1114	1163	1222	1250	1249	50.082	53.523	48.491	53.018	52.017	50.922	48.537	41.274	43.489	45.94	45.053	46.424
Solyc01g099370.3	Calcium-dependent lipid-binding (CaLB domain) family protein	2350	1496	1242	1850	2307	3468	2360	1201	1355	851	1276	1399	86.032	54.805	45.626	69.415	86.959	132.282	86.385	44.497	50.669	31.993	45.99	51.999
Solyc01g099380.4	SART-1 protein	238	259	165	158	169	146	227	171	165	174	152	174	8.713	9.488	6.061	5.928	6.37	5.569	8.309	6.336	6.17	6.541	5.478	6.467
Solyc01g099400.4	WD-40 repeat containing protein	1536	1576	1388	1443	1327	1430	1495	1306	1120	1243	1246	1182	56.232	57.736	50.989	54.144	50.019	54.545	54.723	48.387	41.881	46.73	44.908	43.933
Solyc01g099410.3	Histone H2A	2551	3115	4227	1415	2453	2744	2486	3464	6263	2711	2869	3505	93.39	114.116	155.282	53.093	92.462	104.666	90.997	128.341	234.199	101.918	103.405	130.276
Solyc01g099440.4	ATP-dependent DNA helicase	26	24	26	16	31	44	23	26	20	24	17	21	0.952	0.879	0.955	0.6	1.168	1.678	0.842	0.963	0.748	0.902	0.613	0.781
Solyc01g099450.4	ATP-dependent DNA helicase Q-like SIM isoform X5	6	6	10	15	12	5	7	11	21	6	4	15	0.22	0.22	0.367	0.563	0.452	0.191	0.256	0.408	0.785	0.226	0.144	0.558
Solyc01g099460.3	ATP-dependent DNA helicase	155	166	142	118	104	99	98	115	155	147	150	116	5.674	6.081	5.216	4.428	3.92	3.776	3.587	4.261	5.796	5.526	5.406	4.312
Solyc01g099470.3	ATP-dependent DNA helicase	82	65	48	53	91	74	76	56	105	56	78	60	3.002	2.381	1.763	1.989	3.43	2.823	2.782	2.075	3.926	2.105	2.811	2.23
Solyc01g099500.1	ATP-dependent DNA helicase	13	13	22	10	26	23	8	10	3	3	6	5	0.476	0.476	0.808	0.375	0.98	0.877	0.293	0.37	0.112	0.113	0.216	0.186
Solyc01g099520.3	Rapid alkalinization factor	1114	1128	1213	1601	2022	2134	1575	2418	2215	1387	1322	1517	40.783	41.323	44.561	60.072	76.216	81.398	57.651	89.587	82.828	52.143	47.648	56.385
Solyc01g099530.3	Pentatricopeptide repeat-containing protein	151	136	122	94	100	81	93	61	61	75	131	66	5.528	4.982	4.482	3.527	3.769	3.09	3.404	2.26	2.281	2.82	4.722	2.453
Solyc01g099560.3	(+)-neomenthol dehydrogenase-like	46	58	62	28	45	38	92	74	81	56	49	86	1.684	2.125	2.278	1.051	1.696	1.449	3.368	2.742	3.029	2.105	1.766	3.197
Solyc01g099580.3	Cysteine/Histidine-rich C1 domain family protein	7	6	5	10	20	6	18	14	28	25	37	21	0.256	0.22	0.184	0.375	0.754	0.229	0.659	0.519	1.047	0.94	1.334	0.781
Solyc01g099590.4	glutathione-S-transferase	77	73	79	91	142	107	167	124	145	148	158	162	2.819	2.674	2.902	3.414	5.352	4.081	6.113	4.594	5.422	5.564	5.695	6.021
Solyc01g099600.4	heavy metal-associated isoprenylated plant protein 3-like	2550	2734	3332	3122	3706	2773	3235	3455	4003	3421	3661	3492	93.354	100.158	122.404	117.143	139.691	105.772	118.413	128.007	149.688	128.61	131.95	129.793
Solyc01g099620.3	Respiratory burst oxidase-like protein	257	189	251	131	79	80	54	52	45	46	22	27	9.409	6.924	9.221	4.915	2.978	3.051	1.977	1.927	1.683	1.729	0.793	1.004
Solyc01g099630.4	xyloglucan endotransglucosylase-hydrolase 1	2895	3890	5316	3336	3668	3746	4749	6016	7286	4697	7394	5796	105.984	142.507	195.287	125.173	138.259	142.885	173.831	222.892	272.453	176.58	266.495	215.43
Solyc01g099640.4	Unknown protein	56	58	44	37	73	61	92	69	79	59	82	38	2.05	2.125	1.616	1.388	2.752	2.327	3.368	2.556	2.954	2.218	2.955	1.412
Solyc01g099650.3	Formin-like protein	61	77	104	83	75	65	73	101	96	88	96	129	2.233	2.821	3.821	3.114	2.827	2.479	2.672	3.742	3.59	3.308	3.46	4.795
Solyc01g099660.4	Heat shock protein 70 family	33	31	36	24	30	18	51	26	65	18	69	48	1.208	1.136	1.322	0.901	1.131	0.687	1.867	0.963	2.431	0.677	2.487	1.784
Solyc01g099670.3	meloidogyne-induced giant cell protein db212	14189	15037	11550	9925	11344	12057	11450	11982	11286	10434	8982	11070	519.45	550.87	424.298	372.404	427.593	459.896	419.113	443.932	422.029	392.257	323.729	411.458
Solyc01g099680.3	Rubber elongation factor	7702	7206	4665	5245	5534	5495	6937	4251	3945	4617	5624	5038	281.965	263.987	171.372	196.802	208.595	209.598	253.92	157.499	147.519	173.572	202.7	187.256
Solyc01g099690.3	ATP-dependent Clp protease proteolytic subunit	6037	5694	5416	7066	5927	6319	5578	5814	5118	6644	7251	6076	221.011	208.596	198.961	265.129	223.408	241.029	204.176	215.408	191.382	249.776	261.341	225.837
Solyc01g099700.3	T-box protein	851	860	959	845	766	675	546	718	634	612	748	613	31.155	31.505	35.23	31.706	28.873	25.747	19.986	26.602	23.708	23.008	26.959	22.784
Solyc01g099710.4	Tafazzin family protein	980	989	958	943	861	826	1024	836	853	891	909	807	35.877	36.231	35.193	35.383	32.454	31.507	37.482	30.974	31.897	33.496	32.762	29.995
Solyc01g099720.2	F-actin-capping protein subunit alpha	811	902	934	802	846	979	710	800	841	810	820	813	29.69	33.044	34.311	30.093	31.889	37.342	25.989	29.64	31.448	30.451	29.554	30.218
Solyc01g099730.3	transmembrane protein	366	343	325	288	357	372	247	254	200	242	194	200	13.399	12.566	11.939	10.806	13.457	14.189	9.041	9.411	7.479	9.098	6.992	7.434
Solyc01g099740.4	U6 snRNA-associated Sm-like protein LSm4	958	1005	732	752	938	935	1192	1090	1027	1016	841	812	35.072	36.817	26.891	28.216	35.356	35.664	43.632	40.384	38.404	38.196	30.311	30.181
Solyc01g099750.2	Heparan-alpha-glucosaminide N-acetyltransferase-like protein (DUF1624)	456	355	402	279	373	349	206	272	199	224	178	176	16.694	13.005	14.768	10.469	14.06	13.312	7.54	10.078	7.441	8.421	6.415	6.542
Solyc01g099760.3	LeMA-1 putatve Mg-dependent ATPase 1	10531	9703	5937	6155	5541	5782	9989	4775	4302	5112	4531	4315	385.533	355.462	218.1	230.947	208.859	220.546	365.635	176.913	160.869	192.181	163.306	160.383
Solyc01g099770.3	meloidogyne-induced giant cell protein DB141	105988	111474	111147	108541	131326	114007	115924	131700	108772	113624	100824	105888	3880.15	4083.77	4083.07	4072.66	4950.11	4348.62	4243.25	4879.47	4067.42	4271.6	3633.9	3935.72
Solyc01g099780.3	Translationally controlled tumor protein	719	820	798	697	893	786	760	906	706	817	722	731	26.322	30.04	29.315	26.153	33.66	29.981	27.819	33.567	26.4	30.714	26.022	27.17
Solyc01g099790.3	RING/U-box superfamily protein	3545	3802	3484	3855	3455	3670	3289	3562	2806	3298	3554	3192	129.78	139.284	127.987	144.647	130.23	139.987	120.39	131.972	104.928	123.986	128.093	118.643
Solyc01g099800.4	Unknown protein	260	267	155	223	301	234	381	267	284	265	226	399	9.518	9.781	5.694	8.367	11.346	8.926	13.946	9.892	10.62	9.962	8.145	14.83
Solyc01g099810.3	Serine/arginine-rich-splicing factor SR34	713	563	349	480	452	358	465	294	318	322	510	449	26.102	20.625	12.821	18.01	17.037	13.655	17.021	10.893	11.891	12.105	18.381	16.689
Solyc01g099820.3	Hypoxia-responsive family protein	24	28	41	28	45	47	34	85	36	25	50	34	0.879	1.026	1.506	1.051	1.696	1.793	1.245	3.149	1.346	0.94	1.802	1.264
Solyc01g099830.3	60S ribosomal protein L22	6348	6890	5818	4825	6183	6325	6588	7653	6432	5421	4095	4695	232.396	252.41	213.729	181.043	233.058	241.257	241.145	283.543	240.518	203.798	147.592	174.507
Solyc01g099840.3	Dormancy/auxin associated protein	6262	6354	6707	7310	7886	7680	5408	6810	6207	6131	6724	8934	229.248	232.774	246.387	274.285	297.25	292.942	197.953	252.31	232.105	230.49	242.346	332.065
Solyc01g099850.3	Folate receptor-like	433	426	430	434	440	495	369	395	375	370	329	286	15.852	15.606	15.796	16.284	16.585	18.881	13.507	14.635	14.023	13.91	11.858	10.63
Solyc01g099860.3	Serine/threonine-protein phosphatase	797	808	808	865	770	742	809	668	644	701	728	638	29.178	29.6	29.683	32.456	29.024	28.302	29.612	24.749	24.082	26.354	26.239	23.714
Solyc01g099870.3	Bidirectional sugar transporter SWEET	12	14	23	20	20	13	25	78	30	31	28	8	0.439	0.513	0.845	0.75	0.754	0.496	0.915	2.89	1.122	1.165	1.009	0.297
Solyc01g099880.4	Bidirectional sugar transporter SWEET	74	56	66	68	75	59	125	148	91	101	111	166	2.709	2.052	2.425	2.551	2.827	2.25	4.575	5.483	3.403	3.797	4.001	6.17
Solyc01g099890.3	Translation machinery-associated protein 20	1017	1030	890	550	801	833	763	746	841	588	461	661	37.232	37.733	32.695	20.637	30.192	31.774	27.929	27.639	31.448	22.105	16.615	24.569
Solyc01g099900.4	60S ribosomal protein L18, putative, expressed	21642	22063	18313	15562	19001	20788	20418	19165	19518	16445	13073	16762	792.299	808.262	672.742	583.915	716.211	792.926	747.375	710.061	729.856	618.236	471.177	623.022
Solyc01g099910.4	Alpha/beta-Hydrolases superfamily protein	1165	979	472	819	670	945	894	303	331	591	432	328	42.65	35.865	17.339	30.73	25.255	36.046	32.724	11.226	12.377	22.218	15.57	12.191
Solyc01g099930.3	hypothetical protein	1685	1494	1405	1608	1932	1794	1525	1433	1412	1220	1153	1247	61.687	54.732	51.614	60.335	72.824	68.429	55.821	53.092	52.8	45.865	41.556	46.349
Solyc01g099960.4	Pectinesterase	150	135	178	146	146	130	171	173	151	129	178	165	5.491	4.946	6.539	5.478	5.503	4.959	6.259	6.41	5.646	4.85	6.415	6.133
Solyc01g099970.4	F-box family protein	560	572	347	788	583	768	230	127	125	299	277	279	20.501	20.955	12.747	29.567	21.975	29.294	8.419	4.705	4.674	11.241	9.984	10.37
Solyc01g099980.4	Enolase (DUF1399)	493	447	591	294	408	327	243	340	265	234	396	438	18.048	16.376	21.711	11.031	15.379	12.473	8.895	12.597	9.909	8.797	14.273	16.28
Solyc01g100000.3	F-box domain, Phloem protein 2-like protein	105	82	44	87	87	54	90	20	37	33	27	15	3.844	3.004	1.616	3.264	3.279	2.06	3.294	0.741	1.384	1.241	0.973	0.558
Solyc01g100010.3	F-box domain, Phloem protein 2-like protein	153	100	103	251	283	387	81	58	101	52	133	68	5.601	3.663	3.784	9.418	10.667	14.762	2.965	2.149	3.777	1.955	4.794	2.527
Solyc01g100020.4	Phospholipase	545	521	436	82	87	68	357	326	141	145	235	151	19.952	19.086	16.017	3.077	3.279	2.594	13.068	12.078	5.273	5.451	8.47	5.612
Solyc01g100030.5	deoxyuridine triphosphatase	695	841	901	327	667	481	391	778	719	410	393	547	25.443	30.809	33.099	12.27	25.141	18.347	14.312	28.825	26.886	15.414	14.165	20.331
Solyc01g100040.3	Protein phosphatase 2C family protein	1534	1409	1461	1364	1688	1605	1185	1323	1115	1131	1162	1233	56.159	51.618	53.671	51.18	63.626	61.22	43.375	49.017	41.694	42.519	41.881	45.829
Solyc01g100050.3	TOPLESS 3	8598	7922	7809	11228	6365	6276	6034	5645	4741	6661	9460	6533	314.767	290.217	286.87	421.295	239.918	239.388	220.867	209.147	177.285	250.415	340.957	242.823
Solyc01g100060.4	Pre-mRNA-splicing factor 38A	1373	1463	1293	1283	1580	1301	1895	1355	1875	1442	1264	1340	50.265	53.596	47.499	48.141	59.555	49.625	69.364	50.203	70.114	54.211	45.557	49.806
Solyc01g100080.3	Single-stranded DNA-binding protein, mitochondrial	551	452	288	248	323	231	370	190	264	250	196	230	20.172	16.559	10.58	9.305	12.175	8.811	13.543	7.039	9.872	9.399	7.064	8.549
Solyc01g100100.4	RING/U-box superfamily protein	35	50	130	63	102	106	128	235	197	86	102	122	1.281	1.832	4.776	2.364	3.845	4.043	4.685	8.707	7.367	3.233	3.676	4.535
Solyc01g100110.4	Protein phosphatase 2C family protein	1278	1234	1356	1499	1483	1583	1605	1299	1883	1708	1869	1587	46.787	45.207	49.814	56.245	55.899	60.381	58.749	48.128	70.413	64.211	67.363	58.987
Solyc01g100120.4	Kinesin-like protein	60	54	118	48	47	29	73	74	41	52	97	102	2.197	1.978	4.335	1.801	1.772	1.106	2.672	2.742	1.533	1.955	3.496	3.791
Solyc01g100130.3	Zinc finger protein	1236	1216	1219	1367	1037	1256	1485	971	1181	1097	1233	1100	45.249	44.547	44.781	51.292	39.088	47.908	54.357	35.975	44.162	41.241	44.44	40.886
Solyc01g100140.4	Dehydration-induced 19-like protein	847	754	759	642	991	892	1290	985	944	908	796	963	31.008	27.622	27.882	24.089	37.354	34.024	47.219	36.494	35.3	34.135	28.689	35.793
Solyc01g100160.3	Dehydration-induced 19-like protein	597	630	626	584	493	431	734	540	468	598	653	558	21.856	23.08	22.997	21.913	18.583	16.44	26.867	20.007	17.5	22.481	23.535	20.74
Solyc01g100170.3	Syntaxin	480	387	436	420	394	408	497	374	374	364	393	363	17.572	14.177	16.017	15.759	14.851	15.563	18.192	13.857	13.985	13.684	14.165	13.492
Solyc01g100180.4	DNA polymerase III subunit epsilon	267	287	294	244	228	251	204	216	285	253	280	209	9.775	10.514	10.8	9.155	8.594	9.574	7.467	8.003	10.657	9.511	10.092	7.768
Solyc01g100190.4	Protein misato 1-like	356	421	348	233	345	284	221	275	301	242	318	285	13.033	15.423	12.784	8.743	13.004	10.833	8.089	10.189	11.256	9.098	11.461	10.593
Solyc01g100200.3	gras4	2438	1680	1765	1384	1650	2281	615	498	590	235	710	351	89.254	61.546	64.839	51.93	62.194	87.005	22.511	18.451	22.062	8.835	25.59	13.046
Solyc01g100210.3	Hexosyltransferase	355	347	312	184	253	193	248	304	225	213	199	227	12.996	12.712	11.462	6.904	9.536	7.362	9.078	11.263	8.414	8.008	7.172	8.437
Solyc01g100220.3	GATA transcription factor 23	109	117	93	51	112	75	98	114	100	57	46	55	3.99	4.286	3.416	1.914	4.222	2.861	3.587	4.224	3.739	2.143	1.658	2.044
Solyc01g100230.3	DnaJ-like protein subfamily B member 6	127	155	111	117	114	98	148	122	168	195	247	194	4.649	5.678	4.078	4.39	4.297	3.738	5.417	4.52	6.282	7.331	8.902	7.211
Solyc01g100240.3	Calmodulin binding protein-like	1228	958	485	921	833	1097	817	291	331	329	913	259	44.956	35.096	17.817	34.558	31.399	41.843	29.905	10.782	12.377	12.368	32.906	9.627
Solyc01g100250.3	Protein TRIGALACTOSYLDIACYLGLYCEROL 1, chloroplastic	277	321	292	317	275	298	350	337	327	359	400	320	10.141	11.76	10.727	11.894	10.366	11.367	12.811	12.486	12.228	13.496	14.417	11.894
Solyc01g100260.4	Ppx/GppA phosphatase	922	830	904	1035	761	684	585	629	494	685	838	621	33.754	30.406	33.209	38.835	28.685	26.09	21.413	23.304	18.473	25.752	30.203	23.082
Solyc01g100270.4	exonuclease mut-7 homolog isoform X1	303	291	267	406	251	325	425	233	351	410	345	300	11.093	10.661	9.808	15.234	9.461	12.397	15.557	8.633	13.125	15.414	12.434	11.151
Solyc01g100280.4	RNA helicase DEAH-box4	201	222	205	107	137	103	94	141	123	94	141	106	7.358	8.133	7.531	4.015	5.164	3.929	3.441	5.224	4.599	3.534	5.082	3.94
Solyc01g100290.4	GPI-anchored adhesin-like protein	717	772	916	714	641	594	514	560	696	469	678	601	26.249	28.282	33.65	26.791	24.161	22.657	18.814	20.748	26.026	17.632	24.436	22.338
Solyc01g100310.2	DUF1645 family protein	409	508	603	261	452	260	386	505	619	361	377	401	14.973	18.61	22.152	9.793	17.037	9.917	14.129	18.71	23.147	13.571	13.588	14.905
Solyc01g100320.3	Disulfide-isomerase-like protein	5496	5168	4349	3140	3367	3243	3784	3433	3610	2724	2692	2723	201.205	189.326	159.764	117.819	126.913	123.699	138.508	127.192	134.992	102.406	97.025	101.21
Solyc01g100330.3	Zinc finger matrin-type protein 2	470	487	489	478	577	588	625	474	680	418	395	550	17.206	17.841	17.964	17.935	21.749	22.428	22.877	17.562	25.428	15.714	14.237	20.443
Solyc01g100340.4	Pentatricopeptide repeat-containing protein	49	42	30	23	35	37	51	41	27	43	29	29	1.794	1.539	1.102	0.863	1.319	1.411	1.867	1.519	1.01	1.617	1.045	1.078
Solyc01g100350.3	GTP-binding protein	5204	5165	4895	5693	6362	6120	5464	5582	4876	5273	4635	5329	190.515	189.216	179.822	213.612	239.805	233.438	200.003	206.812	182.333	198.234	167.055	198.072
Solyc01g100360.4	Dihydrolipoyl dehydrogenase	1587	1877	2133	1436	1195	1110	1359	1424	1768	1683	1809	1602	58.099	68.763	78.357	53.881	45.044	42.339	49.744	52.759	66.113	63.271	65.2	59.544
Solyc01g100370.3	Adenine nucleotide alpha hydrolases-like superfamily protein	586	574	540	584	612	655	624	464	379	448	318	299	21.453	21.028	19.837	21.913	23.068	24.984	22.841	17.191	14.172	16.842	11.461	11.113
Solyc01g100380.4	Calreticulin	18719	18565	15755	12167	11912	11860	13119	13675	13903	10253	10252	11040	685.29	680.115	578.772	456.528	449.003	452.382	480.204	506.657	519.889	385.453	369.503	410.343
Solyc01g100390.3	Pyrophosphate-energized vacuolar membrane proton pump	182	238	304	67	17	39	7	25	9	31	25	25	6.663	8.719	11.168	2.514	0.641	1.488	0.256	0.926	0.337	1.165	0.901	0.929
Solyc01g100400.3	Pseudouridine synthase	268	274	289	300	259	251	224	236	235	280	260	219	9.811	10.038	10.617	11.257	9.763	9.574	8.199	8.744	8.788	10.526	9.371	8.14
Solyc01g100410.3	Iron-sulfur cluster insertion protein erpA	408	331	339	327	330	375	479	439	427	416	359	332	14.937	12.126	12.453	12.27	12.439	14.304	17.533	16.265	15.967	15.639	12.939	12.34
Solyc01g100420.3	Peptide chain release factor 2	340	340	281	236	220	238	296	156	141	171	168	151	12.447	12.456	10.323	8.855	8.293	9.078	10.835	5.78	5.273	6.429	6.055	5.612
Solyc01g100430.3	rRNA adenine N(6)-methyltransferase	832	789	616	661	637	623	647	556	512	595	544	506	30.459	28.904	22.629	24.802	24.011	23.763	23.683	20.6	19.146	22.369	19.607	18.807
Solyc01g100450.1	Pentatricopeptide repeat-containing protein	85	97	110	128	93	38	95	50	62	81	111	77	3.112	3.554	4.041	4.803	3.505	1.449	3.477	1.852	2.318	3.045	4.001	2.862
Solyc01g100460.3	BZIP transcription factor	132	115	122	229	90	91	540	135	82	150	98	67	4.832	4.213	4.482	8.593	3.392	3.471	19.766	5.002	3.066	5.639	3.532	2.49
Solyc01g100480.3	hypothetical protein	397	411	381	375	434	378	373	293	309	280	316	289	14.534	15.057	13.996	14.071	16.359	14.418	13.653	10.856	11.555	10.526	11.389	10.742
Solyc01g100490.4	chloronerva	5594	5076	4898	5738	3838	4101	3773	3719	2370	4087	4209	2424	204.793	185.956	179.932	215.3	144.667	156.426	138.106	137.788	88.624	153.647	151.701	90.097
Solyc01g100500.3	microfibrillar-associated protein 1-like	1472	1370	1167	1227	1171	1205	1966	1076	1446	1363	1315	1210	53.889	50.189	42.871	46.039	44.139	45.963	71.963	39.866	54.072	51.241	47.395	44.974
Solyc01g100510.4	knotted 4	160	199	188	160	160	132	155	149	151	132	122	138	5.857	7.29	6.906	6.003	6.031	5.035	5.674	5.52	5.646	4.962	4.397	5.129
Solyc01g100520.3	Clp protease 2 proteolytic subunit	5150	5231	4924	4939	5108	5454	6416	5373	6010	6290	5961	5578	188.538	191.634	180.887	185.32	192.538	208.034	234.849	199.069	224.738	236.467	214.846	207.327
Solyc01g100530.3	Arm repeat superfamily protein	1343	1431	1952	1454	1690	1302	925	1142	1502	1179	1553	1530	49.166	52.424	71.708	54.557	63.702	49.663	33.858	42.311	56.166	44.324	55.973	56.868
Solyc01g100540.4	HIT zinc finger and PAPA-1-like domain-containing protein	263	239	276	349	289	223	242	184	199	246	238	196	9.628	8.756	10.139	13.095	10.893	8.506	8.858	6.817	7.441	9.248	8.578	7.285
Solyc01g100570.4	Nucleolar protein 56	8285	8526	5982	5056	5801	5356	7960	4786	6011	5055	4191	4255	303.308	312.344	219.753	189.71	218.659	204.296	291.366	177.321	224.775	190.038	151.052	158.153
Solyc01g100580.3	Pentatricopeptide repeat	604	628	444	408	461	396	472	384	299	304	275	293	22.112	23.006	16.311	15.309	17.377	15.105	17.277	14.227	11.181	11.429	9.912	10.89
Solyc01g100590.3	Heme binding protein	1295	1262	1037	1161	1044	1028	1378	895	905	931	859	753	47.409	46.232	38.095	43.563	39.352	39.211	50.44	33.16	33.842	35	30.96	27.988
Solyc01g100600.4	LATE TERMINATION	429	543	448	360	428	297	380	451	446	421	506	535	15.705	19.892	16.458	13.508	16.133	11.329	13.909	16.709	16.678	15.827	18.237	19.885
Solyc01g100610.3	Solute carrier family 40 protein	2310	2633	2579	3336	2830	2801	1900	2280	2002	2259	2543	2090	84.568	96.458	94.742	125.173	106.672	106.84	69.547	84.474	74.863	84.925	91.655	77.683
Solyc01g100630.3	Catalase	51	43	35	42	44	42	17	17	22	32	45	19	1.867	1.575	1.286	1.576	1.659	1.602	0.622	0.63	0.823	1.203	1.622	0.706
Solyc01g100640.4	Catalase	211	245	257	230	297	248	214	180	197	265	253	170	7.725	8.975	9.441	8.63	11.195	9.46	7.833	6.669	7.367	9.962	9.119	6.319
Solyc01g100650.3	NHL repeat-containing protein 2-like	2549	2744	3197	3607	3639	3925	3771	3829	4171	4586	5120	4304	93.317	100.524	117.444	135.341	137.166	149.713	138.033	141.864	155.97	172.407	184.535	159.974
Solyc01g100660.4	Transcription factor	3367	3461	4111	3262	3581	3379	3774	5364	3975	3356	3528	3717	123.264	126.791	151.021	122.396	134.98	128.887	138.142	198.736	148.641	126.166	127.156	138.156
Solyc01g100690.3	transmembrane protein	417	480	436	448	602	633	786	549	662	639	491	551	15.266	17.584	16.017	16.81	22.691	24.145	28.771	20.34	24.755	24.023	17.697	20.48
Solyc01g100720.3	Importin subunit alpha	3798	3638	3024	3244	2562	2129	3057	2252	1911	2229	2664	2193	139.042	133.275	111.089	121.721	96.57	81.207	111.898	83.436	71.46	83.797	96.016	81.511
Solyc01g100730.3	Rhodanese-like domain-containing protein 6	427	388	330	257	253	225	296	199	211	216	286	271	15.632	14.214	12.123	9.643	9.536	8.582	10.835	7.373	7.89	8.12	10.308	10.073
Solyc01g100740.4	Xaa-pro aminopeptidase	339	350	213	183	181	172	278	147	168	223	157	132	12.411	12.822	7.825	6.866	6.822	6.561	10.176	5.446	6.282	8.383	5.659	4.906
Solyc01g100750.2	DUF538 domain-containing protein	183	310	358	220	352	398	327	421	393	304	277	349	6.7	11.357	13.151	8.255	13.268	15.181	11.969	15.598	14.696	11.429	9.984	12.972
Solyc01g100760.2	DUF538 domain-containing protein	978	1122	980	773	803	903	1000	1238	875	933	825	962	35.804	41.104	36.001	29.004	30.268	34.444	36.604	45.868	32.72	35.075	29.735	35.756
Solyc01g100770.2	DUF538 domain-containing protein	1174	1230	1515	969	1083	1091	1330	2087	1662	1591	1795	1765	42.979	45.06	55.655	36.359	40.822	41.615	48.683	77.323	62.149	59.812	64.695	65.603
Solyc01g100780.3	Agenet-like domain-containing protein	136	169	151	131	121	140	128	133	168	150	122	107	4.979	6.191	5.547	4.915	4.561	5.34	4.685	4.928	6.282	5.639	4.397	3.977
Solyc01g100790.1	Pentatricopeptide repeat	23	28	37	14	4	15	20	11	17	7	10	8	0.842	1.026	1.359	0.525	0.151	0.572	0.732	0.408	0.636	0.263	0.36	0.297
Solyc01g100800.2	Pentatricopeptide repeat	107	108	77	58	42	34	56	41	51	29	35	23	3.917	3.957	2.829	2.176	1.583	1.297	2.05	1.519	1.907	1.09	1.261	0.855
Solyc01g100810.3	Neutral/alkaline invertase	1078	1277	1361	1884	1350	1384	1885	1479	1495	1902	2051	1609	39.465	46.782	49.997	70.691	50.886	52.791	68.998	54.797	55.904	71.504	73.922	59.804
Solyc01g100820.3	AP-3 complex subunit mu	814	708	733	615	623	634	691	702	644	655	707	687	29.8	25.937	26.927	23.076	23.483	24.183	25.293	26.009	24.082	24.624	25.482	25.535
Solyc01g100840.3	Trafficking protein particle complex subunit 4	296	329	225	239	288	295	279	232	309	223	197	214	10.836	12.053	8.266	8.968	10.856	11.252	10.212	8.596	11.555	8.383	7.1	7.954
Solyc01g100850.3	ABC transporter-like	719	770	772	762	868	782	790	770	577	660	513	499	26.322	28.208	28.36	28.592	32.718	29.828	28.917	28.528	21.576	24.812	18.49	18.547
Solyc01g100860.3	ADP-ribosylation factor	6930	7072	6283	6387	7155	7379	7345	6966	6315	5993	5374	5773	253.703	259.078	230.811	239.652	269.696	281.461	268.854	258.089	236.143	225.302	193.69	214.575
Solyc01g100870.3	ADP-ribosylation factor	7042	7054	7066	6608	7493	7301	7766	8065	6995	6672	6696	6987	257.803	258.418	259.575	247.944	282.436	278.485	284.265	298.807	261.571	250.828	241.337	259.698
Solyc01g100880.4	WAT1-related protein	54	94	83	32	7	11	4	39	5	13	6	2	1.977	3.444	3.049	1.201	0.264	0.42	0.146	1.445	0.187	0.489	0.216	0.074
Solyc01g100890.4	WAT1-related protein	33	51	55	15	30	30	53	80	67	14	36	29	1.208	1.868	2.02	0.563	1.131	1.144	1.94	2.964	2.505	0.526	1.298	1.078
Solyc01g100900.4	WAT1-related protein	187	144	136	99	136	107	142	146	179	111	104	93	6.846	5.275	4.996	3.715	5.126	4.081	5.198	5.409	6.694	4.173	3.748	3.457
Solyc01g100910.3	WAT1-related protein	135	187	187	264	356	237	231	228	312	263	273	277	4.942	6.851	6.87	9.906	13.419	9.04	8.455	8.447	11.667	9.887	9.839	10.296
Solyc01g100920.3	WAT1-related protein	447	550	471	395	613	510	1108	908	803	802	858	731	16.364	20.149	17.303	14.821	23.106	19.453	40.557	33.641	30.027	30.151	30.924	27.17
Solyc01g100930.3	GDSL esterase/lipase	803	823	923	655	828	722	596	768	728	596	616	722	29.397	30.15	33.907	24.577	31.21	27.54	21.816	28.454	27.223	22.406	22.202	26.836
Solyc01g100940.2	protein NIM1-INTERACTING 1-like isoform X2	117	116	102	90	172	143	281	183	266	148	128	132	4.283	4.25	3.747	3.377	6.483	5.455	10.286	6.78	9.947	5.564	4.613	4.906
Solyc01g100960.3	Glucose-6-phosphate 1-dehydrogenase	845	792	620	657	715	585	554	404	475	422	468	418	30.935	29.014	22.776	24.652	26.951	22.314	20.278	14.968	17.762	15.865	16.868	15.537
Solyc01g100970.3	Peptidase C15	6786	7061	6876	8283	9199	9374	7392	6521	6461	7122	6750	6861	248.431	258.675	252.595	310.793	346.741	357.557	270.575	241.602	241.603	267.746	243.284	255.015
Solyc01g100980.4	Pectin lyase-like superfamily protein	36	81	101	63	57	78	51	97	85	64	88	65	1.318	2.967	3.71	2.364	2.149	2.975	1.867	3.594	3.178	2.406	3.172	2.416
Solyc01g100990.3	Zinc finger transcription factor 13	294	268	232	211	237	227	266	291	235	273	187	234	10.763	9.818	8.523	7.917	8.933	8.659	9.737	10.782	8.788	10.263	6.74	8.697
Solyc01g101000.3	Protein kinase domain	12824	13045	12808	14089	13167	12468	12627	11971	10737	12591	13146	12407	469.478	477.894	470.512	528.645	496.308	475.573	462.195	443.524	401.499	473.348	473.808	461.152
Solyc01g101010.4	RNA polymerase II subunit B1 CTD phosphatase RPAP2-like protein	1388	1303	820	873	696	681	899	491	411	540	600	421	50.814	47.734	30.123	32.757	26.235	25.976	32.907	18.191	15.369	20.301	21.625	15.648
Solyc01g101015.1	Unknown protein	41	47	52	39	17	13	10	8	9	7	30	13	1.501	1.722	1.91	1.463	0.641	0.496	0.366	0.296	0.337	0.263	1.081	0.483
Solyc01g101020.4	FACT complex subunit SPT16	2686	2393	2279	2315	1672	1567	1876	1245	1371	1415	1738	1336	98.333	87.666	83.721	86.863	63.023	59.771	68.669	46.127	51.267	53.196	62.641	49.657
Solyc01g101030.4	FACT complex subunit SPT16	441	489	533	292	311	265	265	241	427	226	273	321	16.145	17.914	19.58	10.956	11.723	10.108	9.7	8.929	15.967	8.496	9.839	11.931
Solyc01g101040.3	ATP-citrate synthase	4753	4696	4419	3534	3937	3955	3793	3862	3739	3044	3162	3205	174.004	172.035	162.335	132.602	148.399	150.857	138.838	143.087	139.816	114.437	113.965	119.126
Solyc01g101060.4	S-adenosyl-L-methionine synthetase	33148	31212	35206	40391	40748	35742	35797	40413	35252	40464	42280	45345	1213.53	1143.43	1293.32	1515.55	1535.93	1363.32	1310.3	1497.3	1318.21	1521.21	1523.86	1685.41
Solyc01g101070.3	ABC transporter-like	1118	1081	1374	1323	1024	944	784	742	801	851	1132	751	40.929	39.602	50.475	49.641	38.598	36.007	28.697	27.491	29.953	31.993	40.8	27.914
Solyc01g101090.3	Ypt/Rab-GAP domain of gyp1p superfamily protein	499	485	518	483	512	494	505	430	550	417	434	485	18.268	17.768	19.029	18.123	19.299	18.843	18.485	15.931	20.567	15.677	15.642	18.027
Solyc01g101100.4	Protein kinase superfamily protein	1801	2061	2265	1855	2230	1923	2200	1967	2513	2046	2261	2054	65.933	75.503	83.207	69.603	84.056	73.35	80.528	72.877	93.971	76.918	81.491	76.345
Solyc01g101110.3	Serine/threonine-protein kinase haspin	123	113	142	122	96	86	78	114	100	105	90	99	4.503	4.14	5.216	4.578	3.619	3.28	2.855	4.224	3.739	3.947	3.244	3.68
Solyc01g101120.4	Carbohydrate-binding X8 domain superfamily protein	1454	1600	1793	1393	1840	1277	2527	2347	2783	1853	1966	2162	53.23	58.615	65.867	52.268	69.356	48.709	92.498	86.956	104.067	69.662	70.859	80.359
Solyc01g101130.3	Myosin heavy chain, cardiac protein	713	604	507	648	684	710	506	382	405	374	377	328	26.102	22.127	18.625	24.314	25.782	27.082	18.521	14.153	15.145	14.06	13.588	12.191
Solyc01g101140.4	Endonuclease or glycosyl hydrolase	3518	3193	3116	3711	2711	2754	2266	1869	1799	2304	2984	2130	128.792	116.973	114.469	139.244	102.187	105.047	82.944	69.246	67.272	86.617	107.549	79.169
Solyc01g101150.3	Pentatricopeptide repeat	59	51	40	38	35	43	30	22	32	44	57	30	2.16	1.868	1.469	1.426	1.319	1.64	1.098	0.815	1.197	1.654	2.054	1.115
Solyc01g101160.2	hypothetical protein	1336	1500	1425	1725	1476	1249	1217	1370	1298	1299	1598	1370	48.91	54.951	52.348	64.725	55.635	47.641	44.547	50.758	48.537	48.835	57.595	50.921
Solyc01g101190.3	Terpene synthase	24	15	6	312	1	16	1	0	3	0	0	0	0.879	0.55	0.22	11.707	0.038	0.61	0.037	0	0.112	0	0	0
Solyc01g101225.1	Transposase, MuDR, Zinc finger, SWIM-type, MULE transposase domain protein	787	807	767	714	691	778	713	629	687	591	653	560	28.812	29.564	28.176	26.791	26.046	29.676	26.098	23.304	25.69	22.218	23.535	20.814
Solyc01g101240.4	aspartic protease precursor	10665	9563	7826	10712	10663	10987	9774	8166	6804	9095	9404	8927	390.439	350.334	287.494	401.934	401.924	419.082	357.765	302.549	254.429	341.919	338.939	331.805
Solyc01g101250.3	G-patch domain-containing protein	1264	1186	1267	1133	1761	1617	1188	1051	1394	1114	1044	1163	46.274	43.448	46.544	42.512	66.378	61.678	43.485	38.939	52.127	41.88	37.628	43.227
Solyc01g101260.2	hypothetical protein	35	76	56	32	59	46	21	35	46	28	30	27	1.281	2.784	2.057	1.201	2.224	1.755	0.769	1.297	1.72	1.053	1.081	1.004
Solyc01g102270.2	Unknown protein	205	233	208	118	186	120	133	137	224	137	124	158	7.505	8.536	7.641	4.428	7.011	4.577	4.868	5.076	8.376	5.15	4.469	5.873
Solyc01g102280.3	Unknown protein	105	140	138	299	258	235	292	234	302	266	182	188	3.844	5.129	5.07	11.219	9.725	8.964	10.688	8.67	11.293	10	6.56	6.988
Solyc01g102290.3	Low temperature and salt responsive protein	891	903	1026	1448	1607	1626	1786	1995	1517	1608	1364	1629	32.619	33.081	37.691	54.332	60.573	62.021	65.374	73.915	56.727	60.451	49.161	60.548
Solyc01g102300.3	bHLH transcription factor 006	1209	1089	1000	921	1164	912	994	872	988	828	1087	1317	44.261	39.895	36.736	34.558	43.875	34.787	36.384	32.307	36.945	31.128	39.178	48.951
Solyc01g102310.3	60S ribosomal protein L34	3077	2958	3369	3930	3209	2834	5776	3278	5352	4949	5370	4024	112.647	108.364	123.763	147.461	120.958	108.099	211.423	121.45	200.133	186.053	193.546	149.567
Solyc01g102330.3	Carbohydrate esterase, putative (DUF303)	1407	1706	1926	1106	1760	1600	1587	2103	2231	1730	1631	1904	51.509	62.498	70.753	41.499	66.34	61.03	58.09	77.916	83.426	65.038	58.785	70.769
Solyc01g102340.3	R2R3MYB transcription factor 61	438	448	647	560	520	406	349	512	493	481	616	508	16.035	16.412	23.768	21.012	19.601	15.486	12.775	18.97	18.435	18.083	22.202	18.882
Solyc01g102350.3	Pectin acetylesterase	959	945	1025	835	927	926	983	1242	1021	1044	958	904	35.108	34.619	37.654	31.331	34.942	35.321	35.981	46.016	38.179	39.248	34.528	33.601
Solyc01g102370.4	Flap endonuclease 1	740	823	728	533	618	544	819	678	790	704	712	683	27.091	30.15	26.744	19.999	23.294	20.75	29.978	25.12	29.541	26.466	25.662	25.386
Solyc01g102380.5	germin	113	75	346	173	47	65	19	99	112	58	58	27	4.137	2.748	12.711	6.491	1.772	2.479	0.695	3.668	4.188	2.18	2.09	1.004
Solyc01g102390.4	Germin-like protein	1213	877	1029	1750	966	998	899	1033	953	681	889	692	44.407	32.128	37.801	65.663	36.412	38.067	32.907	38.273	35.636	25.602	32.041	25.721
Solyc01g102400.3	Germin-like protein	485	419	552	491	319	366	323	465	380	318	387	298	17.756	15.35	20.278	18.423	12.024	13.961	11.823	17.228	14.21	11.955	13.948	11.076
Solyc01g102410.3	Glutamine--tRNA ligase	2515	2446	2162	1917	1458	1681	1796	1471	1456	1437	1704	1281	92.072	89.607	79.423	71.929	54.957	64.119	65.74	54.5	54.446	54.023	61.416	47.613
Solyc01g102440.3	organic solute transporter ostalpha protein (DUF300)	21	37	16	37	58	48	28	45	38	42	54	49	0.769	1.355	0.588	1.388	2.186	1.831	1.025	1.667	1.421	1.579	1.946	1.821
Solyc01g102450.3	organic solute transporter ostalpha protein (DUF300)	18	19	24	16	18	20	21	31	35	27	30	52	0.659	0.696	0.882	0.6	0.678	0.763	0.769	1.149	1.309	1.015	1.081	1.933
Solyc01g102460.4	ubiquitin carboxyl-terminal hydrolase-like protein	82	103	86	88	82	98	67	65	70	81	87	78	3.002	3.773	3.159	3.302	3.091	3.738	2.452	2.408	2.618	3.045	3.136	2.899
Solyc01g102470.2	Pentatricopeptide repeat	190	177	131	116	102	125	230	187	181	152	152	198	6.956	6.484	4.812	4.353	3.845	4.768	8.419	6.928	6.768	5.714	5.478	7.359
Solyc01g102480.3	organic solute transporter ostalpha protein (DUF300)	1288	1471	1425	1491	1438	1395	1464	1435	1539	1395	1569	1392	47.153	53.889	52.348	55.945	54.203	53.21	53.588	53.167	57.549	52.444	56.55	51.739
Solyc01g102490.3	NADPH:adrenodoxin oxidoreductase, mitochondrial	522	572	466	577	639	654	673	549	564	519	582	476	19.11	20.955	17.119	21.65	24.086	24.946	24.634	20.34	21.09	19.511	20.976	17.692
Solyc01g102500.3	netrin receptor DCC	1902	1570	806	735	673	694	1373	643	696	645	726	619	69.631	57.516	29.609	27.579	25.368	26.472	50.257	23.823	26.026	24.248	26.166	23.007
Solyc01g102510.4	Transducin/WD40 repeat-like superfamily protein	3030	2827	3101	3303	2602	2600	2285	2353	2128	2206	2773	2460	110.926	103.565	113.918	123.935	98.078	99.173	83.64	87.178	79.574	82.933	99.944	91.435
Solyc01g102520.4	MLO-like protein	51	107	96	86	111	109	107	130	146	99	123	84	1.867	3.92	3.527	3.227	4.184	4.158	3.917	4.816	5.46	3.722	4.433	3.122
Solyc01g102530.3	SNARE associated Golgi protein	422	362	390	385	332	342	366	401	351	287	281	304	15.449	13.262	14.327	14.446	12.514	13.045	13.397	14.857	13.125	10.79	10.128	11.299
Solyc01g102540.3	hpoxia-induced protein 242	1059	1170	909	677	692	658	727	555	704	587	646	597	38.769	42.862	33.393	25.402	26.084	25.098	26.611	20.563	26.325	22.068	23.283	22.19
Solyc01g102550.4	nuclear pore complex protein NUP160 isoform X4	220	228	144	126	62	37	47	36	46	42	119	55	8.054	8.353	5.29	4.728	2.337	1.411	1.72	1.334	1.72	1.579	4.289	2.044
Solyc01g102560.2	Eukaryotic translation initiation factor 3 subunit C	1916	1950	1783	1754	2060	1974	2702	1983	2317	2112	1904	2127	70.143	71.437	65.5	65.813	77.648	75.295	98.903	73.47	86.642	79.399	68.624	79.058
Solyc01g102570.4	Eukaryotic translation initiation factor 3 subunit C	649	615	515	697	282	215	463	266	281	414	576	328	23.759	22.53	18.919	26.153	10.63	8.201	16.948	9.855	10.508	15.564	20.76	12.191
Solyc01g102580.3	endo-1,4-beta-glucanase (Cel3)	4105	4245	4450	5318	4450	4585	3930	4274	4183	4342	5189	4513	150.281	155.512	163.474	199.541	167.735	174.888	143.853	158.351	156.419	163.234	187.022	167.742
Solyc01g102590.3	Eukaryotic translation initiation factor 3 subunit C	1453	1521	1196	1216	1462	1446	1782	1421	1869	1536	1296	1556	53.193	55.721	43.936	45.627	55.108	55.155	65.228	52.648	69.889	57.745	46.71	57.835
Solyc01g102610.3	Ferric reduction oxidase 6	5768	6595	7353	6861	5782	5704	3771	4720	3550	5040	6455	5287	211.163	241.603	270.118	257.437	217.943	217.57	138.033	174.875	132.749	189.475	232.651	196.511
Solyc01g102640.2	Nuclear pore complex protein NUP98A	51	57	52	37	33	41	37	11	41	31	30	32	1.867	2.088	1.91	1.388	1.244	1.564	1.354	0.408	1.533	1.165	1.081	1.189
Solyc01g102650.2	Unknown protein	96	98	88	62	96	128	96	77	64	71	72	82	3.514	3.59	3.233	2.326	3.619	4.882	3.514	2.853	2.393	2.669	2.595	3.048
Solyc01g102660.4	Glutathione S-transferase	6823	4903	3057	3882	3401	3970	5391	2988	2077	3644	2720	2615	249.786	179.618	112.301	145.66	128.195	151.43	197.331	110.705	77.667	136.993	98.034	97.196
Solyc01g102670.3	DNA glycosylase	299	288	282	206	287	203	227	299	253	204	201	188	10.946	10.551	10.359	7.729	10.818	7.743	8.309	11.078	9.461	7.669	7.244	6.988
Solyc01g102680.4	Protein kinase-like domain-containing protein	142	177	384	105	34	33	19	77	46	18	35	17	5.199	6.484	14.107	3.94	1.282	1.259	0.695	2.853	1.72	0.677	1.261	0.632
Solyc01g102690.4	Pentatricopeptide repeat-containing protein	64	41	65	41	28	26	33	24	26	28	54	26	2.343	1.502	2.388	1.538	1.055	0.992	1.208	0.889	0.972	1.053	1.946	0.966
Solyc01g102700.4	Leucine-rich repeat receptor-like protein kinase 1	908	938	1272	1562	819	897	419	577	413	555	785	418	33.241	34.363	46.728	58.609	30.871	34.215	15.337	21.378	15.444	20.865	28.293	15.537
Solyc01g102710.2	Leucine-rich repeat receptor-like protein kinase 1	1709	1825	1768	2915	1785	1781	1226	962	1030	1500	1917	1368	62.565	66.858	64.949	109.376	67.283	67.934	44.876	35.642	38.516	56.391	69.093	50.847
Solyc01g102720.3	Polyketide cyclase/dehydrase and lipid transport superfamily protein	201	235	399	247	541	376	529	696	878	531	552	718	7.358	8.609	14.658	9.268	20.392	14.342	19.363	25.787	32.832	19.962	19.895	26.687
Solyc01g102730.3	NAD(P)-binding Rossmann-fold superfamily protein	139	169	138	191	255	262	180	190	194	189	199	271	5.089	6.191	5.07	7.167	9.612	9.994	6.589	7.039	7.254	7.105	7.172	10.073
Solyc01g102740.3	NAC domain	391	292	255	523	431	462	281	235	216	409	423	346	14.314	10.697	9.368	19.624	16.246	17.622	10.286	8.707	8.077	15.376	15.246	12.86
Solyc01g102750.3	PHD finger protein ALFIN-LIKE 6	934	977	968	938	1124	992	930	974	986	962	835	794	34.193	35.792	35.56	35.195	42.367	37.838	34.041	36.087	36.87	36.166	30.095	29.512
Solyc01g102760.3	PHD finger protein ALFIN-LIKE 8	1181	1162	1231	1195	1569	1440	1383	1329	1645	1299	1145	1184	43.236	42.569	45.222	44.839	59.141	54.927	50.623	49.239	61.513	48.835	41.268	44.008
Solyc01g102790.3	Pentatricopeptide repeat-containing protein	91	96	61	65	43	57	59	29	30	48	37	47	3.331	3.517	2.241	2.439	1.621	2.174	2.16	1.074	1.122	1.805	1.334	1.747
Solyc01g102800.3	Histidine--tRNA ligase, cytoplasmic	1797	1760	1495	1193	949	799	959	831	912	943	1076	902	65.787	64.476	54.92	44.764	35.771	30.477	35.103	30.788	34.103	35.451	38.781	33.526
Solyc01g102810.3	DNA polymerase III subunit gamma/tau	784	843	909	653	575	493	558	601	668	586	788	613	28.702	30.883	33.393	24.502	21.674	18.805	20.425	22.267	24.979	22.03	28.401	22.784
Solyc01g102820.4	2-C-methyl-D-erythritol 4-phosphate cytidylyltransferase	911	1058	1140	902	1001	1002	979	1296	1154	1002	1084	959	33.351	38.759	41.879	33.845	37.731	38.22	35.835	48.017	43.153	37.669	39.07	35.645
Solyc01g102830.3	NADH dehydrogenase [ubiquinone] 1 beta subcomplex subunit 3-A	924	875	813	658	776	811	719	1072	722	690	580	633	33.827	32.055	29.866	24.689	29.25	30.934	26.318	39.717	26.998	25.94	20.904	23.528
Solyc01g102840.3	Disease resistance protein (TIR-NBS-LRR class)	599	500	361	753	630	820	333	219	288	205	298	177	21.929	18.317	13.262	28.254	23.747	31.278	12.189	8.114	10.769	7.707	10.741	6.579
Solyc01g102850.3	Disease resistance protein (TIR-NBS-LRR class) family	533	478	213	368	289	307	376	139	131	211	371	162	19.513	17.511	7.825	13.808	10.893	11.71	13.763	5.15	4.899	7.932	13.372	6.021
Solyc01g102860.2	golgin family A protein	515	620	795	896	987	917	997	1134	1064	1205	1165	1182	18.854	22.713	29.205	33.62	37.203	34.978	36.494	42.015	39.787	45.301	41.989	43.933
Solyc01g102870.3	receptor-like protein kinase BRI1-like 3	25	17	22	14	58	30	23	7	13	6	16	5	0.915	0.623	0.808	0.525	2.186	1.144	0.842	0.259	0.486	0.226	0.577	0.186
Solyc01g102880.3	Disease resistance protein (TIR-NBS-LRR class)	376	377	530	348	253	280	179	233	128	136	201	110	13.765	13.811	19.47	13.058	9.536	10.68	6.552	8.633	4.786	5.113	7.244	4.089
Solyc01g102890.4	Germin-like protein subfamily 1 member	21	12	82	189	112	162	2	8	1	95	13	31	0.769	0.44	3.012	7.092	4.222	6.179	0.073	0.296	0.037	3.571	0.469	1.152
Solyc01g102895.1	Germin-like protein subfamily 1 member 20	56	31	142	181	113	119	5	28	75	107	30	38	2.05	1.136	5.216	6.791	4.259	4.539	0.183	1.037	2.805	4.023	1.081	1.412
Solyc01g102910.4	Germin-like protein subfamily 1 member	19	26	24	125	20	180	3	0	1	66	10	0	0.696	0.952	0.882	4.69	0.754	6.866	0.11	0	0.037	2.481	0.36	0
Solyc01g102940.3	Methionine S-methyltransferase	2683	2771	2895	2296	2121	2118	1862	2032	1970	1786	2110	1994	98.223	101.514	106.35	86.15	79.948	80.788	68.156	75.285	73.666	67.143	76.049	74.114
Solyc01g102950.3	Lycopene beta/epsilon cyclase protein	330	536	718	792	1054	1033	1160	1084	1191	1143	1151	1107	12.081	19.636	26.376	29.717	39.729	39.402	42.46	40.162	44.536	42.97	41.484	41.146
Solyc01g102960.3	22.0 kDa class IV heat shock protein	145	170	129	137	195	132	2030	1594	1696	5866	5633	6000	5.308	6.228	4.739	5.14	7.35	5.035	74.306	59.058	63.42	220.527	203.025	223.012
Solyc01g102970.3	squamous cell carcinoma antigen recognized by T-cells 3-like	1234	1182	1160	1099	1080	983	848	793	980	942	1112	922	45.176	43.302	42.614	41.237	40.709	37.495	31.04	29.381	36.646	35.414	40.079	34.27
Solyc01g102980.3	zinc-finger homeodomain protein 4	125	152	175	144	174	186	178	220	309	207	263	235	4.576	5.568	6.429	5.403	6.559	7.095	6.515	8.151	11.555	7.782	9.479	8.735
Solyc01g102990.3	ATP-dependent Clp protease ATP-binding subunit ClpX	617	524	527	479	455	408	438	354	393	473	545	430	22.588	19.196	19.36	17.973	17.15	15.563	16.032	13.116	14.696	17.782	19.643	15.983
Solyc01g103000.3	Unknown protein	9	18	15	7	3	13	11	10	17	13	7	4	0.329	0.659	0.551	0.263	0.113	0.496	0.403	0.37	0.636	0.489	0.252	0.149
Solyc01g103010.4	Cullin-associated NEDD8-dissociated protein 1	3387	3492	3078	2452	1969	1659	2022	1786	1940	1954	2512	2015	123.996	127.927	113.073	92.004	74.218	63.28	74.013	66.171	72.544	73.459	90.538	74.895
Solyc01g103020.4	nucleic acid binding/RNA binding protein	1501	1491	1458	1587	1514	1480	1548	1348	1462	1384	1370	1330	54.951	54.622	53.561	59.547	57.068	56.452	56.663	49.943	54.67	52.03	49.378	49.434
Solyc01g103030.3	Major facilitator superfamily protein	575	555	669	825	629	479	824	625	671	569	752	697	21.05	20.332	24.576	30.956	23.709	18.271	30.161	23.156	25.091	21.391	27.104	25.907
Solyc01g103040.4	mitotic spindle checkpoint protein MAD1	558	518	410	267	287	298	234	230	232	218	256	192	20.428	18.977	15.062	10.018	10.818	11.367	8.565	8.521	8.675	8.196	9.227	7.136
Solyc01g103050.3	Auxin Response Factor 1	6409	6305	5979	5689	4937	4535	4167	3406	3408	3271	3928	3241	234.629	230.979	219.643	213.462	186.092	172.981	152.528	126.192	127.439	122.97	141.573	120.464
Solyc01g103060.4	lipid transfer-like protein VAS	54	33	106	15	16	9	24	65	74	9	14	13	1.977	1.209	3.894	0.563	0.603	0.343	0.878	2.408	2.767	0.338	0.505	0.483
Solyc01g103070.2	homeobox protein	172	172	188	106	188	128	119	179	158	124	121	152	6.297	6.301	6.906	3.977	7.086	4.882	4.356	6.632	5.908	4.662	4.361	5.65
Solyc01g103080.3	ATP-dependent RNA helicase	2299	2147	1684	1914	1635	1381	2151	1530	1745	1697	1861	1354	84.165	78.654	61.863	71.817	61.629	52.676	78.735	56.686	65.253	63.797	67.074	50.326
Solyc01g103090.4	Zinc finger transcription factor 14	733	626	598	786	601	662	719	490	589	553	657	526	26.835	22.933	21.968	29.492	22.654	25.251	26.318	18.154	22.025	20.79	23.68	19.551
Solyc01g103100.3	NAD(P)-binding Rossmann-fold superfamily protein	1414	1614	2238	1843	2156	2174	2134	2554	2950	2778	3116	3230	51.766	59.128	82.215	69.153	81.267	82.924	78.112	94.625	110.312	104.437	112.307	120.055
Solyc01g103110.3	GNAT family N-acetyltransferase	1014	1154	1249	1451	1711	1894	1950	1910	1921	2066	1978	1693	37.122	42.276	45.883	54.444	64.493	72.244	71.377	70.765	71.834	77.67	71.291	62.927
Solyc01g103140.3	Chloride channel protein	497	467	373	311	296	280	285	214	237	206	283	271	18.195	17.108	13.702	11.669	11.157	10.68	10.432	7.929	8.862	7.744	10.2	10.073
Solyc01g103150.3	Core-2 i-branching beta-n-acetylglucosaminyltransferase family protein	299	286	252	229	247	250	246	176	232	185	223	240	10.946	10.477	9.257	8.593	9.31	9.536	9.005	6.521	8.675	6.955	8.037	8.92
Solyc01g103160.3	Pentatricopeptide repeat-containing protein	2682	2344	1878	2488	1942	1610	2454	1585	1472	1973	2050	1625	98.186	85.871	68.99	93.354	73.2	61.411	89.826	58.724	55.044	74.173	73.886	60.399
Solyc01g103170.4	Lysine ketoglutarate reductase trans-splicing-like protein, putative (DUF707)	365	323	296	403	441	405	443	261	252	290	252	222	13.362	11.833	10.874	15.121	16.623	15.448	16.215	9.67	9.423	10.902	9.083	8.251
Solyc01g103180.4	Protein FAR1-RELATED SEQUENCE 11	464	535	498	445	468	403	364	246	325	366	398	298	16.987	19.599	18.294	16.697	17.64	15.372	13.324	9.114	12.153	13.759	14.345	11.076
[truncated: 19,276 more rows]

## Sheet: Tabla S1b
Gene ID	mock_R1	mock_R2	mock_R3	AMM_R1	AMM_R2	AMM_R3	NaCl_R1	NaCl_R2	NaCl_R3	AMM-NaCl_R1	AMM-NaCl_R2	AMM-NaCl_R3	mock_R1_CPM	mock_R2_CPM	mock_R3_CPM	AMM_R1_CPM	AMM_R2_CPM	AMM_R3_CPM	NaCl_R1_CPM	NaCl_R2_CPM	NaCl_R3_CPM	AMM-NaCl_R1_CPM	AMM-NaCl_R2_CPM	AMM-NaCl_R3_CPM
Solyc01r000900.1	157	144	174	104	121	133	96	94	67	59	49	79	181.342	164.651	192.181	104.416	125.016	129.936	96.3667	88.442	64.7455	52.5988	47.0497	70.5005
Solyc01r000940.1	4	2	7	8	1	0	3	3	0	6	2	3	4.62018	2.28682	7.7314	8.03197	1.03319	0	3.01146	2.82262	0	5.34903	1.9204	2.67723
Solyc01r001050.1	38	44	56	22	17	6	135	160	139	116	91	149	43.8917	50.3101	61.8512	22.0879	17.5642	5.86178	135.516	150.54	134.323	103.415	87.378	132.969
Solyc01r001060.1	42	66	87	46	63	68	116	87	65	115	101	83	48.5119	75.4652	96.0903	46.1838	65.0909	66.4335	116.443	81.8559	62.8128	102.523	96.98	74.0701
Solyc01r001060.1	48	44	66	20	53	74	118	109	105	100	77	83	55.4422	50.3101	72.8961	20.0799	54.759	72.2953	118.451	102.555	101.467	89.1505	73.9352	74.0701
Solyc01r001080.1	3	2	6	5	2	6	6	1	7	1	4	0	3.46514	2.28682	6.62692	5.01998	2.06638	5.86178	6.02292	0.940873	6.76445	0.891505	3.84079	0
Solyc01r001090.1	216	198	187	181	310	363	437	389	491	377	309	316	249.49	226.396	206.539	181.723	320.289	354.638	438.669	365.999	474.478	336.097	296.701	282.002
Solyc01r001100.1	5	8	6	1	3	1	7	5	4	9	5	6	5.77523	9.14729	6.62692	1.004	3.09957	0.976963	7.02674	4.70436	3.8654	8.02355	4.80099	5.35447
Solyc01r001110.1	64	62	90	70	65	45	37	122	89	85	202	183	73.9229	70.8915	99.4037	70.2797	67.1573	43.9633	37.1413	114.786	86.0052	75.7779	193.96	163.311
Solyc01r001260.1	78	71	147	24	14	19	22	37	22	10	8	6	90.0935	81.1822	162.359	24.0959	14.4646	18.5623	22.084	34.8123	21.2597	8.91505	7.68158	5.35447
Solyc01r001270.1	15	14	13	12	13	16	18	5	13	17	16	14	17.3257	16.0078	14.3583	12.048	13.4315	15.6314	18.0688	4.70436	12.5626	15.1556	15.3632	12.4938
Solyc01r001360.1	3	3	9	4	4	2	6	5	8	4	6	4	3.46514	3.43024	9.94037	4.01599	4.13276	1.95393	6.02292	4.70436	7.7308	3.56602	5.76119	3.56964
Solyc01r001700.1	5	2	5	0	7	0	10	5	8	8	3	2	5.77523	2.28682	5.52243	0	7.23232	0	10.0382	4.70436	7.7308	7.13204	2.88059	1.78482
Solyc01r001790.1	78	94	82	69	116	110	155	100	200	122	134	138	90.0935	107.481	90.5679	69.2757	119.85	107.466	155.592	94.0872	193.27	108.764	128.667	123.153
Solyc01r001800.1	8	4	6	2	3	7	1	1	1	3	2	3	9.24036	4.57365	6.62692	2.00799	3.09957	6.83874	1.00382	0.940873	0.96635	2.67451	1.9204	2.67723
Solyc01r001920.1	8	17	8	3	6	9	4	12	4	5	15	1	9.24036	19.438	8.83589	3.01199	6.19914	8.79267	4.01528	11.2905	3.8654	4.45753	14.403	0.892411
Solyc01r002040.1	3	1	1	5	14	6	11	14	0	1	16	24	3.46514	1.14341	1.10449	5.01998	14.4646	5.86178	11.042	13.1722	0	0.891505	15.3632	21.4179
Solyc01r002050.1	36	50	22	22	35	23	23	17	31	27	30	29	41.5816	57.1706	24.2987	22.0879	36.1616	22.4702	23.0879	15.9948	29.9569	24.0706	28.8059	25.8799
Solyc01r002430.1	261	276	199	213	302	273	174	129	148	130	99	112	301.467	315.582	219.793	213.851	312.023	266.711	174.665	121.373	143.02	115.896	95.0596	99.95
Solyc01r002690.1	28	27	40	56	55	38	32	23	44	56	39	42	32.3413	30.8721	44.1794	56.2238	56.8254	37.1246	32.1222	21.6401	42.5194	49.9243	37.4477	37.4813
Solyc01r002750.1	694	701	541	756	655	664	649	670	633	623	683	488	801.601	801.532	597.527	759.021	676.739	648.703	651.479	630.385	611.7	555.408	655.815	435.497
Solyc01r002810.1	414	467	414	470	590	347	511	509	477	423	409	604	478.189	533.973	457.257	471.878	609.582	339.006	512.952	478.904	460.949	377.107	392.721	539.016
Solyc01r002890.1	6	16	0	3	14	2	0	1	10	1	0	1	6.93027	18.2946	0	3.01199	14.4646	1.95393	0	0.940873	9.6635	0.891505	0	0.892411
Solyc01r003200.1	265	369	396	219	425	192	135	277	251	190	179	175	306.087	421.919	437.376	219.875	439.105	187.577	135.516	260.622	242.554	169.386	171.875	156.172
Solyc01r003290.1	17	17	12	10	18	12	10	15	9	7	10	4	19.6358	19.438	13.2538	10.04	18.5974	11.7236	10.0382	14.1131	8.69715	6.24053	9.60198	3.56964
Solyc01r003450.1	5	3	8	22	4	8	17	14	16	20	12	10	5.77523	3.43024	8.83589	22.0879	4.13276	7.8157	17.0649	13.1722	15.4616	17.8301	11.5224	8.92411
Solyc01r003490.1	22	24	16	12	33	22	19	7	21	24	22	24	25.411	27.4419	17.6718	12.048	34.0952	21.4932	19.0726	6.58611	20.2934	21.3961	21.1244	21.4179
Solyc01r003520.1	15	10	2	8	9	8	11	9	9	9	6	13	17.3257	11.4341	2.20897	8.03197	9.2987	7.8157	11.042	8.46785	8.69715	8.02355	5.76119	11.6013
Solyc01r003520.1	114	101	104	119	128	67	75	69	58	85	124	87	131.675	115.485	114.867	119.476	132.248	65.4565	75.2865	64.9202	56.0483	75.7779	119.065	77.6398
Solyc01r003540.1	65	41	52	29	48	39	39	41	43	18	28	33	75.0779	46.8799	57.4333	29.1159	49.5931	38.1016	39.149	38.5758	41.5531	16.0471	26.8855	29.4496
Solyc01r003620.1	71	99	94	72	127	107	110	71	81	78	57	58	82.0082	113.198	103.822	72.2877	131.215	104.535	110.42	66.8019	78.2744	69.5374	54.7313	51.7598
Solyc01r003630.1	126	92	100	125	157	180	85	109	110	94	150	148	145.536	105.194	110.449	125.5	162.211	175.853	85.3247	102.555	106.299	83.8015	144.03	132.077
Solyc01r003660.1	101	84	70	115	89	48	53	67	41	74	88	77	116.66	96.0466	77.314	115.46	91.9538	46.8942	53.2025	63.0385	39.6204	65.9714	84.4974	68.7156
Solyc01r003680.1	37	42	31	25	35	32	33	60	18	36	23	34	42.7367	48.0233	34.2391	25.0999	36.1616	31.2628	33.1261	56.4524	17.3943	32.0942	22.0845	30.342
Solyc01r003940.1	101	120	168	56	66	45	73	143	66	23	62	62	116.66	137.209	185.554	56.2238	68.1905	43.9633	73.2789	134.545	63.7791	20.5046	59.5323	55.3295
Solyc01r004090.1	6	12	5	1	6	2	1	9	6	5	2	0	6.93027	13.7209	5.52243	1.004	6.19914	1.95393	1.00382	8.46785	5.7981	4.45753	1.9204	0
Solyc01r004130.1	6	0	7	15	0	7	0	2	0	9	1	10	6.93027	0	7.7314	15.0599	0	6.83874	0	1.88175	0	8.02355	0.960198	8.92411
Solyc01r004330.1	45	54	46	61	44	51	32	25	16	31	44	32	51.977	61.7442	50.8064	61.2438	45.4603	49.8251	32.1222	23.5218	15.4616	27.6367	42.2487	28.5572
Solyc01r004400.1	8	7	7	2	0	11	9	7	3	3	2	0	9.24036	8.00388	7.7314	2.00799	0	10.7466	9.03438	6.58611	2.89905	2.67451	1.9204	0
Solyc01r004430.1	151	161	115	167	208	216	108	108	95	79	90	67	174.412	184.089	127.016	167.667	214.903	211.024	108.413	101.614	91.8033	70.4289	86.4178	59.7915
Solyc01r004500.1	1	1	5	16	6	6	4	7	3	7	4	1	1.15505	1.14341	5.52243	16.0639	6.19914	5.86178	4.01528	6.58611	2.89905	6.24053	3.84079	0.892411
Solyc01r004540.1	2	2	1	9	10	10	2	0	0	1	2	1	2.31009	2.28682	1.10449	9.03597	10.3319	9.76963	2.00764	0	0	0.891505	1.9204	0.892411
Solyc01r004550.1	25	34	31	18	17	13	19	14	20	16	12	14	28.8761	38.876	34.2391	18.0719	17.5642	12.7005	19.0726	13.1722	19.327	14.2641	11.5224	12.4938
Solyc01r004750.1	1	0	7	1	7	1	6	3	7	5	1	6	1.15505	0	7.7314	1.004	7.23232	0.976963	6.02292	2.82262	6.76445	4.45753	0.960198	5.35447
Solyc01r004760.1	17	19	13	15	18	3	3	19	3	1	10	1	19.6358	21.7248	14.3583	15.0599	18.5974	2.93089	3.01146	17.8766	2.89905	0.891505	9.60198	0.892411
Solyc01r004790.1	35	49	41	62	53	40	26	35	52	38	33	26	40.4266	56.0272	45.2839	62.2478	54.759	39.0785	26.0993	32.9305	50.2502	33.8772	31.6865	23.2027
Solyc01r004880.1	7	9	14	2	7	5	4	6	5	3	3	2	8.08532	10.2907	15.4628	2.00799	7.23232	4.88482	4.01528	5.64523	4.83175	2.67451	2.88059	1.78482
Solyc01r004950.1	109	99	96	90	134	116	99	67	99	79	56	62	125.9	113.198	106.031	90.3597	138.447	113.328	99.3782	63.0385	95.6687	70.4289	53.7711	55.3295
Solyc01r004960.1	1	3	0	2	12	4	11	3	1	2	3	6	1.15505	3.43024	0	2.00799	12.3983	3.90785	11.042	2.82262	0.96635	1.78301	2.88059	5.35447
Solyc01r004990.1	178	152	28	93	162	143	89	20	54	37	54	20	205.598	173.799	30.9256	93.3717	167.377	139.706	89.34	18.8175	52.1829	32.9857	51.8507	17.8482
Solyc01r005010.1	1	4	3	3	0	7	3	3	6	1	5	2	1.15505	4.57365	3.31346	3.01199	0	6.83874	3.01146	2.82262	5.7981	0.891505	4.80099	1.78482
Solyc01r005030.1	164	204	222	196	221	187	127	163	133	156	198	160	189.427	233.256	245.196	196.783	228.335	182.692	127.485	153.362	128.525	139.075	190.119	142.786
Solyc01r005060.1	219	207	213	182	238	253	205	159	182	137	153	143	252.955	236.686	235.256	182.727	245.899	247.172	205.783	149.599	175.876	122.136	146.91	127.615
Solyc01r005090.1	7	4	3	8	3	13	9	6	6	8	3	3	8.08532	4.57365	3.31346	8.03197	3.09957	12.7005	9.03438	5.64523	5.7981	7.13204	2.88059	2.67723
Solyc01r005150.1	1	3	4	5	7	9	0	6	6	4	2	4	1.15505	3.43024	4.41794	5.01998	7.23232	8.79267	0	5.64523	5.7981	3.56602	1.9204	3.56964
Solyc01r005230.1	2	0	2	5	1	0	4	4	8	4	6	6	2.31009	0	2.20897	5.01998	1.03319	0	4.01528	3.76349	7.7308	3.56602	5.76119	5.35447
Solyc01r005330.1	118	99	97	154	57	49	41	37	23	64	163	58	136.295	113.198	107.135	154.615	58.8918	47.8712	41.1566	34.8123	22.2261	57.0563	156.512	51.7598
Solyc01r005340.1	71	86	143	162	238	221	132	142	202	153	164	173	82.0082	98.3334	157.941	162.647	245.899	215.909	132.504	133.604	195.203	136.4	157.472	154.387
Solyc01r005350.1	8	1	6	5	14	10	4	0	2	0	5	3	9.24036	1.14341	6.62692	5.01998	14.4646	9.76963	4.01528	0	1.9327	0	4.80099	2.67723
Solyc01r005360.1	8	8	11	0	11	4	1	4	7	2	9	4	9.24036	9.14729	12.1493	0	11.3651	3.90785	1.00382	3.76349	6.76445	1.78301	8.64178	3.56964
Solyc01r005370.1	16	21	18	13	14	11	18	26	8	17	18	16	18.4807	24.0116	19.8807	13.052	14.4646	10.7466	18.0688	24.4627	7.7308	15.1556	17.2836	14.2786
Solyc01r005380.1	38	43	38	52	55	50	19	36	28	37	27	34	43.8917	49.1667	41.9705	52.2078	56.8254	48.8482	19.0726	33.8714	27.0578	32.9857	25.9253	30.342
Solyc01r005390.1	26	18	22	14	28	28	54	19	25	26	14	22	30.0312	20.5814	24.2987	14.0559	28.9293	27.355	54.2063	17.8766	24.1588	23.1791	13.4428	19.633
Solyc01r005470.1	9	11	7	10	8	6	9	14	9	10	6	10	10.3954	12.5775	7.7314	10.04	8.26551	5.86178	9.03438	13.1722	8.69715	8.91505	5.76119	8.92411
Solyc01r005490.1	17	20	23	18	23	14	17	39	15	8	5	17	19.6358	22.8682	25.4032	18.0719	23.7634	13.6775	17.0649	36.694	14.4953	7.13204	4.80099	15.171
Solyc01r005510.1	2	3	1	1	6	2	7	9	6	1	3	2	2.31009	3.43024	1.10449	1.004	6.19914	1.95393	7.02674	8.46785	5.7981	0.891505	2.88059	1.78482
Solyc01r005530.1	11	5	6	8	6	10	2	2	7	1	3	1	12.7055	5.71706	6.62692	8.03197	6.19914	9.76963	2.00764	1.88175	6.76445	0.891505	2.88059	0.892411
Solyc01r005580.1	146	145	139	112	147	165	140	168	164	81	107	136	168.637	165.795	153.524	112.448	151.879	161.199	140.535	158.067	158.481	72.2119	102.741	121.368
Solyc01r005610.1	46	28	84	19	21	18	6	19	23	6	6	7	53.1321	32.0155	92.7768	19.0759	21.697	17.5853	6.02292	17.8766	22.2261	5.34903	5.76119	6.24688
Solyc01r005620.1	45	48	63	52	48	56	87	81	68	64	59	51	51.977	54.8838	69.5826	52.2078	49.5931	54.7099	87.3323	76.2107	65.7118	57.0563	56.6517	45.513
Solyc01r005680.1	8	22	4	6	13	9	10	12	8	5	9	5	9.24036	25.1551	4.41794	6.02398	13.4315	8.79267	10.0382	11.2905	7.7308	4.45753	8.64178	4.46205
Solyc01r005760.1	11	26	14	13	17	18	38	18	27	20	25	23	12.7055	29.7287	15.4628	13.052	17.5642	17.5853	38.1452	16.9357	26.0915	17.8301	24.0049	20.5255
Solyc01r005840.1	10	12	14	10	10	5	9	14	6	7	2	9	11.5505	13.7209	15.4628	10.04	10.3319	4.88482	9.03438	13.1722	5.7981	6.24053	1.9204	8.0317
Solyc01r005880.1	5	2	8	5	2	5	5	0	4	10	2	0	5.77523	2.28682	8.83589	5.01998	2.06638	4.88482	5.0191	0	3.8654	8.91505	1.9204	0
Solyc01r005940.1	22	13	12	4	3	18	10	49	24	12	14	23	25.411	14.8644	13.2538	4.01599	3.09957	17.5853	10.0382	46.1028	23.1924	10.6981	13.4428	20.5255
Solyc01r006010.1	7	14	25	50	18	17	11	18	15	20	27	36	8.08532	16.0078	27.6122	50.1998	18.5974	16.6084	11.042	16.9357	14.4953	17.8301	25.9253	32.1268
Solyc01r006020.1	45	36	22	33	11	40	58	33	110	51	42	43	51.977	41.1628	24.2987	33.1319	11.3651	39.0785	58.2216	31.0488	106.299	45.4668	40.3283	38.3737
Solyc01r006060.1	12	17	5	4	3	7	5	14	0	7	6	1	13.8605	19.438	5.52243	4.01599	3.09957	6.83874	5.0191	13.1722	0	6.24053	5.76119	0.892411
Solyc01r006200.1	7	9	4	8	19	7	4	6	10	3	2	11	8.08532	10.2907	4.41794	8.03197	19.6306	6.83874	4.01528	5.64523	9.6635	2.67451	1.9204	9.81652
Solyc01r006240.1	29	31	25	21	33	32	48	20	27	18	28	15	33.4963	35.4458	27.6122	21.0839	34.0952	31.2628	48.1834	18.8175	26.0915	16.0471	26.8855	13.3862
Solyc01r006290.1	0	0	4	1	1	6	1	8	8	1	2	1	0	0	4.41794	1.004	1.03319	5.86178	1.00382	7.52698	7.7308	0.891505	1.9204	0.892411
Solyc01r006360.1	20	22	32	32	52	46	27	46	22	23	38	30	23.1009	25.1551	35.3436	32.1279	53.7258	44.9403	27.1031	43.2801	21.2597	20.5046	36.4875	26.7723
Solyc01r006380.1	7	6	9	0	1	8	4	1	2	6	2	2	8.08532	6.86047	9.94037	0	1.03319	7.8157	4.01528	0.940873	1.9327	5.34903	1.9204	1.78482
Solyc01r006420.1	107	103	86	155	57	82	45	43	34	42	111	31	123.59	117.771	94.9858	155.619	58.8918	80.111	45.1719	40.4575	32.8559	37.4432	106.582	27.6647
Solyc01r006440.1	283	284	213	192	220	241	245	285	358	254	197	253	326.878	324.729	235.256	192.767	227.302	235.448	245.936	268.149	345.953	226.442	189.159	225.78
Solyc01r006450.1	5	6	2	6	8	12	1	3	1	1	1	2	5.77523	6.86047	2.20897	6.02398	8.26551	11.7236	1.00382	2.82262	0.96635	0.891505	0.960198	1.78482
Solyc01r006460.1	9	2	5	1	9	7	2	5	6	3	0	2	10.3954	2.28682	5.52243	1.004	9.2987	6.83874	2.00764	4.70436	5.7981	2.67451	0	1.78482
Solyc01r006530.1	1	0	9	0	0	0	2	6	7	0	0	1	1.15505	0	9.94037	0	0	0	2.00764	5.64523	6.76445	0	0	0.892411
Solyc01r006540.1	23	19	18	12	23	17	32	44	21	37	21	23	26.566	21.7248	19.8807	12.048	23.7634	16.6084	32.1222	41.3984	20.2934	32.9857	20.1642	20.5255
Solyc01r006590.1	3	6	4	0	2	3	3	6	11	2	17	3	3.46514	6.86047	4.41794	0	2.06638	2.93089	3.01146	5.64523	10.6299	1.78301	16.3234	2.67723
Solyc01r006670.1	9	13	13	6	8	7	1	14	14	12	8	4	10.3954	14.8644	14.3583	6.02398	8.26551	6.83874	1.00382	13.1722	13.5289	10.6981	7.68158	3.56964
Solyc01r006690.1	3	3	7	0	0	3	3	3	2	7	3	5	3.46514	3.43024	7.7314	0	0	2.93089	3.01146	2.82262	1.9327	6.24053	2.88059	4.46205
Solyc01r006700.1	3	2	10	4	2	1	7	1	8	3	1	2	3.46514	2.28682	11.0449	4.01599	2.06638	0.976963	7.02674	0.940873	7.7308	2.67451	0.960198	1.78482
Solyc01r006770.1	6	8	6	3	7	0	7	1	4	0	0	2	6.93027	9.14729	6.62692	3.01199	7.23232	0	7.02674	0.940873	3.8654	0	0	1.78482
Solyc01r006780.1	5	1	1	7	0	3	8	0	4	11	9	2	5.77523	1.14341	1.10449	7.02797	0	2.93089	8.03056	0	3.8654	9.80655	8.64178	1.78482
Solyc01r006810.1	13	14	12	18	6	8	3	6	3	4	8	3	15.0156	16.0078	13.2538	18.0719	6.19914	7.8157	3.01146	5.64523	2.89905	3.56602	7.68158	2.67723
Solyc01r006820.1	7	12	11	9	7	1	3	3	8	3	14	3	8.08532	13.7209	12.1493	9.03597	7.23232	0.976963	3.01146	2.82262	7.7308	2.67451	13.4428	2.67723
Solyc01r006890.1	20	20	15	48	40	53	28	34	27	34	23	21	23.1009	22.8682	16.5673	48.1918	41.3276	51.779	28.107	31.9897	26.0915	30.3112	22.0845	18.7406
Solyc01r006910.1	226	201	184	256	279	305	209	239	210	289	228	196	261.04	229.826	203.225	257.023	288.26	297.974	209.798	224.869	202.934	257.645	218.925	174.913
Solyc01r006940.1	368	356	67	10	28	15	261	31	19	80	100	39	425.057	407.055	74.0006	10.04	28.9293	14.6544	261.997	29.167	18.3607	71.3204	96.0198	34.804
Solyc01r006980.1	21	19	7	25	22	10	14	11	17	17	22	16	24.2559	21.7248	7.7314	25.0999	22.7302	9.76963	14.0535	10.3496	16.428	15.1556	21.1244	14.2786
Solyc01r006980.1	4	3	9	4	4	17	9	13	8	1	7	6	4.62018	3.43024	9.94037	4.01599	4.13276	16.6084	9.03438	12.2313	7.7308	0.891505	6.72138	5.35447
Solyc01r007050.1	14	35	25	21	20	16	13	13	6	7	20	18	16.1706	40.0194	27.6122	21.0839	20.6638	15.6314	13.0497	12.2313	5.7981	6.24053	19.204	16.0634
Solyc01r007130.1	34	35	34	20	22	25	32	21	31	23	20	31	39.2715	40.0194	37.5525	20.0799	22.7302	24.4241	32.1222	19.7583	29.9569	20.5046	19.204	27.6647
Solyc01r007200.1	70	31	17	14	21	13	37	24	13	20	14	13	80.8532	35.4458	18.7763	14.0559	21.697	12.7005	37.1413	22.5809	12.5626	17.8301	13.4428	11.6013
Solyc01r007220.1	2	7	6	5	0	1	4	10	9	2	0	2	2.31009	8.00388	6.62692	5.01998	0	0.976963	4.01528	9.40873	8.69715	1.78301	0	1.78482
Solyc01r007320.1	72	88	70	75	55	32	50	18	43	50	74	61	83.1633	100.62	77.314	75.2997	56.8254	31.2628	50.191	16.9357	41.5531	44.5752	71.0546	54.4371
Solyc01r007370.1	13	16	12	14	16	6	22	7	22	11	11	10	15.0156	18.2946	13.2538	14.0559	16.531	5.86178	22.084	6.58611	21.2597	9.80655	10.5622	8.92411
Solyc01r007380.1	581	465	281	410	388	267	271	191	104	188	204	178	671.081	531.686	310.361	411.638	400.877	260.849	272.035	179.707	100.5	167.603	195.88	158.849
Solyc01r007520.1	3	3	3	6	0	7	3	2	3	4	0	0	3.46514	3.43024	3.31346	6.02398	0	6.83874	3.01146	1.88175	2.89905	3.56602	0	0
Solyc01r007550.1	3	3	4	2	6	1	4	3	6	4	1	3	3.46514	3.43024	4.41794	2.00799	6.19914	0.976963	4.01528	2.82262	5.7981	3.56602	0.960198	2.67723
Solyc01r007660.1	82	71	58	69	56	64	72	44	46	53	35	41	94.7137	81.1822	64.0602	69.2757	57.8586	62.5256	72.275	41.3984	44.4521	47.2498	33.6069	36.5889
Solyc01r007680.1	2	1	1	5	0	3	2	5	7	7	5	1	2.31009	1.14341	1.10449	5.01998	0	2.93089	2.00764	4.70436	6.76445	6.24053	4.80099	0.892411
Solyc01r007700.1	6	5	4	3	11	5	10	7	8	5	11	6	6.93027	5.71706	4.41794	3.01199	11.3651	4.88482	10.0382	6.58611	7.7308	4.45753	10.5622	5.35447
Solyc01r007710.1	1	0	1	0	2	1	24	1	5	10	0	3	1.15505	0	1.10449	0	2.06638	0.976963	24.0917	0.940873	4.83175	8.91505	0	2.67723
Solyc01r007720.1	22	18	12	15	9	14	19	16	12	14	7	17	25.411	20.5814	13.2538	15.0599	9.2987	13.6775	19.0726	15.054	11.5962	12.4811	6.72138	15.171
Solyc01r007740.1	9	4	1	6	0	9	2	1	1	1	1	1	10.3954	4.57365	1.10449	6.02398	0	8.79267	2.00764	0.940873	0.96635	0.891505	0.960198	0.892411
Solyc01r007780.1	2	8	11	8	7	11	17	13	28	11	12	12	2.31009	9.14729	12.1493	8.03197	7.23232	10.7466	17.0649	12.2313	27.0578	9.80655	11.5224	10.7089
Solyc01r007790.1	9	7	21	16	28	20	16	17	24	9	15	21	10.3954	8.00388	23.1942	16.0639	28.9293	19.5393	16.0611	15.9948	23.1924	8.02355	14.403	18.7406
Solyc01r007810.1	13	18	20	31	23	22	11	0	19	7	16	21	15.0156	20.5814	22.0897	31.1239	23.7634	21.4932	11.042	0	18.3607	6.24053	15.3632	18.7406
Solyc01r007820.1	15	5	19	7	12	6	32	12	32	15	15	24	17.3257	5.71706	20.9852	7.02797	12.3983	5.86178	32.1222	11.2905	30.9232	13.3726	14.403	21.4179
Solyc02r007860.1	6	0	7	1	7	1	5	0	1	17	6	7	6.93027	0	7.7314	1.004	7.23232	0.976963	5.0191	0	0.96635	15.1556	5.76119	6.24688
Solyc02r007980.1	16	15	23	26	36	17	6	10	9	13	9	11	18.4807	17.1512	25.4032	26.1039	37.1948	16.6084	6.02292	9.40873	8.69715	11.5896	8.64178	9.81652
Solyc02r008010.1	10	14	10	12	13	11	5	15	7	4	14	11	11.5505	16.0078	11.0449	12.048	13.4315	10.7466	5.0191	14.1131	6.76445	3.56602	13.4428	9.81652
Solyc02r008100.1	7	12	3	2	2	5	3	0	0	3	3	3	8.08532	13.7209	3.31346	2.00799	2.06638	4.88482	3.01146	0	0	2.67451	2.88059	2.67723
Solyc02r008160.1	11	13	12	10	4	1	5	6	7	2	12	0	12.7055	14.8644	13.2538	10.04	4.13276	0.976963	5.0191	5.64523	6.76445	1.78301	11.5224	0
Solyc02r008210.1	22	15	5	2	11	1	10	0	2	1	6	0	25.411	17.1512	5.52243	2.00799	11.3651	0.976963	10.0382	0	1.9327	0.891505	5.76119	0
Solyc02r008220.1	23	44	30	31	40	36	26	25	39	17	29	14	26.566	50.3101	33.1346	31.1239	41.3276	35.1707	26.0993	23.5218	37.6877	15.1556	27.8457	12.4938
Solyc02r008620.1	38	27	15	6	16	10	11	12	9	9	3	11	43.8917	30.8721	16.5673	6.02398	16.531	9.76963	11.042	11.2905	8.69715	8.02355	2.88059	9.81652
Solyc02r008750.1	2	3	9	1	3	8	5	10	6	8	2	14	2.31009	3.43024	9.94037	1.004	3.09957	7.8157	5.0191	9.40873	5.7981	7.13204	1.9204	12.4938
Solyc02r008770.1	0	3	1	1	6	5	7	7	8	0	1	3	0	3.43024	1.10449	1.004	6.19914	4.88482	7.02674	6.58611	7.7308	0	0.960198	2.67723
Solyc02r008990.1	1	8	5	1	3	1	2	5	8	1	0	0	1.15505	9.14729	5.52243	1.004	3.09957	0.976963	2.00764	4.70436	7.7308	0.891505	0	0
Solyc02r009040.1	11	12	15	7	25	5	3	0	3	5	1	0	12.7055	13.7209	16.5673	7.02797	25.8297	4.88482	3.01146	0	2.89905	4.45753	0.960198	0
Solyc02r009110.1	18	19	13	15	10	10	13	15	15	13	15	9	20.7908	21.7248	14.3583	15.0599	10.3319	9.76963	13.0497	14.1131	14.4953	11.5896	14.403	8.0317
Solyc02r009350.1	1	1	1	2	0	2	3	1	8	4	6	0	1.15505	1.14341	1.10449	2.00799	0	1.95393	3.01146	0.940873	7.7308	3.56602	5.76119	0
Solyc02r009360.1	39	40	43	68	114	74	140	119	95	124	80	74	45.0468	45.7365	47.4929	68.2717	117.784	72.2953	140.535	111.964	91.8033	110.547	76.8158	66.0384
Solyc02r009500.1	6	4	2	4	1	6	2	5	3	0	4	2	6.93027	4.57365	2.20897	4.01599	1.03319	5.86178	2.00764	4.70436	2.89905	0	3.84079	1.78482
Solyc02r009660.1	76	97	105	65	111	111	113	74	161	95	95	126	87.7834	110.911	115.971	65.2598	114.684	108.443	113.432	69.6246	155.582	84.693	91.2188	112.444
Solyc02r009780.1	53	40	32	21	47	23	39	24	23	20	23	30	61.2174	45.7365	35.3436	21.0839	48.5599	22.4702	39.149	22.5809	22.2261	17.8301	22.0845	26.7723
Solyc02r009840.1	101	90	82	98	105	95	100	76	82	88	64	62	116.66	102.907	90.5679	98.3916	108.485	92.8115	100.382	71.5063	79.2407	78.4524	61.4527	55.3295
Solyc02r009890.1	15	16	17	25	16	28	28	14	38	35	30	28	17.3257	18.2946	18.7763	25.0999	16.531	27.355	28.107	13.1722	36.7213	31.2027	28.8059	24.9875
Solyc02r009940.1	14	26	24	13	22	22	15	31	11	10	9	16	16.1706	29.7287	26.5077	13.052	22.7302	21.4932	15.0573	29.167	10.6299	8.91505	8.64178	14.2786
Solyc02r009980.1	3	1	7	4	6	4	3	3	5	0	2	2	3.46514	1.14341	7.7314	4.01599	6.19914	3.90785	3.01146	2.82262	4.83175	0	1.9204	1.78482
Solyc02r010050.1	4	9	2	6	3	6	1	1	5	1	7	2	4.62018	10.2907	2.20897	6.02398	3.09957	5.86178	1.00382	0.940873	4.83175	0.891505	6.72138	1.78482
Solyc02r010140.1	9	8	19	11	16	34	14	18	25	32	27	36	10.3954	9.14729	20.9852	11.044	16.531	33.2167	14.0535	16.9357	24.1588	28.5282	25.9253	32.1268
Solyc02r010180.1	0	1	0	2	7	2	7	1	4	13	7	3	0	1.14341	0	2.00799	7.23232	1.95393	7.02674	0.940873	3.8654	11.5896	6.72138	2.67723
Solyc02r010290.1	6	5	20	20	7	8	10	22	23	11	11	30	6.93027	5.71706	22.0897	20.0799	7.23232	7.8157	10.0382	20.6992	22.2261	9.80655	10.5622	26.7723
Solyc02r010320.1	12	22	19	13	22	11	25	33	20	33	26	27	13.8605	25.1551	20.9852	13.052	22.7302	10.7466	25.0955	31.0488	19.327	29.4197	24.9651	24.0951
Solyc02r010330.1	2	4	5	1	7	8	6	5	19	6	8	7	2.31009	4.57365	5.52243	1.004	7.23232	7.8157	6.02292	4.70436	18.3607	5.34903	7.68158	6.24688
Solyc02r010340.1	12	9	10	10	16	17	23	7	9	15	12	4	13.8605	10.2907	11.0449	10.04	16.531	16.6084	23.0879	6.58611	8.69715	13.3726	11.5224	3.56964
Solyc02r010360.1	6	2	10	7	6	13	15	1	20	11	16	3	6.93027	2.28682	11.0449	7.02797	6.19914	12.7005	15.0573	0.940873	19.327	9.80655	15.3632	2.67723
Solyc02r010390.1	73	95	57	102	113	145	112	114	114	60	86	147	84.3183	108.624	62.9557	102.408	116.75	141.66	112.428	107.259	110.164	53.4903	82.577	131.184
Solyc02r010450.1	35	32	67	27	50	32	23	41	47	42	54	56	40.4266	36.5892	74.0006	27.1079	51.6595	31.2628	23.0879	38.5758	45.4185	37.4432	51.8507	49.975
Solyc02r010500.1	13	10	2	2	5	4	2	2	5	4	0	3	15.0156	11.4341	2.20897	2.00799	5.16595	3.90785	2.00764	1.88175	4.83175	3.56602	0	2.67723
Solyc02r010550.1	54	57	51	59	65	52	53	42	61	79	56	73	62.3724	65.1745	56.3288	59.2358	67.1573	50.8021	53.2025	39.5166	58.9474	70.4289	53.7711	65.146
Solyc02r010560.1	7	8	14	8	4	9	4	14	8	3	9	6	8.08532	9.14729	15.4628	8.03197	4.13276	8.79267	4.01528	13.1722	7.7308	2.67451	8.64178	5.35447
Solyc02r010570.1	11	10	16	6	17	22	14	22	26	23	17	18	12.7055	11.4341	17.6718	6.02398	17.5642	21.4932	14.0535	20.6992	25.1251	20.5046	16.3234	16.0634
Solyc02r010640.1	25	28	9	29	21	18	21	3	6	6	3	9	28.8761	32.0155	9.94037	29.1159	21.697	17.5853	21.0802	2.82262	5.7981	5.34903	2.88059	8.0317
Solyc02r010730.1	7	14	3	10	7	3	8	2	2	1	2	6	8.08532	16.0078	3.31346	10.04	7.23232	2.93089	8.03056	1.88175	1.9327	0.891505	1.9204	5.35447
Solyc02r010770.1	1	3	1	1	4	5	0	5	6	4	7	3	1.15505	3.43024	1.10449	1.004	4.13276	4.88482	0	4.70436	5.7981	3.56602	6.72138	2.67723
Solyc02r010790.1	41	28	34	32	14	8	58	27	22	10	30	49	47.3569	32.0155	37.5525	32.1279	14.4646	7.8157	58.2216	25.4036	21.2597	8.91505	28.8059	43.7281
Solyc02r010800.1	6	6	5	11	9	5	3	6	3	1	7	7	6.93027	6.86047	5.52243	11.044	9.2987	4.88482	3.01146	5.64523	2.89905	0.891505	6.72138	6.24688
Solyc02r010820.1	5	3	16	4	4	17	18	26	21	20	12	19	5.77523	3.43024	17.6718	4.01599	4.13276	16.6084	18.0688	24.4627	20.2934	17.8301	11.5224	16.9558
Solyc02r010830.1	4	4	8	8	8	3	1	3	6	9	12	5	4.62018	4.57365	8.83589	8.03197	8.26551	2.93089	1.00382	2.82262	5.7981	8.02355	11.5224	4.46205
Solyc02r010870.1	75	60	78	81	52	49	26	29	24	12	74	55	86.6284	68.6047	86.1499	81.3237	53.7258	47.8712	26.0993	27.2853	23.1924	10.6981	71.0546	49.0826
Solyc02r011010.1	92	110	135	78	165	179	67	76	92	57	54	111	106.264	125.775	149.106	78.3117	170.476	174.876	67.2559	71.5063	88.9042	50.8158	51.8507	99.0576
Solyc02r011110.1	5	0	6	9	2	2	9	1	0	1	0	0	5.77523	0	6.62692	9.03597	2.06638	1.95393	9.03438	0.940873	0	0.891505	0	0
Solyc02r011120.1	32	29	23	26	24	19	17	30	18	30	28	34	36.9614	33.1589	25.4032	26.1039	24.7965	18.5623	17.0649	28.2262	17.3943	26.7451	26.8855	30.342
Solyc02r011140.1	61	60	55	30	40	43	25	37	23	25	42	17	70.4578	68.6047	60.7467	30.1199	41.3276	42.0094	25.0955	34.8123	22.2261	22.2876	40.3283	15.171
Solyc02r011170.1	130	128	174	129	204	191	185	190	242	172	124	212	150.156	146.357	192.181	129.516	210.771	186.6	185.707	178.766	233.857	153.339	119.065	189.191
Solyc02r011270.1	23	22	22	28	29	22	19	16	18	12	20	23	26.566	25.1551	24.2987	28.1119	29.9625	21.4932	19.0726	15.054	17.3943	10.6981	19.204	20.5255
Solyc02r011330.1	9	4	5	1	5	4	2	1	5	5	3	3	10.3954	4.57365	5.52243	1.004	5.16595	3.90785	2.00764	0.940873	4.83175	4.45753	2.88059	2.67723
Solyc02r011410.1	15	9	10	18	11	8	6	7	6	12	11	7	17.3257	10.2907	11.0449	18.0719	11.3651	7.8157	6.02292	6.58611	5.7981	10.6981	10.5622	6.24688
Solyc02r011450.1	0	1	10	5	5	1	6	5	11	4	3	6	0	1.14341	11.0449	5.01998	5.16595	0.976963	6.02292	4.70436	10.6299	3.56602	2.88059	5.35447
Solyc02r011530.1	0	3	7	11	0	7	5	9	3	1	12	5	0	3.43024	7.7314	11.044	0	6.83874	5.0191	8.46785	2.89905	0.891505	11.5224	4.46205
Solyc02r011540.1	12	13	10	22	11	19	15	6	34	19	16	16	13.8605	14.8644	11.0449	22.0879	11.3651	18.5623	15.0573	5.64523	32.8559	16.9386	15.3632	14.2786
Solyc02r011560.1	0	2	1	6	4	2	2	12	2	6	4	1	0	2.28682	1.10449	6.02398	4.13276	1.95393	2.00764	11.2905	1.9327	5.34903	3.84079	0.892411
Solyc02r011720.1	3	8	6	3	7	6	7	14	13	4	8	2	3.46514	9.14729	6.62692	3.01199	7.23232	5.86178	7.02674	13.1722	12.5626	3.56602	7.68158	1.78482
Solyc02r011760.1	6	4	7	5	9	1	8	40	10	4	5	16	6.93027	4.57365	7.7314	5.01998	9.2987	0.976963	8.03056	37.6349	9.6635	3.56602	4.80099	14.2786
Solyc02r011770.1	10	7	4	2	2	7	3	0	3	6	4	3	11.5505	8.00388	4.41794	2.00799	2.06638	6.83874	3.01146	0	2.89905	5.34903	3.84079	2.67723
Solyc02r011800.1	214	238	210	265	335	358	295	210	227	201	187	199	247.18	272.132	231.942	266.059	346.118	349.753	296.127	197.583	219.361	179.193	179.557	177.59
Solyc02r011810.1	211	172	167	235	225	208	114	74	66	93	159	98	243.715	196.667	184.449	235.939	232.468	203.208	114.435	69.6246	63.7791	82.91	152.671	87.4563
Solyc02r011820.1	3	4	4	5	4	3	6	0	5	12	6	1	3.46514	4.57365	4.41794	5.01998	4.13276	2.93089	6.02292	0	4.83175	10.6981	5.76119	0.892411
Solyc02r011830.1	112	196	88	89	99	83	155	119	95	107	68	76	129.365	224.109	97.1948	89.3557	102.286	81.0879	155.592	111.964	91.8033	95.391	65.2935	67.8232
Solyc02r011860.1	4	4	17	54	20	14	2	4	8	0	1	0	4.62018	4.57365	18.7763	54.2158	20.6638	13.6775	2.00764	3.76349	7.7308	0	0.960198	0
Solyc02r011880.1	6	12	10	5	8	17	23	16	18	38	14	5	6.93027	13.7209	11.0449	5.01998	8.26551	16.6084	23.0879	15.054	17.3943	33.8772	13.4428	4.46205
Solyc02r011910.1	13	4	5	7	9	6	7	8	8	11	4	3	15.0156	4.57365	5.52243	7.02797	9.2987	5.86178	7.02674	7.52698	7.7308	9.80655	3.84079	2.67723
Solyc02r011920.1	5	0	0	2	7	1	6	9	7	1	2	0	5.77523	0	0	2.00799	7.23232	0.976963	6.02292	8.46785	6.76445	0.891505	1.9204	0
Solyc02r011950.1	8	0	7	18	14	14	0	0	3	0	0	8	9.24036	0	7.7314	18.0719	14.4646	13.6775	0	0	2.89905	0	0	7.13929
Solyc02r012000.1	4	2	9	1	0	4	2	5	2	8	3	8	4.62018	2.28682	9.94037	1.004	0	3.90785	2.00764	4.70436	1.9327	7.13204	2.88059	7.13929
Solyc02r012010.1	18	24	10	8	9	14	14	6	3	27	10	11	20.7908	27.4419	11.0449	8.03197	9.2987	13.6775	14.0535	5.64523	2.89905	24.0706	9.60198	9.81652
Solyc02r012020.1	22	20	32	25	21	46	31	41	30	63	43	31	25.411	22.8682	35.3436	25.0999	21.697	44.9403	31.1184	38.5758	28.9905	56.1648	41.2885	27.6647
Solyc02r012060.1	25	9	3	9	9	2	13	2	11	9	10	1	28.8761	10.2907	3.31346	9.03597	9.2987	1.95393	13.0497	1.88175	10.6299	8.02355	9.60198	0.892411
Solyc02r012150.1	2	6	1	1	8	1	9	0	1	6	4	0	2.31009	6.86047	1.10449	1.004	8.26551	0.976963	9.03438	0	0.96635	5.34903	3.84079	0
Solyc02r012160.1	8	8	10	16	15	19	10	2	22	8	21	39	9.24036	9.14729	11.0449	16.0639	15.4978	18.5623	10.0382	1.88175	21.2597	7.13204	20.1642	34.804
Solyc02r012170.1	69	61	75	66	61	59	46	69	41	50	36	32	79.6981	69.7481	82.8364	66.2638	63.0245	57.6408	46.1757	64.9202	39.6204	44.5752	34.5671	28.5572
Solyc02r012200.1	21	15	13	12	5	2	7	2	4	3	3	5	24.2559	17.1512	14.3583	12.048	5.16595	1.95393	7.02674	1.88175	3.8654	2.67451	2.88059	4.46205
Solyc02r012210.1	28	16	13	9	13	14	17	16	9	12	7	6	32.3413	18.2946	14.3583	9.03597	13.4315	13.6775	17.0649	15.054	8.69715	10.6981	6.72138	5.35447
Solyc02r012410.1	8	19	16	11	9	20	4	5	13	7	9	7	9.24036	21.7248	17.6718	11.044	9.2987	19.5393	4.01528	4.70436	12.5626	6.24053	8.64178	6.24688
Solyc02r012500.1	1	3	5	7	7	7	2	0	5	8	4	5	1.15505	3.43024	5.52243	7.02797	7.23232	6.83874	2.00764	0	4.83175	7.13204	3.84079	4.46205
Solyc02r012540.1	1	1	1	2	10	16	0	1	1	3	10	1	1.15505	1.14341	1.10449	2.00799	10.3319	15.6314	0	0.940873	0.96635	2.67451	9.60198	0.892411
Solyc02r012590.1	13	14	18	10	6	4	7	1	4	0	6	7	15.0156	16.0078	19.8807	10.04	6.19914	3.90785	7.02674	0.940873	3.8654	0	5.76119	6.24688
Solyc02r012600.1	9	3	2	6	1	6	5	10	7	1	3	3	10.3954	3.43024	2.20897	6.02398	1.03319	5.86178	5.0191	9.40873	6.76445	0.891505	2.88059	2.67723
Solyc02r012680.1	2	1	2	9	6	0	1	1	2	10	3	3	2.31009	1.14341	2.20897	9.03597	6.19914	0	1.00382	0.940873	1.9327	8.91505	2.88059	2.67723
Solyc02r012760.1	97	83	104	114	108	130	55	33	19	38	35	47	112.039	94.9032	114.867	114.456	111.584	127.005	55.2101	31.0488	18.3607	33.8772	33.6069	41.9433
Solyc02r012780.1	5	3	3	1	6	10	10	20	9	8	22	7	5.77523	3.43024	3.31346	1.004	6.19914	9.76963	10.0382	18.8175	8.69715	7.13204	21.1244	6.24688
Solyc02r012800.1	17	22	28	30	31	43	37	67	58	50	69	64	19.6358	25.1551	30.9256	30.1199	32.0289	42.0094	37.1413	63.0385	56.0483	44.5752	66.2536	57.1143
Solyc02r012810.1	1	2	0	1	3	5	0	6	6	3	0	5	1.15505	2.28682	0	1.004	3.09957	4.88482	0	5.64523	5.7981	2.67451	0	4.46205
Solyc02r012830.1	0	5	1	0	7	4	8	8	6	4	3	1	0	5.71706	1.10449	0	7.23232	3.90785	8.03056	7.52698	5.7981	3.56602	2.88059	0.892411
Solyc02r012840.1	6	4	8	21	3	15	4	11	2	4	6	2	6.93027	4.57365	8.83589	21.0839	3.09957	14.6544	4.01528	10.3496	1.9327	3.56602	5.76119	1.78482
Solyc02r012870.1	38	33	33	18	23	18	16	13	18	7	11	9	43.8917	37.7326	36.448	18.0719	23.7634	17.5853	16.0611	12.2313	17.3943	6.24053	10.5622	8.0317
Solyc02r012880.1	33	43	47	51	21	37	13	15	16	15	18	1	38.1165	49.1667	51.9108	51.2038	21.697	36.1476	13.0497	14.1131	15.4616	13.3726	17.2836	0.892411
Solyc02r012970.1	2	5	7	2	12	3	1	14	21	19	15	2	2.31009	5.71706	7.7314	2.00799	12.3983	2.93089	1.00382	13.1722	20.2934	16.9386	14.403	1.78482
Solyc02r013030.1	43	28	31	54	31	69	58	40	47	35	39	31	49.6669	32.0155	34.2391	54.2158	32.0289	67.4105	58.2216	37.6349	45.4185	31.2027	37.4477	27.6647
Solyc02r013040.1	19	31	31	26	36	35	28	36	16	31	34	30	21.9459	35.4458	34.2391	26.1039	37.1948	34.1937	28.107	33.8714	15.4616	27.6367	32.6467	26.7723
Solyc02r013070.1	60	72	114	66	83	96	34	79	59	43	44	59	69.3027	82.3256	125.911	66.2638	85.7547	93.7885	34.1299	74.3289	57.0147	38.3347	42.2487	52.6522
Solyc02r013140.1	29	23	19	20	27	15	10	23	10	18	13	14	33.4963	26.2985	20.9852	20.0799	27.8961	14.6544	10.0382	21.6401	9.6635	16.0471	12.4826	12.4938
Solyc02r013150.1	4	14	1	20	8	11	9	5	1	6	8	7	4.62018	16.0078	1.10449	20.0799	8.26551	10.7466	9.03438	4.70436	0.96635	5.34903	7.68158	6.24688
Solyc02r013160.1	46	33	41	23	33	31	13	34	17	12	18	12	53.1321	37.7326	45.2839	23.0919	34.0952	30.2859	13.0497	31.9897	16.428	10.6981	17.2836	10.7089
Solyc02r013170.1	10	21	14	13	6	3	2	2	12	11	1	7	11.5505	24.0116	15.4628	13.052	6.19914	2.93089	2.00764	1.88175	11.5962	9.80655	0.960198	6.24688
Solyc02r013180.1	90	59	57	67	16	20	22	16	18	20	43	24	103.954	67.4613	62.9557	67.2678	16.531	19.5393	22.084	15.054	17.3943	17.8301	41.2885	21.4179
Solyc02r013200.1	35	57	56	43	67	95	52	22	51	62	89	88	40.4266	65.1745	61.8512	43.1718	69.2237	92.8115	52.1986	20.6992	49.2839	55.2733	85.4576	78.5322
Solyc02r013280.1	6	4	34	4	4	10	17	29	25	10	15	14	6.93027	4.57365	37.5525	4.01599	4.13276	9.76963	17.0649	27.2853	24.1588	8.91505	14.403	12.4938
Solyc02r013320.1	233	211	236	159	313	278	255	308	287	189	163	227	269.126	241.26	260.659	159.635	323.388	271.596	255.974	289.789	277.342	168.494	156.512	202.577
Solyc02r013330.1	3	6	4	4	1	11	2	3	4	13	3	1	3.46514	6.86047	4.41794	4.01599	1.03319	10.7466	2.00764	2.82262	3.8654	11.5896	2.88059	0.892411
Solyc03r013390.1	27	13	19	34	46	23	87	94	60	32	54	50	31.1862	14.8644	20.9852	34.1359	47.5267	22.4702	87.3323	88.442	57.981	28.5282	51.8507	44.6205
Solyc03r013510.1	44	39	34	12	18	35	37	52	18	37	38	13	50.822	44.5931	37.5525	12.048	18.5974	34.1937	37.1413	48.9254	17.3943	32.9857	36.4875	11.6013
Solyc03r013540.1	7	10	5	15	11	14	6	15	4	8	4	8	8.08532	11.4341	5.52243	15.0599	11.3651	13.6775	6.02292	14.1131	3.8654	7.13204	3.84079	7.13929
Solyc03r013550.1	2	2	1	11	10	10	0	0	0	2	4	0	2.31009	2.28682	1.10449	11.044	10.3319	9.76963	0	0	0	1.78301	3.84079	0
Solyc03r013570.1	16	5	17	11	8	14	9	6	2	9	11	10	18.4807	5.71706	18.7763	11.044	8.26551	13.6775	9.03438	5.64523	1.9327	8.02355	10.5622	8.92411
Solyc03r013580.1	23	13	9	8	4	13	27	14	4	2	2	5	26.566	14.8644	9.94037	8.03197	4.13276	12.7005	27.1031	13.1722	3.8654	1.78301	1.9204	4.46205
Solyc03r013590.1	9	1	1	8	4	3	1	2	6	6	0	2	10.3954	1.14341	1.10449	8.03197	4.13276	2.93089	1.00382	1.88175	5.7981	5.34903	0	1.78482
Solyc03r013610.1	20	12	18	27	9	2	8	4	5	5	9	7	23.1009	13.7209	19.8807	27.1079	9.2987	1.95393	8.03056	3.76349	4.83175	4.45753	8.64178	6.24688
Solyc03r013620.1	6	9	12	2	13	10	1	7	4	9	3	6	6.93027	10.2907	13.2538	2.00799	13.4315	9.76963	1.00382	6.58611	3.8654	8.02355	2.88059	5.35447
Solyc03r013650.1	5	7	7	7	7	7	2	1	7	7	5	13	5.77523	8.00388	7.7314	7.02797	7.23232	6.83874	2.00764	0.940873	6.76445	6.24053	4.80099	11.6013
Solyc03r013670.1	101	88	78	44	83	74	105	80	101	66	40	104	116.66	100.62	86.1499	44.1758	85.7547	72.2953	105.401	75.2698	97.6014	58.8393	38.4079	92.8107
Solyc03r013680.1	14	5	5	4	3	8	5	16	4	5	12	6	16.1706	5.71706	5.52243	4.01599	3.09957	7.8157	5.0191	15.054	3.8654	4.45753	11.5224	5.35447
Solyc03r013710.1	26	24	43	30	13	12	18	30	5	14	16	5	30.0312	27.4419	47.4929	30.1199	13.4315	11.7236	18.0688	28.2262	4.83175	12.4811	15.3632	4.46205
Solyc03r013730.1	4	8	4	4	5	1	11	1	11	3	2	4	4.62018	9.14729	4.41794	4.01599	5.16595	0.976963	11.042	0.940873	10.6299	2.67451	1.9204	3.56964
Solyc03r013950.1	12	9	11	7	6	1	4	0	1	2	2	3	13.8605	10.2907	12.1493	7.02797	6.19914	0.976963	4.01528	0	0.96635	1.78301	1.9204	2.67723
Solyc03r013970.1	86	95	72	131	94	116	97	77	89	63	55	69	99.3339	108.624	79.523	131.524	97.1198	113.328	97.3705	72.4472	86.0052	56.1648	52.8109	61.5764
Solyc03r014000.1	1	1	4	8	5	3	1	6	6	4	5	7	1.15505	1.14341	4.41794	8.03197	5.16595	2.93089	1.00382	5.64523	5.7981	3.56602	4.80099	6.24688
Solyc03r014030.1	130	138	158	113	133	125	97	153	226	110	103	137	150.156	157.791	174.509	113.452	137.414	122.12	97.3705	143.953	218.395	98.0656	98.9004	122.26
Solyc03r014250.1	336	386	274	233	283	279	158	156	154	167	116	147	388.095	441.357	302.629	233.931	292.393	272.573	158.604	146.776	148.818	148.881	111.383	131.184
Solyc03r014330.1	37	34	46	27	71	56	43	73	54	42	38	40	42.7367	38.876	50.8064	27.1079	73.3564	54.7099	43.1643	68.6837	52.1829	37.4432	36.4875	35.6964
Solyc03r014360.1	37	6	10	10	7	20	18	9	2	3	14	13	42.7367	6.86047	11.0449	10.04	7.23232	19.5393	18.0688	8.46785	1.9327	2.67451	13.4428	11.6013
Solyc03r014490.1	102	86	80	29	68	31	25	34	39	16	17	16	117.815	98.3334	88.3589	29.1159	70.2569	30.2859	25.0955	31.9897	37.6877	14.2641	16.3234	14.2786
Solyc03r014530.1	6	9	14	9	15	9	17	25	8	29	19	9	6.93027	10.2907	15.4628	9.03597	15.4978	8.79267	17.0649	23.5218	7.7308	25.8536	18.2438	8.0317
Solyc03r014660.1	436	464	446	358	421	304	224	258	228	234	309	221	503.6	530.543	492.601	359.431	434.973	296.997	224.856	242.745	220.328	208.612	296.701	197.223
Solyc03r014790.1	46	56	48	49	82	54	67	50	45	53	56	49	53.1321	64.0311	53.0153	49.1958	84.7215	52.756	67.2559	47.0436	43.4858	47.2498	53.7711	43.7281
Solyc03r014900.1	289	312	369	447	378	339	272	279	250	282	241	311	333.808	356.744	407.555	448.786	390.546	331.19	273.039	262.503	241.588	251.404	231.408	277.54
Solyc03r015000.1	298	412	381	385	386	279	203	224	192	158	211	176	344.203	471.086	420.809	386.539	398.811	272.573	203.775	210.755	185.539	140.858	202.602	157.064
Solyc03r015050.1	33	13	19	19	18	26	13	24	14	28	22	12	38.1165	14.8644	20.9852	19.0759	18.5974	25.401	13.0497	22.5809	13.5289	24.9621	21.1244	10.7089
Solyc03r015260.1	16	27	11	15	20	15	5	10	14	11	14	18	18.4807	30.8721	12.1493	15.0599	20.6638	14.6544	5.0191	9.40873	13.5289	9.80655	13.4428	16.0634
Solyc03r015360.1	183	230	193	181	287	208	214	144	175	157	179	163	211.373	262.985	213.166	181.723	296.525	203.208	214.818	135.486	169.111	139.966	171.875	145.463
Solyc03r015540.1	261	259	194	218	251	222	178	206	166	150	213	167	301.467	296.144	214.27	218.871	259.33	216.886	178.68	193.82	160.414	133.726	204.522	149.033
Solyc03r015600.1	6	8	5	1	2	3	4	4	0	5	4	1	6.93027	9.14729	5.52243	1.004	2.06638	2.93089	4.01528	3.76349	0	4.45753	3.84079	0.892411
Solyc03r015620.1	6	24	15	17	11	6	6	9	12	8	8	6	6.93027	27.4419	16.5673	17.0679	11.3651	5.86178	6.02292	8.46785	11.5962	7.13204	7.68158	5.35447
Solyc03r015740.1	123	111	98	140	172	102	92	89	121	136	105	108	142.071	126.919	108.24	140.559	177.709	99.6502	92.3514	83.7377	116.928	121.245	100.821	96.3804
Solyc03r015840.1	11	6	25	13	27	27	35	33	41	46	53	27	12.7055	6.86047	27.6122	13.052	27.8961	26.378	35.1337	31.0488	39.6204	41.0092	50.8905	24.0951
Solyc03r015880.1	29	32	45	36	34	28	29	16	13	21	28	16	33.4963	36.5892	49.7019	36.1439	35.1284	27.355	29.1108	15.054	12.5626	18.7216	26.8855	14.2786
Solyc03r015890.1	47	33	29	44	5	4	6	4	1	7	14	5	54.2871	37.7326	32.0301	44.1758	5.16595	3.90785	6.02292	3.76349	0.96635	6.24053	13.4428	4.46205
Solyc03r015920.1	21	37	26	31	14	7	7	23	15	11	12	13	24.2559	42.3062	28.7166	31.1239	14.4646	6.83874	7.02674	21.6401	14.4953	9.80655	11.5224	11.6013
Solyc03r015980.1	96	119	115	229	237	226	155	203	169	256	337	188	110.884	136.066	127.016	229.915	244.866	220.794	155.592	190.997	163.313	228.225	323.587	167.773
Solyc03r015990.1	8	4	1	10	2	9	5	7	0	0	2	5	9.24036	4.57365	1.10449	10.04	2.06638	8.79267	5.0191	6.58611	0	0	1.9204	4.46205
Solyc03r016280.1	10	3	8	4	14	8	3	6	3	7	7	1	11.5505	3.43024	8.83589	4.01599	14.4646	7.8157	3.01146	5.64523	2.89905	6.24053	6.72138	0.892411
Solyc03r016450.1	5	8	11	10	4	9	7	5	5	8	7	1	5.77523	9.14729	12.1493	10.04	4.13276	8.79267	7.02674	4.70436	4.83175	7.13204	6.72138	0.892411
Solyc03r016540.1	49	65	43	46	62	56	42	44	65	42	38	54	56.5972	74.3218	47.4929	46.1838	64.0577	54.7099	42.1604	41.3984	62.8128	37.4432	36.4875	48.1902
Solyc03r016620.1	19	15	6	19	15	6	8	9	7	13	10	6	21.9459	17.1512	6.62692	19.0759	15.4978	5.86178	8.03056	8.46785	6.76445	11.5896	9.60198	5.35447
Solyc03r016630.1	12	9	7	1	6	11	3	6	13	9	9	6	13.8605	10.2907	7.7314	1.004	6.19914	10.7466	3.01146	5.64523	12.5626	8.02355	8.64178	5.35447
Solyc03r016660.1	2	9	5	10	1	1	8	8	3	0	16	0	2.31009	10.2907	5.52243	10.04	1.03319	0.976963	8.03056	7.52698	2.89905	0	15.3632	0
Solyc03r016930.1	19	22	19	12	15	29	26	18	22	20	14	13	21.9459	25.1551	20.9852	12.048	15.4978	28.3319	26.0993	16.9357	21.2597	17.8301	13.4428	11.6013
Solyc03r016980.1	1	3	3	4	1	5	3	13	5	4	8	9	1.15505	3.43024	3.31346	4.01599	1.03319	4.88482	3.01146	12.2313	4.83175	3.56602	7.68158	8.0317
Solyc03r017040.1	4	5	1	7	5	0	10	7	6	5	7	12	4.62018	5.71706	1.10449	7.02797	5.16595	0	10.0382	6.58611	5.7981	4.45753	6.72138	10.7089
Solyc03r017100.1	3	5	4	3	1	4	13	0	5	5	2	2	3.46514	5.71706	4.41794	3.01199	1.03319	3.90785	13.0497	0	4.83175	4.45753	1.9204	1.78482
Solyc03r017140.1	0	3	0	4	3	7	2	1	0	3	5	4	0	3.43024	0	4.01599	3.09957	6.83874	2.00764	0.940873	0	2.67451	4.80099	3.56964
Solyc03r017200.1	3	3	4	8	8	7	7	2	4	12	6	1	3.46514	3.43024	4.41794	8.03197	8.26551	6.83874	7.02674	1.88175	3.8654	10.6981	5.76119	0.892411
Solyc03r017280.1	19	15	10	18	12	23	16	26	18	10	13	13	21.9459	17.1512	11.0449	18.0719	12.3983	22.4702	16.0611	24.4627	17.3943	8.91505	12.4826	11.6013
Solyc03r017290.1	14	10	20	20	15	6	8	2	6	3	6	10	16.1706	11.4341	22.0897	20.0799	15.4978	5.86178	8.03056	1.88175	5.7981	2.67451	5.76119	8.92411
Solyc03r017300.1	9	9	6	9	11	22	1	6	6	2	5	7	10.3954	10.2907	6.62692	9.03597	11.3651	21.4932	1.00382	5.64523	5.7981	1.78301	4.80099	6.24688
[truncated: 628 more rows]
