# Supplementary material for: Transcriptional Profiling to Assess the Effects of Biological Stimulant Atlanticell Micomix on Tomato Seedlings Under Salt Stress
Source: Plants (Basel). 2025 Apr 11;14(8):1198. doi: 10.3390/plants14081198 (PMC12030531; doi:10.3390/plants14081198)
Supplement: Supplementary file 1 [file plants-14-01198-s001.zip › Supplemental Table S2_v02.xlsx]

## Sheet: Table S2a
Gene ID	ITAG4 annotation	C1_log2FC	C1_adjPval	C2_log2FC	C2_adjPval	C3_log2FC	C3_adjPval	C4_log2FC	C4_adjPval
Solyc06g084340.1	Heavy metal transport/detoxification superfamily protein	-6.64399	0.00636569	0.171974	0.944777	4.89597	0.0610664	-1.92	0.553442
Solyc10g078770.2	11 kDa late embryogenesis abundant protein	-6.33359	0.00869579	-0.336333	0.886926	4.32889	0.106879	-1.66836	0.621213
Solyc03g083998.1	Bifunctional inhibitor/lipid-transfer protein/seed storage 2S albumin superfamily protein	-5.78434	0.000393836	-1.75133	0.203903	-2.32339	0.412648	-6.3564	0.00494336
Solyc01g096720.4	Protein ZINC INDUCED FACILITATOR-LIKE 1	-5.45698	0.00181948	-0.111362	0.960051	2.05006	0.350072	-3.29556	0.173022
Solyc05g052250.3	Expansin	-5.40701	0.00997442	0.321541	0.859466	-0.824948	0.848597	-6.5535	0.00552507
Solyc01g107710.2	Late embryogenesis abundant protein-related / LEA protein-like protein	-5.18749	0.00101917	-0.522006	0.719633	0.113594	0.974586	-4.55189	0.0190086
Solyc01g106640.2	Pathogenesis-related protein 1	-5.17667	0.00424504	-0.779066	0.649937	2.76306	0.195006	-1.63454	0.511179
Solyc12g010030.3	Leucine aminopeptidase, chloroplastic	-4.97313	5.25403e-05	-0.268156	0.844525	1.44116	0.393796	-3.26382	0.022583
Solyc08g066590.3	Late embryogenesis abundant protein-related / LEA protein-like protein	-4.95451	9.70413e-05	-1.53979	0.218055	1.73074	0.287738	-1.68398	0.377061
Solyc09g090005.1	Germin-like protein subfamily 1 member 20	-4.56739	4.90111e-07	-3.44214	7.61437e-05	0.684777	0.638005	-0.440474	0.819376
Solyc08g079970.2	Subtilisin-like protease	-4.50669	0.0416643	0.666617	0.710147	2.02281	0.505769	-3.15051	0.198592
Solyc03g083840.3	Pectinesterase	-4.4264	0.000796113	-2.09589	0.0979437	1.3173	0.468665	-1.01321	0.65893
Solyc08g007600.2	Subtilisin-like protease	-4.37429	0.00739407	-2.83949	0.0447285	0.155083	0.964595	-1.37972	0.638951
Solyc11g067290.1	HXXXD-type acyl-transferase family protein	-4.31144	0.00888159	-1.30552	0.347887	0.101796	0.977544	-2.90413	0.216157
Solyc03g118930.2	Glycosyltransferase	-4.26723	0.0421526	1.96426	0.157004	1.00818	0.791625	-5.22331	0.01761
Solyc03g091000.1	Bifunctional inhibitor/lipid-transfer protein/seed storage 2S albumin superfamily protein	-4.21058	8.58583e-05	-0.758702	0.515289	0.290693	0.887499	-3.16119	0.0173477
Solyc09g008670.3	threonine deaminase	-4.13406	2.19956e-08	-0.353842	0.698858	1.83504	0.0269471	-1.94518	0.0508495
Solyc02g067410.2	Homeobox-leucine zipper protein HOX21	-4.10959	0.0624299	-0.254329	0.911355	-2.3062	0.494377	-6.16146	0.0307309
Solyc10g079320.3	Glycosyltransferase	-4.10843	0.0273756	-1.48264	0.435817	-1.43228	0.596606	-4.05807	0.104014
Solyc09g008910.2	Cytochrome P450	-4.09791	0.0199044	-0.484389	0.784931	-1.78142	0.567125	-5.39494	0.0362482
Solyc10g075150.2	Non-specific lipid-transfer protein	-4.09789	0.0017758	-4.24316	0.000562026	-1.51864	0.358638	-1.37337	0.524794
Solyc12g042930.2	DUF642 domain-containing protein	-4.05568	7.1161e-05	-0.0479814	0.968291	0.00665476	0.99795	-4.00104	0.000519313
Solyc08g014560.3	Pectin lyase-like superfamily protein	-4.0555	0.0065481	-0.459606	0.747096	-1.7545	0.533694	-5.35039	0.0180005
Solyc08g013930.4	Peroxidase	-4.04879	0.00103074	-1.29391	0.320748	0.665011	0.736682	-2.08986	0.242605
Solyc03g032230.1	Heat shock protein 90-1	-4.04758	0.037636	-0.522387	0.782549	-0.447116	0.909617	-3.97231	0.147179
Solyc07g007250.4	Metallocarboxypeptidase inhibitor	-4.02158	1.17528e-05	-1.35486	0.163924	0.105898	0.953796	-2.56082	0.030888
Solyc07g009430.1	F-box protein	-4.00679	0.000643907	-1.55791	0.165506	0.00670658	0.998131	-2.44217	0.143226
Solyc03g097580.4	Bidirectional sugar transporter SWEET	-3.95182	5.38589e-14	-0.886418	0.0935319	3.02773	1.38402e-08	-0.0376669	0.976813
Solyc03g098795.1	Proteinase inhibitor type-2	-3.92682	8.41619e-05	-0.369887	0.725674	1.35584	0.30454	-2.20109	0.0753242
Solyc12g088000.2	Tyrosine aminotransferase	-3.80036	0.00819302	-4.01667	0.00293986	-0.690707	0.77971	-0.4744	0.883718
Solyc05g054900.3	Blue copper protein	-3.80002	0.0284975	0.037541	0.983908	2.07896	0.321216	-1.7586	0.44697
Solyc04g056620.2	Auxin Efflux Facilitator 10	-3.71213	0.00264997	-3.54796	0.00222498	-0.180227	0.94176	-0.344398	0.905086
Solyc12g038240.3	hydroxyproline-rich glycoprotein family protein	-3.70268	0.00326371	0.791746	0.317144	2.00373	0.197952	-2.4907	0.0191974
Solyc03g031870.3	AMP-dependent synthetase/ligase	-3.68267	0.0135494	-0.171172	0.908078	1.85101	0.319813	-1.66049	0.388944
Solyc07g006900.2	SlPIN2	-3.66288	0.000417992	-1.19563	0.257237	-0.840741	0.616537	-3.30799	0.0132631
Solyc08g076640.1	Eukaryotic aspartyl protease family protein	-3.66092	0.00297924	-2.19361	0.0570399	-0.572172	0.801096	-2.03948	0.29619
Solyc01g067860.3	Peroxidase	-3.62412	0.000131093	-2.88897	0.00167195	-1.79368	0.0996588	-2.52882	0.0412132
Solyc02g090640.4	Patatin	-3.55987	0.00418122	-1.39061	0.236915	0.372906	0.873638	-1.79636	0.333764
Solyc11g040140.2	Xyloglucan endotransglucosylase/hydrolase	-3.55468	0.00496002	-0.309222	0.832285	-1.66741	0.373475	-4.91287	0.00190059
Solyc09g007010.1	Pathogenesis-related protein 1	-3.53917	0.159173	-8.45897	6.60534e-05	-5.74991	0.0162533	-0.830106	0.865496
Solyc07g049240.3	Peroxidase	-3.52968	0.0016898	-0.108241	0.924568	0.719766	0.709109	-2.70167	0.0411881
Solyc01g009505.1	Unknown protein	-3.51954	0.00277866	-0.309285	0.81062	-0.768995	0.717723	-3.97925	0.00765407
Solyc02g063480.2	Eukaryotic aspartyl protease family protein	-3.47215	5.96564e-06	-1.96828	0.00784303	-0.962454	0.399284	-2.46632	0.0188149
Solyc10g086460.2	Actin	-3.46898	0.00043721	-1.5792	0.0864948	1.32355	0.29794	-0.566234	0.754753
Solyc03g098010.3	phosphate starvation inducible gene TPSI1	-3.44104	1.92332e-05	-0.0937272	0.930073	1.16584	0.24435	-2.18148	0.036525
Solyc05g014300.1	Unknown protein	-3.43513	0.00702967	-1.52899	0.238794	1.17379	0.485891	-0.732351	0.755675
Solyc08g074690.3	Polyphenol oxidase e, chloroplastic	-3.43093	0.00895268	-3.07317	0.0130497	-0.726332	0.716206	-1.08409	0.63107
Solyc11g006310.2	protein GAMETE EXPRESSED 1	-3.41021	0.0227562	-0.819198	0.615709	0.449678	0.858404	-2.14133	0.320695
Solyc02g014730.3	Cytochrome P450	-3.40068	0.000377432	-0.60354	0.548423	0.882679	0.526195	-1.91446	0.137712
Solyc03g090990.1	Bifunctional inhibitor/lipid-transfer protein/seed storage 2S albumin superfamily protein	-3.39191	0.00980647	-0.505733	0.720028	-0.917381	0.680215	-3.80356	0.0267125
Solyc06g051940.4	Protein phosphatase 2C	-3.38538	9.25607e-09	-0.960354	0.126982	2.39606	7.448e-05	-0.0289654	0.984507
Solyc12g096620.1	GDSL esterase	-3.37797	0.0110768	-2.66558	0.0356939	-1.4242	0.395257	-2.13659	0.266021
Solyc04g011940.3	Cytochrome P450	-3.35765	0.0116922	-2.84541	0.020457	0.852071	0.675893	0.339827	0.907021
Solyc06g053510.3	putrescine N-methyltransferase,Pfam:PF01564	-3.34558	0.0268474	-5.27785	8.73093e-05	-4.61103	0.00232286	-2.67876	0.226804
Solyc04g071780.3	Cytochrome P450	-3.31111	0.0084221	-2.7802	0.0198213	-1.32703	0.401029	-1.85794	0.31574
Solyc03g094110.4	Nucleotide-diphospho-sugar transferase	-3.30408	0.000435478	-1.57494	0.0712061	0.222947	0.904974	-1.50619	0.296425
Solyc02g065740.3	alpha-1,4-glucan-protein synthase [UDP-forming] 1-like	-3.29619	0.000235371	-0.748759	0.423087	0.553782	0.706816	-1.99365	0.0974147
Solyc06g062550.4	LES459817 putative phosphatase 14A	-3.29562	4.39477e-07	-0.474132	0.532978	1.04876	0.199186	-1.77273	0.0399
Solyc11g066640.1	Transferase	-3.27274	0.0507429	1.35103	0.356452	-3.04771	0.224924	-7.67148	0.000296207
Solyc10g008900.3	Dirigent protein	-3.2632	0.000877216	-1.23414	0.213627	-0.373817	0.834121	-2.40287	0.0680532
Solyc02g077360.1	Ethylene Response Factor B.2	-3.25233	0.000807806	-1.60557	0.0655548	0.381215	0.837301	-1.26554	0.413837
Solyc08g005790.3	Pectin acetylesterase	-3.23915	0.0199094	-0.602252	0.67291	-0.00457608	0.998613	-2.64148	0.161647
Solyc12g010020.3	Leucine aminopeptidase A1	-3.23695	0.0021601	0.659209	0.559767	0.690392	0.67244	-3.20577	0.00802023
Solyc02g093890.1	hypothetical protein	-3.22957	0.00171868	-2.24297	0.0212433	0.151493	0.941076	-0.835111	0.653444
Solyc02g085260.1	Unknown protein	-3.18851	0.02311	-0.696071	0.654953	0.574486	0.795654	-1.91795	0.348687
Solyc06g083560.3	hypothetical protein	-3.18729	0.0140702	-0.419219	0.754051	-0.527739	0.83379	-3.29582	0.0580094
Solyc09g061715.1	hypothetical protein	-3.18594	0.0323644	-1.21533	0.383891	-1.08201	0.68011	-3.05262	0.183535
Solyc09g011620.2	Glutathione S-transferase-like protein	-3.18449	8.64485e-07	-2.08729	0.00103776	0.223459	0.85375	-0.873739	0.418545
Solyc12g044950.3	lipid desaturase	-3.17529	0.00744706	-3.17393	0.00422161	-1.73729	0.205962	-1.73865	0.324494
Solyc01g150165.1	transmembrane protein 184C	-3.1589	0.00547993	-0.663956	0.592477	1.40452	0.313708	-1.09042	0.547315
Solyc08g079080.5	Lycopersicon esculentum invertase 9	-3.15286	0.00492696	-0.134942	0.921585	-1.3469	0.384401	-4.36482	0.000718481
Solyc02g081990.3	Pectinesterase	-3.14843	0.0712685	1.98615	0.22482	0.392212	0.894137	-4.74237	0.0134133
Solyc01g066457.1	Alpha/beta-Hydrolases superfamily protein	-3.13782	0.0244106	-1.11694	0.391136	-0.3875	0.887549	-2.40838	0.244798
Solyc04g080920.3	Purple acid phosphatase	-3.13101	0.00139034	-0.634609	0.506381	0.377305	0.83969	-2.11909	0.102668
Solyc07g041500.3	Cytochrome P450	-3.12854	0.0297292	-0.961117	0.531383	0.405466	0.865762	-1.76196	0.409593
Solyc05g050730.1	Stigma-specific Stig1 family protein	-3.12852	0.00496161	0.0875122	0.946761	-1.67746	0.338409	-4.89349	0.000792346
Solyc03g093070.1	Bifunctional inhibitor/lipid-transfer protein/seed storage 2S albumin superfamily protein	-3.12481	0.00384948	-1.78331	0.0793129	-1.55842	0.347087	-2.89992	0.0866375
Solyc08g007610.1	Subtilisin-like protease	-3.10997	0.00703803	-1.82199	0.099373	-2.05709	0.201908	-3.34507	0.0524075
Solyc06g060070.3	2-oxoglutarate (2OG) and Fe(II)-dependent oxygenase superfamily protein	-3.08338	0.000371934	-0.0844303	0.937466	1.09633	0.326747	-1.90262	0.0939043
Solyc12g096105.1	Unknown protein	-3.07709	0.00612843	-1.9216	0.065462	1.20196	0.414183	0.0464721	0.985709
Solyc01g107720.3	Late embryogenesis abundant protein-related / LEA protein-like protein	-3.07317	0.0128522	0.162171	0.90802	-3.45982	0.09569	-6.69517	0.000740827
Solyc02g084850.3	Abscisic acid and environmental stress-inducible protein TAS14	-3.05222	1.9631e-06	-0.490082	0.479793	1.30961	0.0864109	-1.25253	0.162363
Solyc05g009640.4	bHLH transcription factor 037	-3.02643	0.0165157	-1.98023	0.0842544	-2.92653	0.180066	-3.97273	0.108398
Solyc01g096320.3	Homeobox-leucine zipper protein HOX6	-3.01335	2.63005e-09	-1.11393	0.0354929	2.63606	1.53867e-07	0.736643	0.374945
Solyc05g010330.4	Peroxidase	-3.01126	0.000352018	-0.977789	0.234554	-1.09626	0.410525	-3.12973	0.00571135
Solyc02g005490.3	60S acidic ribosomal protein P1-like	-3.01059	9.90292e-05	-1.53363	0.0362976	1.34219	0.150711	-0.134762	0.936863
Solyc03g020060.3	Proteinase inhibitor type-2	-2.99693	0.415407	-8.04355	0.0112794	-4.96116	0.199958	0	1
Solyc10g076610.2	lysyl-tRNA synthetase	-2.99461	0.020478	-1.19803	0.371245	-0.0118867	0.996321	-1.80847	0.335274
Solyc01g091100.2	Plant invertase/pectin methylesterase inhibitor superfamily protein	-2.97806	0.00174934	-2.58652	0.00383781	-1.37042	0.311979	-1.76196	0.271272
Solyc06g073580.4	1-aminocyclopropane-1-carboxylate oxidase1	-2.96081	4.02566e-05	-3.86645	9.09055e-09	-2.77941	0.000138619	-1.87377	0.0571943
Solyc07g008420.3	Early nodulin-like protein 1	-2.94182	0.130046	0.226731	0.913842	-2.75956	0.325336	-5.92811	0.028545
Solyc03g116390.4	Late embryogenesis abundant protein Dc3	-2.9326	0.0208897	-1.22319	0.286356	0.133591	0.959876	-1.57582	0.422496
Solyc07g054840.4	R2R3MYB transcription factor 41	-2.91503	0.0150004	-0.865217	0.463704	0.621713	0.748688	-1.4281	0.423557
Solyc07g006800.1	Glycosyltransferase	-2.87836	0.0128382	-0.432039	0.746998	0.284888	0.886793	-2.16144	0.164956
Solyc01g106510.2	F-box domain-containing protein/DUF295 domain-containing protein	-2.86788	0.0086307	-1.77798	0.0981347	1.10219	0.427075	0.0122941	0.996105
Solyc03g093060.1	Bifunctional inhibitor/lipid-transfer protein/seed storage 2S albumin superfamily protein	-2.86752	0.00408056	-1.02854	0.289809	0.0435528	0.983097	-1.79543	0.211127
Solyc04g054450.1	receptor-like protein 12	-2.83975	0.0146868	-2.93311	0.00737514	-3.08804	0.13547	-2.99467	0.266825
Solyc06g051550.4	fe inefficient	-2.83769	0.000499178	-0.0311668	0.975774	-0.0563926	0.972373	-2.86291	0.00194645
Solyc12g096110.3	BREVIS RADIX	-2.83369	0.00714212	-1.27794	0.22309	1.07561	0.430246	-0.480137	0.811767
Solyc08g076620.1	Eukaryotic aspartyl protease family protein	-2.83095	0.0494997	-1.10351	0.449791	-2.17145	0.215355	-3.89888	0.0331069
Solyc08g014240.4	2-isopropylmalate synthase	-2.81184	0.0372485	-2.65052	0.0334534	-0.524095	0.823229	-0.685414	0.800902
Solyc11g022590.1	trypsin inhibitor-like protein precursor	-2.81038	9.01412e-11	0.0337526	0.954367	1.63947	0.000379895	-1.20465	0.0378199
Solyc05g014290.4	MYB-related transcription factor	-2.80764	0.0571143	1.16732	0.3901	-0.474922	0.859811	-4.44988	0.00786777
Solyc06g072530.3	CASP-like protein	-2.80376	0.0192959	-0.0180858	0.988369	1.01659	0.551529	-1.76908	0.25235
Solyc09g084490.4	Proteinase inhibitor 1 PPI3B2	-2.80156	0.000336329	1.36062	0.0691109	1.47817	0.0977646	-2.68401	0.00146678
Solyc09g065420.3	Lipid transfer protein	-2.79986	0.00105303	0.819666	0.348793	0.843938	0.473651	-2.77559	0.00360301
Solyc03g096420.1	Unknown protein	-2.79427	7.9809e-05	-2.76773	3.86212e-05	-2.84214	0.000247627	-2.86869	0.00129508
Solyc05g053610.2	Pleiotropic drug resistance protein	-2.78213	6.42062e-09	-3.88408	2.15201e-17	-2.95651	1.69252e-09	-1.85456	0.00259261
Solyc07g008360.2	4-coumarate:CoA ligase	-2.77376	0.00215741	-1.04848	0.208368	0.683133	0.631298	-1.04215	0.455191
Solyc08g078930.1	Bifunctional inhibitor/lipid-transfer protein/seed storage 2S albumin superfamily protein	-2.75592	0.0713744	-0.815188	0.614985	-1.68313	0.348429	-3.62386	0.0455451
Solyc10g076370.3	Dehydration-responsive element-binding protein 2A	-2.75055	0.0231186	-0.714725	0.587067	1.43301	0.317309	-0.602808	0.788486
Solyc02g062990.1	Glycosyltransferase	-2.75016	0.0274324	-0.650059	0.589954	1.51205	0.318487	-0.588043	0.781918
Solyc07g005410.3	Cytochrome c oxidase%2C subunit Vib family protein	-2.74532	0.0475303	-0.873142	0.550576	0.421279	0.851755	-1.4509	0.484298
Solyc03g119800.3	Ethylene-responsive transcription factor LEP	-2.74187	0.0106692	-2.09843	0.0284875	0.294285	0.888505	-0.349151	0.883681
Solyc06g082430.2	LOB domain-containing protein 15	-2.73477	0.0064114	-0.5445	0.611519	-0.281861	0.881623	-2.47213	0.0571943
Solyc04g011600.4	Glycerol-3-phosphate acyltransferase 5	-2.73323	0.000851249	-1.25767	0.121557	0.284532	0.84779	-1.19103	0.346712
Solyc08g066650.3	Carotenoid Cleavage Dioxygenase 8	-2.72964	1.29458e-09	-2.02082	2.79664e-06	-0.938826	0.14439	-1.64765	0.0122095
Solyc02g070200.3	FAD-binding Berberine family protein	-2.72871	0.0482655	-1.64964	0.20719	-0.952143	0.65021	-2.03121	0.332296
Solyc12g096240.3	Tyrosine aminotransferase	-2.72394	0.0109802	-2.99575	0.00278833	-0.326213	0.865711	-0.0544117	0.983927
Solyc12g005710.3	Early nodulin-like protein 1-like	-2.71813	0.026569	1.15598	0.3506	-1.69912	0.245157	-5.57323	5.40367e-06
Solyc01g109390.3	Bifunctional inhibitor/lipid-transfer protein/seed storage 2S albumin superfamily protein	-2.71395	0.00318954	-1.45375	0.11426	-1.3292	0.22796	-2.5894	0.0223215
Solyc07g009290.3	defensin-like protein 1	-2.70226	0.00701648	-1.65068	0.0907748	-1.20731	0.355401	-2.25889	0.100391
Solyc01g105767.1	hydroxyproline-rich glycoprotein family protein	-2.70194	9.03105e-06	-0.853432	0.18843	1.09475	0.127282	-0.753756	0.449172
Solyc01g094270.3	NAD(P)-binding Rossmann-fold superfamily protein	-2.68642	0.030463	-0.686802	0.586632	-0.515032	0.814382	-2.51465	0.141134
Solyc04g014280.1	hydroxyproline-rich glycoprotein family protein	-2.67032	0.0256161	-0.0783177	0.955715	0.277051	0.896706	-2.31496	0.137897
Solyc10g052500.2	Isoflavone reductase homolog	-2.66896	9.61562e-05	0.318791	0.675475	0.209907	0.874037	-2.77785	0.000192174
Solyc07g065410.1	hypothetical protein	-2.66516	0.00637384	-0.440191	0.696209	1.61229	0.138308	-0.612678	0.7317
Solyc09g061940.3	Receptor-like protein kinase	-2.66439	1.47754e-05	-0.97022	0.110045	0.159476	0.897463	-1.53469	0.0693255
Solyc11g065720.2	ABC transporter	-2.6597	0.00209894	-1.45666	0.0632125	-1.67071	0.256387	-2.87375	0.0571943
Solyc09g082460.3	Homocysteine S-methyltransferase	-2.65535	0.00109611	1.70324	0.0243372	3.54454	2.97119e-06	-0.814044	0.519353
Solyc04g010010.3	PITH domain-containing protein	-2.65136	0.0353655	-1.40773	0.25602	0.101471	0.965116	-1.14216	0.569901
Solyc07g053030.4	Auxin-responsive GH3 family protein	-2.64358	1.23386e-11	-2.91651	2.60224e-14	-0.820275	0.102597	-0.547346	0.446657
Solyc06g076760.2	Laccase	-2.63933	0.0498309	-2.61162	0.0350297	0.454693	0.842772	0.426989	0.879477
Solyc02g083870.3	Gibberellin-regulated protein 3	-2.63805	0.00105303	-0.288335	0.758526	-2.20306	0.0325187	-4.55277	2.17094e-06
Solyc02g085660.1	Glycosyltransferase	-2.62954	0.00807986	-1.98792	0.0337003	1.18093	0.33807	0.539318	0.772325
Solyc03g098760.3	Serine protease inhibitor 1	-2.61863	0.165657	0.432755	0.828237	-2.59311	0.316249	-5.6445	0.0250471
Solyc12g005783.1	Peroxidase	-2.6093	0.146358	1.56017	0.275729	-2.71048	0.301088	-6.87995	0.00150771
Solyc12g150131.1	extensin-2-like	-2.60349	0.0486078	-1.37075	0.295188	-1.38354	0.381102	-2.61628	0.120786
Solyc01g106140.2	F-box protein	-2.6027	0.000981827	-1.26704	0.101239	-0.725958	0.546856	-2.06162	0.0572575
Solyc01g088360.4	Amidophosphoribosyltransferase	-2.60025	0.0339063	-0.722485	0.560463	2.60291	0.032817	0.725147	0.722157
Solyc08g078910.1	Bifunctional inhibitor/lipid-transfer protein/seed storage 2S albumin superfamily protein	-2.59089	0.0141305	-1.16692	0.27762	-2.44765	0.0249537	-3.87161	0.000716232
Solyc03g025190.4	anthocyanin permease	-2.58483	1.20037e-06	-0.955886	0.0811146	1.07039	0.0881573	-0.558552	0.542539
Solyc06g006020.3	Leucine-rich repeat protein kinase family protein, putative	-2.58332	0.00138299	-2.07617	0.00678904	-1.03166	0.351692	-1.5388	0.219015
Solyc11g072800.3	Respiratory burst oxidase	-2.57867	0.00641688	0.530414	0.589307	0.522481	0.733364	-2.5866	0.0190086
Solyc07g049460.3	laccase	-2.57801	1.29927e-06	-1.52302	0.00390481	0.153821	0.881264	-0.901164	0.280987
Solyc06g054280.1	hypothetical protein	-2.57734	0.0463039	-1.53682	0.214152	-2.00075	0.220531	-3.04127	0.0939889
Solyc03g005280.4	Aspartic proteinase A1	-2.56487	0.000270423	-2.39636	0.000304235	-0.98433	0.38189	-1.15283	0.399535
Solyc12g098590.3	Glycosyltransferase	-2.5607	4.04845e-10	-0.312341	0.52584	0.765893	0.132182	-1.48247	0.00307082
Solyc06g054030.2	Bifunctional inhibitor/lipid-transfer protein/seed storage 2S albumin superfamily protein	-2.55428	0.0420469	-0.176689	0.900415	-0.840967	0.67421	-3.21856	0.0442945
Solyc08g078700.2	mitochondrial small heat shock protein	-2.54924	0.00731225	0.341855	0.760243	2.91016	0.00143333	0.0190672	0.993183
Solyc06g062370.4	acid phosphatase 1-like	-2.54371	0.0314999	2.66743	0.00410072	2.43738	0.0414021	-2.77376	0.0204129
Solyc06g054150.1	Heat shock protein	-2.54368	0.00171578	-0.7369	0.398864	0.101882	0.947143	-1.7049	0.12298
Solyc01g106130.1	F-box protein family-like	-2.53645	0.00355701	-1.18971	0.149063	-0.379023	0.816584	-1.72576	0.182904
Solyc01g106530.1	ascorbic acid mannose pathway regulator%2C putative (DUF295)	-2.5272	0.00767804	-1.06362	0.233607	0.939735	0.468811	-0.523846	0.760569
Solyc03g019750.3	alpha-1,4-glucan-protein synthase [UDP-forming]-like	-2.52709	0.0028361	-2.38625	0.00282219	-1.15156	0.282097	-1.29239	0.332296
Solyc07g052620.1	B-box zinc finger protein 32	-2.5254	0.00220309	-0.240314	0.804078	1.70105	0.0563851	-0.584034	0.685196
Solyc05g005850.4	WAT1-related protein	-2.52264	0.0111422	-1.06565	0.265089	0.210727	0.90918	-1.24626	0.417919
Solyc01g079970.2	Eukaryotic aspartyl protease family protein	-2.51529	0.0136308	-1.9999	0.0359702	-0.448067	0.798652	-0.963458	0.585542
Solyc05g054050.4	Glutamate decarboxylase	-2.49894	0.0258232	-0.430358	0.721803	-1.3773	0.377407	-3.44589	0.0161102
Solyc12g015920.2	Heavy metal-associated isoprenylated plant protein 47	-2.4976	0.0668801	0.83808	0.500989	-0.549257	0.826367	-3.88493	0.0170268
Solyc01g100020.4	Phospholipase	-2.48939	4.97598e-13	-0.640437	0.0842794	1.29324	0.000556383	-0.555711	0.324965
Solyc08g078030.4	Transferase domain-containing protein	-2.48047	0.00762622	-0.21493	0.836978	-0.162755	0.929046	-2.4283	0.0393501
Solyc01g106600.2	Pathogenesis-related protein 1	-2.47951	0.00697447	-2.10327	0.0149815	-0.737727	0.590597	-1.11397	0.462326
Solyc10g083430.2	Inosine/uridine-preferring nucleoside hydrolase domain	-2.47098	0.00895576	-1.62754	0.0681404	-0.69437	0.648576	-1.53781	0.303772
Solyc08g006560.3	3-oxoacyl-[acyl-carrier-protein] synthase 3	-2.46589	0.00464378	-0.778535	0.387115	0.185197	0.907576	-1.50215	0.226644
Solyc09g011510.2	Glutathione S-transferase-like protein	-2.46368	0.00476572	-1.31934	0.131273	-0.0987034	0.951495	-1.24305	0.343827
Solyc12g005787.1	Peroxidase	-2.45839	0.199068	1.73508	0.268547	-3.02298	0.249744	-7.21645	0.00150771
Solyc10g007960.1	cytochrome P450 CYP74C3	-2.45803	0.0578929	-2.79043	0.0195226	-0.338835	0.883696	-0.00643791	0.998172
Solyc05g015060.4	P-loop containing nucleoside triphosphate hydrolases superfamily protein	-2.45339	0.000489377	-0.394326	0.623467	1.64871	0.0273402	-0.41035	0.757222
Solyc08g008360.2	UvrABC system protein C	-2.4519	3.21899e-08	-1.08545	0.0116243	-0.204037	0.816804	-1.57049	0.0067257
Solyc10g076245.1	Peroxidase	-2.45096	0.00276179	-0.888802	0.295964	-1.41004	0.151803	-2.97219	0.00164662
Solyc03g115960.3	GDSL esterase/lipase	-2.44857	0.000745867	-0.953005	0.188473	0.196692	0.886077	-1.29887	0.219947
Solyc07g009280.3	Unknown protein	-2.43837	0.0131142	-0.288829	0.800153	-1.11042	0.38657	-3.25996	0.00374459
Solyc01g095550.2	Protein kinase family protein	-2.43701	0.0308315	-0.424306	0.696666	-0.0779398	0.973934	-2.09065	0.182411
Solyc02g076890.1	DUF538 family protein	-2.4365	0.0629768	-0.39636	0.781267	-2.86097	0.104142	-4.90111	0.00662778
Solyc01g091170.3	ARGINASE 2	-2.43465	0.000104097	0.0820075	0.919289	0.559349	0.532378	-1.95731	0.00944735
Solyc07g042400.2	Unknown protein	-2.43283	1.58083e-07	0.0742411	0.902571	2.00243	1.75656e-05	-0.50465	0.519606
Solyc04g150160.1	Unknown protein	-2.42709	0.0059688	-1.90289	0.0244698	-2.77306	0.0011574	-3.29726	0.000490968
Solyc05g053620.3	F-box protein PP2-B11-like	-2.42631	4.3965e-08	-2.17314	3.7786e-07	-1.29872	0.0181646	-1.55189	0.0150435
Solyc10g055190.1	Dirigent protein	-2.425	0.0308207	-0.848515	0.457366	-2.2965	0.10872	-3.87299	0.00883632
Solyc04g051490.3	Crossover junction endonuclease EME1B	-2.42495	0.0182174	-1.92347	0.0492165	0.0497749	0.978822	-0.451705	0.818572
Solyc12g057020.2	Carbohydrate esterase, putative (DUF303)	-2.41867	0.0269658	-0.552515	0.602868	1.57475	0.211274	-0.291408	0.887419
Solyc06g083700.4	Flavin-containing monooxygenase	-2.41121	0.164118	1.55069	0.205037	4.66673	0.00149165	0.704837	0.736897
Solyc07g009510.1	Chitinase 12	-2.40288	0.245592	-6.37987	0.000449215	-1.66634	0.497371	2.31065	0.458923
Solyc04g008245.1	Purple acid phosphatase	-2.39552	0.0052159	-1.30978	0.0925179	1.02226	0.363795	-0.0634844	0.974156
Solyc10g054040.3	26S proteasome regulatory subunit	-2.3948	0.0295066	-1.17941	0.271557	-0.000793503	0.999873	-1.21619	0.472437
Solyc09g065100.3	bHLH transcription factor 150	-2.38813	0.00122027	-0.256765	0.760162	0.81602	0.405906	-1.31535	0.200633
Solyc05g150111.1	Unknown protein	-2.3873	0.00674877	-1.2869	0.137128	-0.835202	0.501614	-1.9356	0.111937
Solyc02g079140.2	heterogeneous nuclear ribonucleoprotein U-like protein 1	-2.38578	9.90292e-05	-1.00876	0.0861293	0.757205	0.365182	-0.619815	0.545368
Solyc01g100390.3	Pyrophosphate-energized vacuolar membrane proton pump	-2.38219	6.78297e-05	-3.90851	2.2777e-11	-0.469692	0.611625	1.05663	0.29619
Solyc07g017570.2	defensin-like protein 1	-2.37824	0.00536268	-1.43119	0.0895901	-0.860351	0.439056	-1.80741	0.114831
Solyc11g007500.2	Glycosyltransferase	-2.37795	0.0085601	-2.53345	0.00262736	-0.745327	0.552026	-0.589822	0.725502
Solyc01g090810.4	beta-expansin precursor	-2.37646	0.0389418	-1.39452	0.204293	-0.943151	0.57064	-1.92509	0.255813
Solyc09g082300.3	Bifunctional inhibitor/lipid-transfer protein/seed storage 2S albumin superfamily protein	-2.37548	0.00108848	-0.561782	0.473362	0.404854	0.732522	-1.40884	0.164428
Solyc02g090210.3	GDSL esterase/lipase	-2.36868	0.00102249	-0.500589	0.52584	0.0855063	0.95151	-1.78258	0.0571943
Solyc02g090600.2	Precursor of CEP10	-2.36418	0.218515	0.629281	0.723261	-3.04803	0.242991	-6.0415	0.014575
Solyc07g049200.4	coiled-coil protein	-2.36082	0.017909	-1.20846	0.226741	-0.116271	0.948495	-1.26863	0.394515
Solyc08g080040.4	2-oxoglutarate (2OG) and Fe(II)-dependent oxygenase superfamily protein	-2.36065	7.25601e-06	0.0856248	0.900801	0.842236	0.189839	-1.60404	0.0143081
Solyc06g011370.4	Chaperone protein ClpB	-2.35707	2.91674e-08	-1.07626	0.0112377	2.73429	1.41269e-11	1.45347	0.00364854
Solyc02g077610.3	NAC domain protein	-2.35606	0.00462932	-0.271932	0.783512	1.08672	0.274897	-0.997401	0.438665
Solyc02g068190.1	RNA helicase DEAD6	-2.35344	0.00276757	-1.91034	0.0106229	-0.205593	0.88651	-0.648688	0.646129
Solyc03g005420.2	Flotillin-like protein 2	-2.347	0.00150028	-1.10629	0.13555	0.174364	0.898145	-1.06634	0.348154
Solyc12g005370.2	Peroxidase	-2.34631	0.169086	0.58166	0.746879	-1.94236	0.312695	-4.87032	0.00716584
Solyc03g083996.1	Bifunctional inhibitor/lipid-transfer protein/seed storage 2S albumin superfamily protein	-2.34597	2.01415e-05	-1.62273	0.00252724	-1.81661	0.00344754	-2.53985	0.000100183
Solyc05g052360.2	Laccase	-2.3455	0.0325799	-2.00631	0.0500285	-0.741782	0.646453	-1.08097	0.547315
Solyc06g083910.3	2-oxoglutarate (2OG) and Fe(II)-dependent oxygenase superfamily protein	-2.33942	0.0083362	-0.245342	0.795307	-0.168369	0.92538	-2.26244	0.0482186
Solyc05g051210.3	S-adenosyl-L-methionine-dependent methyltransferases superfamily protein	-2.33235	2.26858e-05	-1.47751	0.00564153	-1.01726	0.159733	-1.8721	0.0105515
Solyc12g094460.2	L-ascorbate oxidase-like protein	-2.3274	2.93198e-07	-0.992438	0.0344369	0.455339	0.48654	-0.879624	0.198592
Solyc08g080930.1	Xyloglucan galactosyltransferase KATAMARI1	-2.3247	0.176917	1.66485	0.22482	0.112269	0.972373	-3.87729	0.0411881
Solyc03g118870.4	Octicosapeptide/Phox/Bem1p family protein	-2.31935	0.0282242	-0.487397	0.664068	0.523748	0.750196	-1.30821	0.399632
Solyc03g097500.3	Transferase	-2.31123	6.18205e-05	-0.576364	0.358727	-0.295359	0.763331	-2.03022	0.00267205
Solyc02g091800.4	Basic helix-loop-helix (BHLH) DNA-binding superfamily protein	-2.30415	0.0467672	-1.27442	0.246982	-0.503742	0.795981	-1.53347	0.38819
Solyc08g008310.3	Long chain acyl-CoA synthetase 2	-2.30084	0.0250621	-1.34998	0.152374	1.43953	0.227729	0.488665	0.792047
Solyc07g043710.4	HXXXD-type acyl-transferase family protein	-2.29937	0.0897088	0.333971	0.820335	-0.93141	0.636161	-3.56475	0.0262624
Solyc07g043700.3	HXXXD-type acyl-transferase family protein	-2.2847	0.0820892	0.642846	0.631965	-2.32829	0.158466	-5.25583	0.000581898
Solyc09g091950.1	Ethylene-responsive transcription factor	-2.28315	0.0271099	-0.583651	0.596336	-0.945077	0.504098	-2.64457	0.0403855
Solyc05g007550.3	NAC domain	-2.27962	0.00129921	-1.26771	0.0565717	-0.601244	0.612942	-1.61316	0.135816
Solyc06g063430.2	NAC domain	-2.27342	0.0340187	-1.94854	0.0507796	-1.01087	0.500348	-1.33575	0.440428
Solyc06g006017.1	Lrr receptor-like serinethreonine-protein kinase fls2	-2.26867	0.000369832	-1.57307	0.00903044	0.155249	0.900671	-0.54035	0.648126
Solyc12g011300.2	Glutathione S-transferase	-2.26811	0.00201414	-2.90494	2.19955e-05	-2.84827	0.000568111	-2.21145	0.0429648
Solyc02g085020.4	dihydroflavonol 4-reductase	-2.263	2.31011e-08	-0.245222	0.618269	0.609665	0.244172	-1.40811	0.00454001
Solyc12g006380.2	2-oxoglutarate-dependent dioxygenase	-2.25683	0.00319552	-1.43001	0.0581015	0.449948	0.698666	-0.376868	0.800902
Solyc06g060500.1	AT-hook motif nuclear-localized protein	-2.2521	0.0419621	-0.857235	0.446533	-1.18204	0.405278	-2.5769	0.0696973
Solyc06g036440.2	S-type anion channel SLAH3	-2.2475	0.000230655	-1.03545	0.0929942	-0.391905	0.690113	-1.60395	0.0461375
Solyc03g025250.4	Protein DETOXIFICATION	-2.2367	0.0482655	-0.950743	0.403346	0.0906543	0.965266	-1.1953	0.483278
Solyc12g088170.2	HXXXD-type acyl-transferase family protein	-2.23282	1.11748e-07	-0.513848	0.270956	0.780707	0.124718	-0.938264	0.121996
Solyc01g099210.3	Lipoxygenase	-2.2319	0.00525795	-1.51387	0.0496393	-0.282054	0.840589	-1.00008	0.429975
Solyc06g050800.4	Amino acid transporter	-2.23128	0.00201943	-0.619576	0.421115	2.30753	0.00106829	0.695822	0.5516
Solyc08g005550.4	alternative oxidase 1c	-2.22837	0.0241255	-0.785223	0.418004	0.371003	0.82758	-1.07214	0.478347
Solyc07g043670.1	HXXXD-type acyl-transferase family protein	-2.22516	0.0682893	0.245937	0.855778	-2.33797	0.131311	-4.80907	0.00109614
Solyc10g079150.3	Nuclear transcription factor Y subunit A-7	-2.21866	0.00601025	-0.149257	0.87733	1.02778	0.292963	-1.04162	0.391109
Solyc09g082240.4	N-acetyltransferase	-2.21683	0.0178593	-0.835477	0.391232	1.25121	0.245157	-0.130143	0.947631
Solyc08g075830.4	Peroxidase	-2.21503	0.0621779	0.546747	0.663912	-2.59451	0.0568962	-5.35628	3.48211e-05
Solyc03g025210.3	Protein DETOXIFICATION	-2.21426	1.79349e-05	-1.5397	0.00156048	0.354409	0.684885	-0.320152	0.761888
Solyc06g074340.3	Alpha/beta-Hydrolases superfamily protein	-2.21017	0.041322	-0.254696	0.828868	-1.74199	0.258071	-3.69746	0.0115792
Solyc11g069280.2	Late embryogenesis abundant (LEA) protein-related protein	-2.20697	4.47504e-05	-0.753811	0.185756	-0.520532	0.501062	-1.97369	0.00164275
Solyc05g051510.4	Prohibitin	-2.19313	0.0300571	-1.03962	0.307784	0.442692	0.776907	-0.710821	0.680291
Solyc02g090410.4	LOB domain-containing protein 36	-2.18813	0.000343347	-0.385386	0.573594	0.311253	0.76055	-1.49149	0.0631952
Solyc07g043150.1	Glycosyltransferase	-2.18535	0.0415946	-1.19879	0.258392	-0.382236	0.823657	-1.36879	0.379564
Solyc01g104740.3	Multiprotein-bridging factor 1c	-2.1847	0.00606553	0.399821	0.659756	2.60613	0.00057482	0.0216149	0.990884
Solyc09g008370.1	Major facilitator superfamily	-2.18286	0.0411946	-2.10616	0.0327994	0.871218	0.536424	0.79452	0.661712
Solyc03g071850.1	Glycosyltransferase	-2.18093	6.87788e-06	-0.902399	0.0697701	-0.61892	0.345411	-1.89745	0.000794821
Solyc11g067190.3	Fatty acyl-CoA reductase	-2.17675	0.00178148	-0.764857	0.287393	0.277934	0.817395	-1.13396	0.269388
Solyc01g097550.4	annexin 6	-2.17659	0.0586766	0.208861	0.870988	-2.14543	0.141942	-4.53088	0.00096941
Solyc01g095130.4	E4 SUMO-protein ligase PIAL1-like isoform X1	-2.17271	0.0301773	-0.71572	0.494172	0.144452	0.935882	-1.31254	0.37095
Solyc12g006680.2	Early nodulin-93	-2.15767	0.221922	-4.14642	0.00662121	-1.02858	0.661559	0.960171	0.754753
Solyc04g014320.1	protein PELPK2-like	-2.15744	0.0101825	-0.399615	0.674415	-0.235324	0.871249	-1.99314	0.0588222
Solyc02g005003.1	Unknown protein	-2.15729	0.136721	-1.00168	0.450565	3.10694	0.0196921	1.95133	0.264566
Solyc03g097410.1	Inositol-tetrakisphosphate 1-kinase	-2.15526	0.00392039	-1.51047	0.0365206	-1.62963	0.049847	-2.27442	0.0143295
Solyc12g098540.2	Apyrase	-2.15457	0.000807806	-2.34272	0.000120896	-3.00176	0.000897513	-2.81361	0.0108178
Solyc04g080840.3	Beta-galactosidase	-2.13661	0.00363716	-1.11401	0.117775	-0.78435	0.464681	-1.80695	0.080112
Solyc07g064600.3	Endoribonuclease L-PSP family protein	-2.13259	0.0352458	1.35275	0.164249	1.36226	0.231601	-2.12307	0.0918375
Solyc11g069640.2	Alpha carbonic anhydrase	-2.12697	0.000197725	-0.965046	0.0797418	0.100266	0.931402	-1.06166	0.215905
Solyc05g054470.3	Unknown protein	-2.12677	0.0415938	-0.282525	0.80738	0.771447	0.587962	-1.0728	0.490642
Solyc12g089380.2	expansin 8	-2.12497	0.0176687	-0.986675	0.266489	-0.467843	0.744456	-1.60614	0.204612
Solyc07g009500.3	Chitinase 12	-2.12439	0.0576473	-2.39504	0.017889	-1.57898	0.199547	-1.30834	0.429412
Solyc09g082660.3	Caffeoyl-CoA O-methyltransferase	-2.12416	9.43468e-06	-0.185023	0.756106	0.377382	0.598792	-1.56175	0.00726752
Solyc02g078250.4	CASP-like protein	-2.11805	0.00834308	-0.188343	0.841968	-0.0907839	0.952811	-2.02049	0.043955
Solyc01g110825.1	Auxin-responsive protein SAUR21	-2.11407	0.0299621	-0.611295	0.532674	-0.33655	0.848294	-1.83933	0.173165
Solyc01g103060.4	lipid transfer-like protein VAS	-2.1123	0.00326899	-0.0169974	0.984612	-0.0140754	0.992692	-2.10937	0.0146936
Solyc04g009590.4	Unknown protein	-2.11219	0.00299348	-0.308372	0.706304	-1.00334	0.259215	-2.80715	0.000348185
Solyc12g094470.3	L-ascorbate oxidase-like protein	-2.10337	0.0170405	-1.21313	0.143341	-0.736601	0.597102	-1.62684	0.230649
Solyc10g052600.1	S-adenosyl-L-methionine-dependent methyltransferases superfamily protein	-2.10322	0.00861587	-2.00541	0.00751439	-0.341739	0.805918	-0.439549	0.785986
Solyc11g008530.3	Dicer-like 2d	-2.10168	0.0087074	-1.41707	0.0699118	0.473203	0.691866	-0.211411	0.90175
Solyc04g081860.3	Peroxidase	-2.10041	0.124467	1.29944	0.294438	-3.04056	0.12174	-6.44041	0.000488416
Solyc08g079880.2	Subtilisin-like protease	-2.0931	0.000794505	-2.66484	8.59346e-06	-1.70679	0.033281	-1.13505	0.339673
Solyc10g008410.1	E3 ubiquitin-protein ligase RMA1H1	-2.08784	2.05946e-08	-0.79156	0.0418436	-0.0932097	0.898227	-1.38949	0.0019119
Solyc01g094260.4	NAD(P)-binding Rossmann-fold superfamily protein	-2.08611	0.00851557	-1.34071	0.0785112	-1.34582	0.181145	-2.09123	0.0571943
Solyc05g015497.1	Glucuronoxylan 4-O-methyltransferase 1	-2.07531	0.0624414	-0.0416003	0.973815	-0.885283	0.577962	-2.91899	0.0314165
Solyc06g074170.3	NAC domain-containing protein 40	-2.06971	0.0467135	-0.2966	0.801763	-0.1245	0.946147	-1.89761	0.162759
Solyc03g007230.4	Protein phosphatase 2C	-2.06696	4.07301e-11	-1.06088	0.000871905	0.322897	0.494163	-0.683187	0.152744
Solyc12g040790.2	Phosphoethanolamine N-methyltransferase	-2.06579	2.02852e-13	-0.870718	0.00329302	0.500025	0.165631	-0.695051	0.0949013
Solyc08g081350.2	Zinc finger protein CONSTANS-LIKE 3	-2.06045	0.000671389	-0.875197	0.136745	0.0342317	0.978417	-1.15102	0.198653
Solyc02g087890.4	Unknown protein	-2.05603	0.00770594	-0.979224	0.196541	0.269342	0.842434	-0.807469	0.517277
Solyc07g042460.2	Respiratory burst oxidase-like protein A	-2.05528	0.00175163	-0.569286	0.420579	-0.530369	0.577824	-2.01637	0.0105785
Solyc11g069030.3	blind	-2.05016	0.00551356	-2.01769	0.00360554	-0.418931	0.733062	-0.451403	0.761396
Solyc01g091250.3	DUF1442 domain-containing protein	-2.05007	0.00306641	-1.33031	0.0451105	-2.5581	0.00442677	-3.27786	0.000740827
Solyc01g104260.3	RING/U-box superfamily protein	-2.04739	0.019585	-0.493843	0.551583	2.20663	0.0101615	0.653084	0.606161
Solyc08g068120.3	Helicase and polymerase-containing protein TEBICHI	-2.04252	5.17562e-05	-1.64162	0.000661625	0.206197	0.821708	-0.194704	0.859073
Solyc05g046030.4	Peroxidase	-2.03682	0.00285465	-0.49989	0.488723	0.152308	0.904923	-1.38462	0.141134
Solyc02g021220.1	Subtilisin-like protease	-2.03375	3.6321e-06	-2.7416	2.71454e-10	-0.742013	0.224096	-0.0341678	0.97905
Solyc06g082240.2	Laccase	-2.02728	0.0124126	-0.406389	0.653331	0.209092	0.882713	-1.41179	0.207166
Solyc05g007300.3	HVA22-like protein	-2.0266	6.18205e-05	-0.439986	0.415965	0.424433	0.579533	-1.16218	0.0910415
Solyc05g053170.3	Chalcone synthase	-2.02303	0.044194	-3.41914	0.000107713	-3.66949	0.000100418	-2.27338	0.08359
Solyc11g011750.1	Ethylene-responsive transcription factor 1B	-2.01681	0.11229	-2.61246	0.0246213	-3.10882	0.0972729	-2.51317	0.334082
Solyc03g019920.1	Late embryogenesis abundant (LEA) hydroxyproline-rich glycoprotein family	-2.0129	0.0166275	-0.599403	0.483175	0.352469	0.802589	-1.06103	0.40184
Solyc12g019230.2	Pectin lyase-like superfamily protein	-2.00858	0.0446691	0.248884	0.82252	0.308726	0.85457	-1.94874	0.125366
Solyc01g098720.3	Basic helix-loop-helix (BHLH) DNA-binding superfamily protein	-2.00314	0.0276228	-2.25769	0.00777828	-0.694061	0.623858	-0.439517	0.825526
Solyc02g081340.3	Glutathione S-transferase	-2.00257	1.04269e-05	-0.14413	0.801085	0.188904	0.81357	-1.66954	0.00140363
Solyc05g052370.3	Laccase	-2.00152	0.00232753	-0.391898	0.598314	-0.204863	0.859811	-1.81449	0.0251247
Solyc01g106520.1	F-box SKIP23-like protein (DUF295)	-1.99845	0.0483326	-1.32527	0.163597	-0.165449	0.928752	-0.838624	0.625261
Solyc03g112280.3	C2 and GRAM domain-containing protein	-1.99745	0.00350275	-0.754942	0.288926	0.428118	0.679025	-0.814392	0.446657
Solyc10g081550.2	Cytochrome P450	-1.99581	0.0294156	-2.63612	0.00139124	-2.53469	0.00414659	-1.89438	0.115066
Solyc12g096780.2	Alcohol dehydrogenase superfamily	-1.98894	0.0567453	2.28691	0.00457883	2.69948	0.00516983	-1.57637	0.178582
Solyc01g105770.2	IgA FC receptor	-1.98713	0.0443777	-0.502212	0.638466	0.232178	0.888028	-1.25274	0.382094
Solyc07g066360.1	proline-rich receptor-like protein kinase PERK2	-1.98682	0.0278597	-0.505785	0.607292	-0.306936	0.83564	-1.78797	0.127841
Solyc10g084200.2	Peroxidase	-1.98639	0.239622	2.13002	0.146255	-1.9742	0.299665	-6.09061	0.000192174
Solyc06g009040.4	Glutathione S-transferase	-1.98597	0.000179482	-1.95877	0.000101195	-0.439031	0.608009	-0.466235	0.659996
Solyc02g005601.1	Eukaryotic aspartyl protease family protein	-1.98441	0.000711895	-2.03408	0.000238359	-1.84949	0.00400384	-1.79983	0.0227606
Solyc03g034057.1	Unknown protein	-1.97823	0.20579	1.60104	0.209269	-0.254826	0.926997	-3.8341	0.0253111
Solyc04g014290.1	protein PELPK1-like	-1.97548	0.00264997	-0.341446	0.650157	-0.63776	0.469153	-2.2718	0.0019119
Solyc01g081250.3	Glutathione S-transferase	-1.9746	0.00109426	0.815358	0.193735	4.32634	3.38967e-16	1.53638	0.0450456
Solyc08g008045.1	Aquaporin	-1.973	0.0351889	0.888488	0.341369	-0.201492	0.901141	-3.06298	0.00194645
Solyc01g009410.3	Peroxidase	-1.96805	0.194464	1.68145	0.200713	-1.37397	0.499615	-5.02347	0.00174568
Solyc07g048000.3	Phototropic-responsive NPH3	-1.96696	0.000164081	-1.68288	0.000749194	-0.408092	0.614287	-0.692173	0.429727
Solyc10g007880.4	Cytochrome P450	-1.96558	0.000857163	-1.27415	0.0268642	-0.0521292	0.964542	-0.743568	0.431563
Solyc02g087120.4	Protein ALTERED XYLOGLUCAN 4-like	-1.96413	4.92688e-05	-0.927779	0.0413182	0.161849	0.866998	-0.874503	0.242274
Solyc10g076210.2	Peroxidase	-1.95499	0.06487	-2.98427	0.00191744	-0.72082	0.630983	0.30847	0.892669
Solyc12g040860.2	glucan endo-1,3-beta-glucosidase 12-like	-1.95458	5.13173e-08	-0.866611	0.0162646	0.34661	0.522917	-0.741357	0.167379
Solyc03g025670.3	PAR1	-1.9539	0.0918689	-4.05967	3.64732e-05	-2.77896	0.0104109	-0.673194	0.73657
Solyc02g082170.3	Purine permease	-1.95217	0.0572042	-2.14585	0.0228072	-2.49592	0.0769506	-2.30224	0.215339
Solyc01g009370.2	Cytochrome P450	-1.95048	0.0441409	1.07257	0.248117	-1.74537	0.120607	-4.76843	1.06511e-06
Solyc02g069420.4	Phospholipid-transporting ATPase	-1.94606	0.00921014	-1.72067	0.0139547	-0.159123	0.908999	-0.384513	0.80098
Solyc02g069430.4	Phospholipid-transporting ATPase	-1.94085	0.00473368	-0.949681	0.154132	0.362765	0.747769	-0.6284	0.587383
Solyc03g111780.1	Transducin/WD40 repeat protein	-1.93842	0.0482655	-0.98641	0.289917	-1.66407	0.22279	-2.61608	0.0754698
Solyc09g008913.1	Cytochrome P450	-1.93721	0.016019	-0.976412	0.210293	-0.458368	0.727746	-1.41916	0.22681
Solyc06g050530.3	Laccase	-1.93473	0.00700845	-0.479861	0.541215	-0.35149	0.757725	-1.80636	0.043955
Solyc08g014610.4	Aminotransferase	-1.92518	0.00102157	-1.34948	0.0180193	-0.876088	0.212908	-1.45179	0.0582182
Solyc07g055560.4	Cytochrome	-1.9204	0.000402638	-0.604016	0.294698	0.603864	0.396588	-0.712516	0.406371
Solyc04g014330.1	protein PELPK2-like	-1.91851	0.0366206	-0.0726031	0.948699	-0.239113	0.877707	-2.08502	0.0635428
Solyc10g008180.2	26S proteasome non-ATPase regulatory subunit 2 homolog	-1.91787	0.0373907	-0.67322	0.482004	-0.511054	0.70896	-1.75571	0.14947
Solyc11g021060.2	TOMARPIX proteinase inhibitor	-1.91648	5.26823e-12	-2.23996	1.28947e-16	-0.973446	0.00156157	-0.649963	0.1306
Solyc03g070390.3	Alpha-1,4-glucan-protein synthase [udp-forming] 1	-1.9117	2.58494e-05	-1.80338	3.15346e-05	-0.853973	0.161471	-0.962296	0.201679
Solyc09g091910.2	Purple acid phosphatase	-1.9116	5.00714e-06	-0.71627	0.0826996	-0.0479262	0.958773	-1.24325	0.0265034
Solyc05g053960.3	Pistil extensin like protein, partial CDS only	-1.90942	0.000162525	-1.97897	3.5396e-05	-1.96594	9.25025e-05	-1.8964	0.00112721
Solyc12g150132.1	extensin-2-like	-1.89664	0.100514	-2.04585	0.0498623	-2.6341	0.0180922	-2.48489	0.0810665
Solyc03g005210.4	Bifunctional inhibitor/lipid-transfer protein/seed storage 2S albumin superfamily protein	-1.8953	0.00388502	-0.743705	0.274735	-0.428318	0.663828	-1.57991	0.0616706
Solyc09g065770.1	Protein ELC-like	-1.89292	0.0065968	-2.95561	3.54213e-06	-0.193216	0.87579	0.869481	0.433795
Solyc07g042995.1	Unknown protein	-1.89189	1.10313e-05	-2.09925	2.51464e-07	-1.35195	0.0022967	-1.14458	0.0440288
Solyc08g078850.3	lactate dehydrogenase	-1.88852	0.0350198	-1.32123	0.124618	-0.249329	0.867271	-0.81661	0.565638
Solyc05g053120.1	Glycosyltransferase	-1.88583	0.000382566	-0.865943	0.104671	-0.197621	0.836763	-1.2175	0.0967451
Solyc04g074930.4	Glycosyltransferase AER61	-1.88542	0.0405216	-2.0361	0.0158657	-1.45913	0.183953	-1.30845	0.370518
Solyc11g061750.2	AP2-like ethylene-responsive transcription factor PLT1	-1.88476	0.00560929	-0.583697	0.408347	-1.04423	0.236363	-2.34529	0.0046814
Solyc08g067620.2	Pleiotropic drug resistance protein	-1.88297	0.114391	-0.482905	0.701037	-2.26347	0.0842336	-3.66353	0.00803179
Solyc05g052410.3	Dehydration-responsive element-binding protein 2A	-1.87805	0.0327338	-0.595168	0.497527	1.88771	0.0313855	0.604828	0.668064
Solyc05g050880.2	Peroxidase	-1.87778	0.19269	-4.05662	0.00143797	-1.42677	0.400452	0.752067	0.78141
Solyc08g074682.1	Polyphenol oxidase	-1.87205	0.020478	-2.71166	0.000179379	-1.1352	0.216597	-0.295587	0.852315
Solyc09g008740.1	VQ motif-containing protein 29	-1.87072	0.00278924	-3.06801	2.53123e-07	-1.08067	0.160192	0.116625	0.93984
Solyc01g102680.4	Protein kinase-like domain-containing protein	-1.86963	0.0123073	-2.07696	0.00266008	-1.17466	0.176867	-0.967325	0.412444
Solyc12g098780.2	extensin-2-like	-1.8692	0.2157	-2.96869	0.020558	-1.97624	0.203671	-0.87675	0.722371
Solyc10g007890.4	Cytochrome P450	-1.86327	0.00999748	-2.60292	8.88695e-05	-0.944425	0.289308	-0.204783	0.89947
Solyc06g082310.3	LOB domain-containing protein	-1.8579	0.00257893	-1.23667	0.0378313	-0.752814	0.358	-1.37404	0.114621
Solyc12g017380.3	Organic cation/carnitine transporter 2	-1.8511	0.000202792	-2.68831	1.91825e-08	-1.87688	0.00135896	-1.03966	0.244665
Solyc08g014330.3	Amine oxidase	-1.85087	0.111012	-2.94749	0.00346565	-2.99843	0.00592366	-1.90181	0.224636
Solyc12g096310.2	plant/protein (Protein of unknown function%2C DUF599)	-1.85081	6.80657e-08	0.410708	0.248493	0.922961	0.0173473	-1.33856	0.00041245
Solyc02g080200.4	Pectinesterase	-1.84756	1.90898e-07	-1.51478	1.23609e-05	-1.15123	0.00218071	-1.48401	0.0002781
Solyc03g019870.4	Cytochrome P450	-1.83815	0.0105357	-0.484372	0.525154	1.22623	0.1225	-0.127542	0.931586
Solyc01g060260.4	Glycine-rich protein family	-1.83388	4.81635e-05	-1.04925	0.016904	-0.566146	0.374541	-1.35078	0.0260933
Solyc04g008470.3	Defensin SD2	-1.83149	0.0825537	1.7218	0.0197766	1.89287	0.0762921	-1.66041	0.111168
Solyc09g066260.4	LOB domain-containing protein	-1.82761	0.00222801	-1.59549	0.00474222	-0.623459	0.473813	-0.855583	0.395557
Solyc02g084790.3	Peroxidase	-1.8258	8.44522e-12	-2.03955	4.53078e-15	-0.588653	0.0680143	-0.374902	0.42188
Solyc03g098780.2	Aspartic protease inhibitor 1	-1.82414	1.2965e-09	-0.296313	0.397796	0.120073	0.831273	-1.40775	3.12849e-05
Solyc03g093790.3	cyclinU4_2	-1.82286	0.00762622	-0.0411964	0.958674	1.60014	0.0225659	-0.18153	0.893755
Solyc01g107050.3	HXXXD-type acyl-transferase family protein	-1.82284	0.0369238	-1.13738	0.17822	-1.05254	0.322135	-1.73801	0.137858
Solyc12g096810.2	LETM1 domain-containing protein	-1.82196	0.00157464	-1.06739	0.0587734	0.20146	0.843525	-0.553109	0.573061
Solyc06g064720.1	NB-LRR tospovirus immune receptor	-1.82142	0.0108533	-0.898426	0.198775	0.751182	0.414656	-0.171816	0.909767
Solyc01g109680.3	hypothetical protein	-1.81874	0.0476822	-0.62758	0.51434	-0.149419	0.924731	-1.34058	0.294324
Solyc07g052360.2	hypothetical protein	-1.81773	0.00306862	-1.81977	0.00162644	-1.1154	0.125969	-1.11336	0.232586
Solyc03g120040.3	DUF642 domain-containing protein	-1.81605	0.00285639	-0.543867	0.402589	-0.196968	0.854824	-1.46915	0.0631952
Solyc06g064620.3	beta-fructofuranosidase, insoluble isoenzyme CWINV1-like	-1.81525	0.0334055	-4.31584	8.66785e-08	-0.921247	0.389619	1.57934	0.231127
Solyc04g011830.1	Glutaredoxin	-1.80872	0.434665	1.38093	0.37633	4.82671	0.00672147	1.63706	0.429725
Solyc01g108860.3	2-oxoglutarate (2OG) and Fe(II)-dependent oxygenase superfamily protein	-1.8078	0.00045282	-1.29875	0.00985831	-1.07504	0.0594788	-1.58409	0.011658
Solyc11g072920.2	Peroxidase	-1.80769	8.91654e-05	-2.82775	5.24833e-11	-2.00003	2.48658e-05	-0.979973	0.168088
Solyc10g079860.2	LEQB L.esculentum TomQ'b beta(1,3)glucanase	-1.80654	0.0239048	-2.78678	8.61545e-05	-1.52164	0.0663615	-0.541403	0.696757
Solyc07g063880.4	Beta-glucosidase 34	-1.80387	0.00915181	-1.32838	0.0432305	-0.249126	0.839334	-0.724615	0.533373
Solyc03g025700.2	Pentatricopeptide repeat-containing protein, chloroplastic	-1.8023	0.0126965	-0.884654	0.207273	0.499936	0.640244	-0.417713	0.753642
Solyc12g010110.3	Formin-like protein	-1.79491	0.0412125	-2.29504	0.00363125	-0.793433	0.472918	-0.293308	0.863824
Solyc12g096980.3	auxin-regulated IAA11	-1.79432	3.14291e-05	-0.379865	0.414711	0.625442	0.256832	-0.789011	0.208084
Solyc07g065110.1	Bifunctional inhibitor/plant lipid transfer protein/seed storage helical domain containing protein	-1.79249	0.000391516	-0.937384	0.0663794	-0.783943	0.19365	-1.63905	0.00622706
Solyc12g089360.1	Peroxidase	-1.78893	0.0218441	0.174678	0.844298	0.0609896	0.967477	-1.90262	0.0451118
Solyc03g098300.1	Ornithine decarboxylase	-1.78827	0.00234457	-1.57823	0.00439573	-0.100106	0.931402	-0.310143	0.80098
Solyc06g011380.2	Chaperone protein ClpB	-1.78632	9.97869e-05	-0.216976	0.667893	2.38468	2.18842e-08	0.81534	0.175766
Solyc03g005330.1	Non-specific serine/threonine protein kinase	-1.7845	0.0327491	-0.0754347	0.940038	0.247715	0.861504	-1.46135	0.190752
Solyc01g005630.3	Ethylene-responsive transcription factor	-1.78182	0.344136	1.16665	0.474079	-3.0753	0.217172	-6.02377	0.0142128
Solyc04g007810.1	protein PELPK1	-1.78157	0.0308948	-0.18695	0.845059	-0.24034	0.863475	-1.83496	0.0753242
Solyc01g086660.2	Unknown protein	-1.78072	0.00547288	-0.971163	0.127921	0.207443	0.850844	-0.602116	0.570771
Solyc09g084470.3	Proteinase inhibitor 1 PPI3B2	-1.7805	0.000128506	-0.00482494	0.993634	0.24835	0.750279	-1.52732	0.00551289
Solyc12g010670.1	E3 ubiquitin-protein ligase RMA1H1	-1.78005	0.000907538	-1.56469	0.00195868	0.27393	0.77123	0.0585706	0.964915
Solyc02g067490.3	Actin cross-linking protein (DUF569)	-1.77945	0.00506027	-0.559487	0.357763	0.194861	0.874344	-1.0251	0.277627
Solyc02g076830.1	Cell attachment protein in somatic embryogenesis	-1.76824	0.00558179	-2.03778	0.00059416	-1.13251	0.129909	-0.862962	0.407019
Solyc02g067750.4	Carbonic anhydrase	-1.76741	0.237218	0.73596	0.600572	-1.28281	0.521623	-3.78618	0.0303816
Solyc02g032550.3	Apyrase	-1.76639	0.0558493	-0.592721	0.518218	-2.86065	0.0415652	-4.03432	0.00791614
Solyc07g052660.1	Early nodulin-like protein 1-like	-1.76502	0.226757	1.90131	0.139161	-1.87756	0.215694	-5.54389	2.87838e-05
Solyc07g043640.3	AMP-dependent synthetase/ligase	-1.75916	0.083972	0.260781	0.815913	-1.9172	0.100172	-3.93715	0.00039632
Solyc08g062340.3	17.9 kDa class II heat shock protein	-1.75911	0.00227647	1.42007	0.00871009	4.03914	6.21319e-16	0.859958	0.302761
Solyc11g020990.3	Proteinase inhibitor type-2	-1.75831	0.0812172	-3.89798	0.000341429	-3.37107	0.0394696	-1.23139	0.68865
Solyc11g007250.2	Protein kinase G11A	-1.75649	0.132551	0.204387	0.860383	2.21415	0.0471893	0.25327	0.900533
Solyc03g078150.3	Amino acid transporter family protein	-1.75594	2.47536e-06	-0.586916	0.123942	1.09759	0.00608391	-0.0714295	0.931543
Solyc04g005720.3	Caleosin	-1.75483	0.0316539	-2.05244	0.00619883	-2.60071	0.00556131	-2.3031	0.0571943
Solyc07g041920.4	Cysteine protease	-1.75352	0.0328926	0.907149	0.248723	1.78616	0.0282295	-0.874509	0.461702
Solyc12g005670.2	HAK5	-1.74873	0.266967	-0.114616	0.947244	-2.96897	0.0811279	-4.60308	0.0117281
Solyc07g052540.3	Peroxidase	-1.74799	0.146376	0.784875	0.499896	-1.64401	0.255634	-4.17687	0.00126376
Solyc12g042840.2	Lactoylglutathione lyase / glyoxalase I family protein	-1.74665	0.0216358	-2.78639	0.000193171	-1.40473	0.171172	-0.364995	0.850242
Solyc01g105600.3	hypothetical protein	-1.74127	0.0108533	-0.388661	0.57473	0.838967	0.332161	-0.513646	0.650398
Solyc10g084240.3	Peroxidase	-1.74066	0.00475506	-2.65283	4.49954e-06	-2.60361	0.000297572	-1.69143	0.0986608
Solyc01g067870.3	Peroxidase	-1.74052	0.181814	1.82474	0.115039	-2.5052	0.0528951	-6.07047	2.91804e-07
Solyc06g036460.4	membrane-associated kinase regulator	-1.73937	0.0201482	-0.0239152	0.976459	0.603579	0.579793	-1.11187	0.272613
Solyc06g075570.2	Respiratory burst oxidase	-1.73631	0.12108	0.605852	0.591489	-1.50892	0.250917	-3.85108	0.00115781
Solyc09g072690.1	Cation/calcium exchanger 1	-1.73341	0.0190453	-2.23988	0.00120416	-0.0794006	0.956397	0.427064	0.773979
Solyc09g065430.4	Lipid transfer protein	-1.72957	0.00147022	0.0713031	0.917473	0.462023	0.542096	-1.33885	0.0542396
Solyc04g015610.3	DUF642 domain-containing protein	-1.72934	0.00316114	-1.4778	0.00799994	-0.360745	0.690408	-0.612281	0.529962
Solyc12g150103.1	Unknown protein	-1.72727	0.044329	-1.11011	0.178603	-0.299693	0.832167	-0.916849	0.485542
Solyc03g111400.1	Adenine/guanine permease AZG1	-1.72665	0.000407378	-1.81626	8.51134e-05	-0.938244	0.120086	-0.848631	0.288434
Solyc11g039570.3	Peroxidase	-1.72366	0.273614	1.04704	0.45062	-2.0176	0.332493	-4.7883	0.0130795
Solyc02g082920.4	acidic extracellular 26 kD chitinase	-1.72279	0.158371	-3.24036	0.00168355	-2.20632	0.0603989	-0.688749	0.735314
Solyc03g116580.4	Pectin lyase-like superfamily protein	-1.72072	0.00624841	-1.35335	0.0228076	-0.343246	0.741004	-0.710611	0.500739
Solyc05g051610.3	Protein kinase domain	-1.71925	0.307048	1.356	0.347074	-1.00782	0.670418	-4.08308	0.0287096
Solyc05g008670.3	Zinc finger transcription factor 36	-1.71765	0.00326899	-0.370382	0.557374	-0.412511	0.653664	-1.75977	0.0145349
Solyc11g010400.3	2-oxoglutarate (2OG) and Fe(II)-dependent oxygenase superfamily protein	-1.71757	0.167276	0.99595	0.379795	-1.26819	0.440266	-3.98171	0.00364854
Solyc04g051270.2	CASP-like protein	-1.71745	0.119259	0.931457	0.358636	-0.643899	0.698906	-3.29281	0.00622706
Solyc07g055080.3	Proteasome subunit alpha type	-1.71668	0.00256791	-0.706378	0.230628	-0.0706397	0.947143	-1.08094	0.171378
Solyc05g047560.1	Glycosyltransferase	-1.71403	0.0198625	-1.20687	0.0852563	-0.799345	0.412398	-1.30651	0.222777
Solyc05g010010.1	Protein MIZU-KUSSEI 1	-1.71018	7.55868e-05	-0.554567	0.222227	0.179103	0.813971	-0.976509	0.101716
Solyc02g093700.3	Cystinosin-like protein	-1.70836	2.76428e-16	-0.118794	0.652842	0.382984	0.166126	-1.20659	1.39794e-07
Solyc04g054730.3	Sulfate transporter-like protein	-1.70795	3.09494e-25	-0.101371	0.637246	0.698335	9.95075e-05	-0.908248	1.16619e-06
Solyc09g005970.1	ABC transporter G family member	-1.70444	0.0350914	-1.73831	0.019794	-1.28266	0.211915	-1.2488	0.350192
Solyc09g075980.3	BnaA05g17230D protein	-1.69894	0.00164365	-0.401396	0.492459	0.47254	0.533668	-0.825004	0.30422
Solyc02g093420.4	NAC domain-containing protein 10	-1.69754	0.002722	-1.11212	0.0450804	-0.0139006	0.98981	-0.599316	0.514114
Solyc11g072623.1	Unknown protein	-1.69165	0.0443736	-0.69688	0.400775	0.115233	0.941114	-0.87954	0.498791
Solyc03g080150.3	Peroxidase	-1.69152	0.00144771	-2.23005	5.27108e-06	-1.90593	0.000306684	-1.36741	0.0524075
Solyc02g082870.4	AMP-dependent synthetase/ligase	-1.68783	0.00256721	-0.832593	0.135584	-0.508859	0.525373	-1.36409	0.0687223
Solyc09g091510.3	chalcone synthase 1	-1.68182	0.0001812	0.0585097	0.919035	0.374459	0.566923	-1.36587	0.0121331
Solyc03g114700.2	Unknown protein	-1.68173	0.0213588	-1.03474	0.140444	-0.1562	0.905378	-0.803191	0.489784
Solyc05g007950.4	LERNALE L.esculentum ribonuclease le	-1.68171	0.0186959	-0.384976	0.610598	0.120911	0.927379	-1.17582	0.242351
Solyc11g073040.1	Dirigent protein	-1.68127	0.0187161	-0.298602	0.676904	2.15501	0.00127741	0.772351	0.418545
Solyc07g009435.1	Unknown protein	-1.68079	0.038893	-1.25212	0.10529	-1.06492	0.257534	-1.49359	0.169759
Solyc10g006610.4	Auxin-responsive GH3 family protein	-1.67844	0.00411336	-0.788341	0.176398	0.191345	0.853191	-0.698757	0.449051
Solyc08g068850.3	proton pump-interactor 1-like	-1.67301	0.0146868	-0.892541	0.191199	0.118029	0.922908	-0.662443	0.546516
Solyc08g081780.1	Dirigent protein	-1.67213	0.022377	0.485553	0.521201	0.349152	0.761705	-1.80853	0.0390881
Solyc01g091870.3	SPX domain-containing protein	-1.67162	4.42973e-08	-0.784405	0.0110117	0.311322	0.49112	-0.575893	0.221351
Solyc06g082250.1	Laccase	-1.6711	0.0275219	-2.40398	0.000728161	-1.78023	0.0593234	-1.04736	0.464578
Solyc06g076550.4	Glycosyltransferase	-1.66959	0.0891381	-2.16713	0.0146752	-1.67782	0.144226	-1.18029	0.467531
Solyc04g054840.1	Ethylene insensitive 3-like protein	-1.66556	0.0171158	-1.43364	0.0280924	-0.538758	0.607018	-0.770674	0.513543
Solyc07g065540.1	Fasciclin-like arabinogalactan protein	-1.66053	0.0160257	-1.22713	0.0602081	-0.293418	0.801383	-0.726815	0.524928
Solyc09g011500.3	Glutathione S-transferase	-1.65853	0.0166957	-1.80684	0.00492842	-1.0745	0.204676	-0.926189	0.415162
Solyc03g111100.1	At3g48510	-1.65837	1.1366e-05	-0.525054	0.189237	1.60591	1.4067e-05	0.472592	0.43879
Solyc03g033710.3	Peroxidase	-1.65689	0.00091465	-1.27186	0.00804503	-0.931681	0.122171	-1.31672	0.053492
Solyc08g076970.3	Acetylornithine deacetylase	-1.65078	1.78585e-06	-0.748624	0.0358876	-0.123063	0.845301	-1.02522	0.0211922
Solyc09g090210.3	Protein kinase superfamily protein	-1.65006	0.0572407	-2.53813	0.00100346	-2.60881	0.0027238	-1.72074	0.163243
Solyc04g077250.4	Branched-chain-amino-acid aminotransferase	-1.64919	0.00217047	-1.98286	8.09218e-05	0.143304	0.883989	0.476976	0.620444
Solyc08g014490.1	HXXXD-type acyl-transferase family protein	-1.64434	0.106236	-3.27746	0.000145515	-3.42359	0.000123003	-1.79046	0.169388
Solyc06g071620.3	Helicase	-1.63914	0.018163	-2.28393	0.000264238	-0.414051	0.685507	0.230742	0.869179
Solyc04g074920.2	Glycosyltransferase AER61	-1.63833	0.000552683	-1.57693	0.000453118	-0.933854	0.113263	-0.995254	0.177951
Solyc01g079130.2	Pectin lyase-like superfamily protein	-1.63705	0.00043721	-1.07226	0.0177249	-0.829667	0.150487	-1.39446	0.022583
Solyc03g119880.3	early nodulin-like protein 1	-1.63598	0.0150722	-2.0096	0.00135691	-0.248896	0.832636	0.12472	0.935485
Solyc06g069720.4	Thioredoxin	-1.63588	0.194224	-2.97611	0.0121084	-3.04311	0.0977798	-1.70288	0.556715
Solyc02g088500.1	Glycosyltransferase	-1.63223	6.24595e-06	-2.03454	3.20502e-09	-0.843596	0.0475391	-0.441283	0.498791
Solyc02g014220.3	Endoglucanase	-1.62866	0.25058	1.55769	0.21602	-2.31521	0.0941819	-5.50156	1.72358e-05
Solyc02g084800.4	Peroxidase	-1.62618	1.08874e-06	-1.76675	2.82315e-08	-0.527854	0.202751	-0.38728	0.497777
Solyc03g044100.4	Peroxidase	-1.62394	4.16721e-08	-2.03337	5.81128e-13	-1.26483	3.76457e-05	-0.855405	0.036525
Solyc06g071580.3	ATPase, histidine kinase, DNA gyrase B-, and HSP90-like domain containing protein, expressed	-1.62219	0.0121013	-0.875636	0.174078	0.207757	0.848992	-0.538799	0.620879
Solyc06g067980.3	repressed By RIM101 protein 1	-1.62122	0.0278597	1.20115	0.0631039	3.08676	1.48824e-06	0.264396	0.838554
Solyc10g076400.2	Protein trichome birefringence-like 34	-1.62061	0.0184738	-0.953225	0.143718	-0.0300111	0.982393	-0.697398	0.542539
Solyc10g083820.2	Pectinesterase	-1.61659	0.0291349	-0.162387	0.841633	0.802329	0.388054	-0.651873	0.569279
Solyc02g070080.4	2-oxoglutarate (2OG) and Fe(II)-dependent oxygenase superfamily protein	-1.61576	0.0354302	-1.01395	0.166353	-0.724404	0.496998	-1.32621	0.235495
Solyc03g082790.4	extensin-like 54	-1.61524	0.39776	0.158321	0.937171	-2.82128	0.115965	-4.59484	0.0175794
Solyc06g066830.4	2-oxoglutarate (2OG) and Fe(II)-dependent oxygenase superfamily protein	-1.61447	0.123854	-2.23702	0.0148649	-2.48328	0.010885	-1.86073	0.162905
Solyc01g095500.3	Sl Cytokinin Response Factor 5	-1.60906	0.0100673	-0.420526	0.535039	1.74975	0.00392639	0.56122	0.581895
Solyc01g103390.3	12-oxophytodienoate reductase 2	-1.60897	0.00950079	-1.48293	0.0110866	-1.38268	0.0329566	-1.50873	0.0573114
Solyc06g073570.4	Cytochrome P450	-1.60726	0.00206322	-3.46546	6.97672e-13	-3.2611	1.69252e-09	-1.4029	0.0868382
Solyc12g049320.3	Nodulation-signaling pathway 1 protein	-1.59957	0.0141305	-2.43404	5.15767e-05	-1.04279	0.181936	-0.208315	0.88819
Solyc06g064970.4	GDSL esterase/lipase 5-like	-1.59954	0.184496	-0.375926	0.758217	-2.96178	0.102455	-4.18539	0.037516
Solyc12g056260.1	Xyloglucan galactosyltransferase KATAMARI1-like protein	-1.59555	0.287069	1.21447	0.348099	-1.30936	0.504516	-4.11938	0.0129751
Solyc01g008620.4	Glucan endo-1,3-beta-glucosidase	-1.59458	0.179634	-5.35812	2.05209e-08	-4.51778	5.57632e-06	-0.754244	0.700127
Solyc11g072200.2	2-oxoglutarate (2OG) and Fe(II)-dependent oxygenase superfamily protein	-1.59392	0.11464	-2.61229	0.00272312	-3.33521	0.00014894	-2.31684	0.0477992
Solyc01g098480.3	Pentatricopeptide repeat-containing protein	-1.59311	0.00111861	-0.843621	0.0698986	0.242483	0.779391	-0.507005	0.545196
Solyc05g014550.1	TRAM/LAG1/CLN8-like domain-containing protein	-1.59284	0.0131555	-1.16035	0.0565878	0.559909	0.522379	0.12742	0.926614
Solyc04g078540.4	Cysteine proteinase RD21a	-1.59123	2.33978e-07	-1.11836	0.000250975	-0.44683	0.256693	-0.919705	0.0218655
Solyc07g008290.4	O-fucosyltransferase family protein	-1.59024	0.00923932	-0.0608538	0.932502	0.170097	0.881102	-1.35929	0.0852333
Solyc01g087180.4	Expressed protein	-1.58765	0.0829088	2.07931	0.00383781	3.75509	7.34985e-07	0.0881236	0.956797
Solyc02g070130.1	FAD-binding Berberine family protein	-1.58383	0.0644048	-3.04695	5.86435e-05	-2.27801	0.00859047	-0.814888	0.583418
Solyc11g011210.2	Gibberellin-regulated protein 12	-1.58234	3.58239e-05	-0.721204	0.0669305	-0.016355	0.982802	-0.877486	0.0964778
Solyc08g060920.4	IDS4-like	-1.58225	5.5749e-05	-0.344285	0.4361	0.062805	0.933386	-1.17516	0.0159656
Solyc01g097110.2	Fanconi anemia group D2 protein	-1.58121	7.76404e-08	-0.740092	0.0104372	0.892876	0.00597368	0.0517582	0.939559
Solyc07g150110.1	Unknown protein	-1.58119	0.0216358	-0.627743	0.353189	0.722825	0.412472	-0.230624	0.864286
Solyc12g039070.2	Strictosidine synthase family protein	-1.57667	0.000145782	0.0723102	0.886767	1.51032	0.000233329	-0.13866	0.869239
Solyc09g075350.4	Pectinesterase	-1.57572	0.000307794	-0.562795	0.218794	0.319352	0.624326	-0.693573	0.293977
Solyc03g113690.1	ABC transporter G family member 23	-1.57554	0.0159138	-1.44	0.0180396	0.309711	0.77123	0.174172	0.903759
Solyc01g080960.4	AT-hook motif nuclear-localized protein	-1.57494	0.0386548	-0.901844	0.222474	-1.70643	0.0411978	-2.37953	0.00986489
Solyc01g094140.3	Cytochrome P450	-1.57494	0.00035547	-0.940243	0.0281483	-0.274903	0.708113	-0.909599	0.161647
Solyc06g061027.1	Cytochrome P450	-1.57483	1.06613e-11	-1.15333	5.49096e-07	0.154489	0.69832	-0.267013	0.53063
Solyc02g093710.1	B3 DNA binding domain	-1.57181	0.013339	-0.619376	0.348465	0.557908	0.503838	-0.39453	0.730656
Solyc09g089830.4	2-oxoglutarate (2OG) and Fe(II)-dependent oxygenase superfamily protein	-1.57175	0.0309958	-1.68496	0.0117719	-1.69052	0.0260097	-1.57731	0.109555
Solyc08g066510.3	GATA transcription factor	-1.5714	0.0390041	-0.413365	0.610518	0.184112	0.887239	-0.973924	0.38076
Solyc11g062320.2	Proteasome-associated protein ECM29	-1.56953	0.107667	-2.46875	0.00377383	-0.214259	0.893647	0.684961	0.671018
Solyc04g009860.4	2-oxoglutarate (2OG) and Fe(II)-dependent oxygenase superfamily protein	-1.56807	0.0825537	-1.83046	0.0236617	-0.742601	0.511855	-0.48021	0.761888
Solyc11g045530.3	LOB domain-containing protein	-1.56732	0.0101914	0.128671	0.857463	0.487494	0.566681	-1.20849	0.134272
Solyc09g089890.1	RING/U-box superfamily protein	-1.5651	0.022476	-0.23483	0.751608	0.286039	0.804177	-1.04423	0.281539
Solyc07g055490.4	Cytochrome	-1.56439	0.00448308	-2.04424	5.792e-05	-0.573324	0.431527	-0.093481	0.939906
Solyc11g073180.2	UPA23	-1.56216	0.167042	-0.173452	0.886767	-2.01967	0.147243	-3.40838	0.0187993
Solyc01g105350.3	Glycosyltransferase	-1.55911	0.0698385	0.580014	0.463616	-1.6057	0.190923	-3.74483	0.000539105
Solyc01g097470.4	Neurogenic locus notch-like protein	-1.55658	1.52791e-06	-2.31176	9.68012e-14	-0.386229	0.394551	0.368944	0.540389
Solyc07g052510.4	peroxidase (TPX1)	-1.55529	2.05823e-10	-1.11343	5.23434e-06	-0.55451	0.0537855	-0.996366	0.000642782
Solyc11g073060.3	Zinc finger, C2H2	-1.55513	0.213893	-1.00664	0.391136	2.75496	0.0129087	2.20646	0.134288
Solyc03g093390.4	beta expansin precursor 2	-1.555	0.0127346	1.57123	0.00483012	1.86189	0.00172866	-1.26433	0.106614
Solyc04g071070.2	Unknown protein	-1.55304	0.0198725	-2.415	4.54309e-05	-1.42238	0.0346021	-0.560423	0.611915
Solyc06g035790.3	S-adenosyl-L-methionine-dependent methyltransferases superfamily protein	-1.5521	0.00127141	-0.803144	0.0935643	-0.573523	0.372317	-1.32248	0.0349811
Solyc08g081620.4	LEU13054 endo-1,4-beta-glucanase precursor	-1.55101	0.00693333	-1.83959	0.000563019	-1.65679	0.00825582	-1.36821	0.101986
Solyc06g075530.1	Unknown protein	-1.54823	0.0171304	-0.786836	0.224185	0.186442	0.866727	-0.574949	0.588273
Solyc02g082880.2	AMP-dependent synthetase/ligase	-1.54511	4.70548e-07	-2.3915	2.00328e-16	-1.92644	6.02269e-10	-1.08005	0.00883632
Solyc01g087740.1	Subtilisin-like protease	-1.53853	6.89144e-05	-1.71717	2.71848e-06	-0.697384	0.143763	-0.518739	0.434614
Solyc03g006010.3	calcium/calcium/calmodulin-dependent Serine/Threonine-kinase	-1.53672	8.32802e-05	-0.686945	0.0679889	0.342787	0.570885	-0.506985	0.429666
Solyc04g009870.1	Unknown protein	-1.53659	0.143835	-2.19925	0.0189855	-1.45421	0.236577	-0.791555	0.674257
Solyc08g069170.3	Receptor protein kinase, putative	-1.5354	0.131913	0.198946	0.849383	-4.81715	0.00461384	-6.5515	0.00023013
Solyc06g051860.3	mycorrhiza-inducible inorganic phosphate transporter 4	-1.53434	0.00102249	-0.892174	0.0501268	-0.0450671	0.962015	-0.687232	0.352441
Solyc03g121420.4	Inorganic pyrophosphatase 1	-1.52977	0.00105303	-0.249392	0.627177	0.834643	0.123206	-0.445737	0.560291
Solyc01g096400.4	Transglut_core2 domain-containing protein	-1.52947	0.00364902	-0.372603	0.50789	0.938111	0.112736	-0.218757	0.832769
Solyc08g014050.2	Glycosyltransferase	-1.52857	0.00226246	-0.869755	0.0784681	-0.91406	0.124204	-1.57287	0.0112142
Solyc11g008560.2	AP2-like ethylene-responsive transcription factor BBM	-1.51904	0.0054616	-0.942657	0.0736315	-0.538338	0.494163	-1.11472	0.161492
Solyc12g087920.2	Cysteine-rich receptor-like protein kinase	-1.51609	0.128852	-2.34942	0.00789766	-1.32302	0.247721	-0.489692	0.799442
Solyc12g098620.2	bHLH transcription factor 072	-1.51448	0.00579547	-0.732487	0.18063	-0.495043	0.523828	-1.27703	0.0827678
Solyc01g091470.3	AT-hook motif nuclear-localized protein	-1.50871	0.0229022	-0.926718	0.151845	-1.01615	0.182649	-1.59814	0.0571943
Solyc05g013930.2	Protein terminal ear1-like protein	-1.508	0.00189967	-0.913149	0.052791	0.510413	0.431926	-0.0844372	0.937613
Solyc11g066680.1	Glycosyltransferase	-1.50744	0.000640742	-1.32757	0.00167037	0.415529	0.489933	0.235658	0.785986
Solyc04g007030.4	Disease resistance protein	-1.50731	0.0984036	-2.86621	0.000227327	-1.74036	0.0509032	-0.381447	0.818373
Solyc12g062940.3	Exostosin-like protein	-1.50226	0.152138	0.696919	0.450193	-1.6766	0.27196	-3.87578	0.00469305
Solyc06g008840.3	BRCT domain-containing DNA repair protein	-1.50182	0.0347651	-1.24666	0.0594341	0.225122	0.855074	-0.0300366	0.985709
Solyc01g109690.1	Protein RADIALIS-like 6	-1.49999	0.265274	1.79666	0.0914541	2.64735	0.0248744	-0.649292	0.738911
Solyc08g075210.2	HXXXD-type acyl-transferase family protein	-1.49923	0.00159515	-1.59214	0.000364833	-0.998182	0.0758915	-0.905279	0.221351
Solyc08g077010.1	AT-hook motif nuclear-localized protein	-1.49877	5.90369e-05	-1.09487	0.00222498	-1.14274	0.0120079	-1.54664	0.00151621
Solyc04g064660.1	Pentatricopeptide repeat-containing protein	-1.49779	0.0442573	-1.72314	0.0123253	0.323241	0.788828	0.548589	0.684246
Solyc10g005860.3	WW domain-containing protein	-1.49757	0.0391087	-1.4097	0.0356187	0.933081	0.271776	0.845216	0.444595
Solyc08g068960.3	Histidine kinase 5	-1.49753	6.99923e-07	-1.03623	0.000423061	0.0865324	0.884638	-0.374762	0.474462
Solyc01g086680.4	glutathione S-transferase T1	-1.49719	0.0392939	-1.68312	0.0110894	-0.601846	0.530675	-0.415916	0.753642
Solyc12g098210.3	Pleiotropic drug resistance protein	-1.49452	0.0863921	-2.31732	0.00286461	-2.06746	0.0242315	-1.24466	0.365951
Solyc12g014430.2	Cellulose synthase	-1.48835	0.000460614	-1.51025	0.000171346	-0.249426	0.711743	-0.22752	0.790278
Solyc02g084780.4	Peroxidase	-1.48654	3.41584e-06	-1.76904	4.92589e-09	-0.581741	0.125979	-0.299247	0.605875
Solyc12g007250.1	Xyloglucan endotransglucosylase/hydrolase	-1.48613	0.475293	2.62904	0.113607	-2.09127	0.320588	-6.20643	0.000794821
Solyc01g107270.4	Phosphoribosylformylglycinamidine synthase	-1.48208	0.00897226	-1.03198	0.0596301	0.0479414	0.964615	-0.402162	0.691676
Solyc06g034360.2	Pectinesterase	-1.4817	0.0177509	-1.50647	0.00954493	-0.372431	0.701822	-0.347662	0.777052
Solyc10g076940.3	Protein ZINC INDUCED FACILITATOR 1	-1.48074	0.0142843	-0.662953	0.27697	0.143892	0.892478	-0.673899	0.471097
Solyc02g086850.3	Exonuclease family protein	-1.47944	0.0339432	0.591191	0.366025	2.58245	2.53444e-05	0.511825	0.61964
Solyc02g084860.1	BZIP transcription factor	-1.47727	0.044355	-1.58412	0.0184122	-2.1265	0.00643792	-2.01966	0.0399
Solyc05g007170.3	Prf	-1.47671	0.0111926	-2.71208	3.0533e-07	-1.19222	0.0614744	0.0431458	0.976782
Solyc01g080480.4	DNAse I-like superfamily protein	-1.47641	0.00322606	-1.32251	0.00534712	-1.03866	0.0717523	-1.19256	0.0886941
Solyc12g087850.3	Basic helix-loop-helix (BHLH) DNA-binding superfamily protein	-1.47347	0.0452246	-2.61894	0.000145661	-1.60984	0.063694	-0.46437	0.776191
Solyc02g063000.4	Glycosyltransferase	-1.47261	9.28239e-19	-0.536394	0.00255149	1.04826	6.55387e-10	0.112044	0.750949
Solyc07g055990.3	Xyloglucan endotransglucosylase/hydrolase	-1.47237	0.0254738	0.846982	0.179711	-0.134451	0.907317	-2.45381	0.00028382
Solyc06g065430.3	Cytochrome P450	-1.47227	0.00186803	-2.53658	1.97245e-08	-1.95598	0.000290704	-0.891668	0.308073
Solyc08g007690.1	Subtilisin-like protease	-1.47221	0.0200563	-0.177712	0.805615	0.618396	0.448622	-0.676099	0.481763
Solyc05g051350.2	Rhamnogalacturonate lyase	-1.47138	0.153684	-1.85133	0.0448994	-1.37084	0.26119	-0.990896	0.565004
Solyc01g006050.2	transmembrane protein 45B-like	-1.4699	0.0474045	-1.22931	0.0759844	-0.252263	0.837424	-0.492855	0.705988
Solyc06g059740.4	Alcohol dehydrogenase	-1.46762	0.00282121	-1.96774	1.17823e-05	-1.67527	0.00044893	-1.17515	0.0680532
Solyc06g060760.3	tonoplast intrinsic protein 2.3	-1.46448	0.154491	0.970286	0.321714	-0.326598	0.835686	-2.76137	0.0112125
Solyc10g055770.2	Major facilitator superfamily	-1.46444	9.70413e-05	-1.30743	0.000257515	-1.1069	0.0213076	-1.26392	0.0266905
Solyc08g014580.4	type I inositol polyphosphate 5-phosphatase 12-like	-1.46284	0.000339555	-0.806966	0.0411592	0.604643	0.237667	-0.0512282	0.95574
Solyc02g079860.1	BTB domain-containing protein/NPH3 domain-containing protein	-1.46114	0.0111628	-0.927564	0.0880778	1.15636	0.0603623	0.622787	0.480054
Solyc07g043490.1	Glycosyltransferase	-1.45804	2.63732e-06	-1.39433	2.92006e-06	-0.447322	0.254596	-0.511034	0.293977
Solyc06g059850.2	2-oxoisovalerate dehydrogenase subunit alpha 2, mitochondrial	-1.45707	0.000308863	-1.93592	4.20527e-07	-1.07935	0.0215768	-0.600489	0.405843
Solyc06g011400.2	Chaperone protein ClpB	-1.45556	0.00258069	0.0346649	0.955093	2.29114	1.93496e-07	0.800914	0.245664
Solyc12g007270.3	Xyloglucan endotransglucosylase/hydrolase	-1.45546	0.272933	2.74943	0.00721588	-5.11058	0.00520558	-9.31547	1.06109e-07
Solyc09g098620.2	Cytochrome P450	-1.45362	0.0148008	-2.21999	4.27321e-05	-2.73609	1.19785e-05	-1.96971	0.0154114
Solyc01g096820.4	Calcium/calmodulin dependent protein kinase	-1.45115	0.0231414	-1.61023	0.0068831	-0.523506	0.587886	-0.364431	0.785656
Solyc09g007420.4	Glycosyltransferases	-1.44877	0.000251322	-0.259876	0.554184	0.279781	0.651717	-0.909118	0.0895008
Solyc05g055320.3	Peroxidase	-1.44683	0.369778	2.52988	0.0515325	-1.02879	0.594688	-5.0055	0.000614761
Solyc12g042600.2	Glycosyltransferase	-1.44602	0.0314173	-0.120758	0.879197	0.494165	0.583754	-0.831099	0.402814
Solyc03g120650.4	GDP-mannose pyrophosphorylase	-1.44501	0.225421	1.07277	0.287	-0.170997	0.934436	-2.68878	0.041095
Solyc02g082360.4	Eukaryotic translation initiation factor 6	-1.43956	0.0132926	-1.17035	0.0339604	-0.677196	0.344129	-0.946407	0.257082
Solyc04g074810.4	Basic helix-loop-helix (BHLH) DNA-binding superfamily protein	-1.43906	0.0026515	-0.831043	0.0783626	-0.109293	0.900886	-0.717315	0.326044
Solyc10g083570.3	Fructose-bisphosphate aldolase	-1.43867	0.000365461	-0.496415	0.248093	0.297662	0.615035	-0.644592	0.288236
Solyc11g071470.1	Transferase	-1.43597	9.1382e-07	-0.848812	0.00367081	-0.053379	0.926198	-0.64054	0.135318
Solyc11g012120.2	DUF506 domain-containing protein	-1.43489	0.0209125	1.63384	0.00324232	2.22824	8.00067e-05	-0.840496	0.340546
Solyc02g082740.1	Dirigent protein	-1.4338	2.71459e-06	-1.51061	2.37606e-07	-0.630157	0.0850585	-0.553346	0.255917
Solyc07g018430.3	Unknown protein	-1.43377	0.464067	0.990729	0.545875	-2.75909	0.278212	-5.18359	0.0432595
Solyc06g011350.3	plasma membrane intrinsic protein 2.4	-1.43115	4.81635e-05	-0.558926	0.12811	-0.237313	0.66581	-1.10953	0.00986695
Solyc07g043460.3	Cytochrome P450	-1.42827	3.96399e-09	-1.12514	2.61772e-06	-0.465547	0.114465	-0.768678	0.0152923
Solyc08g074683.1	Polyphenol oxidase	-1.42797	0.0292702	0.87122	0.168447	1.03576	0.14439	-1.26343	0.134604
Solyc04g054500.3	Heavy metal-associated isoprenylated plant protein	-1.42479	2.31673e-05	-0.748675	0.0258068	0.385681	0.397153	-0.290433	0.637866
Solyc09g010200.4	Casparian strip membrane protein 1	-1.42463	0.0144484	-0.753692	0.19174	-0.871234	0.205424	-1.54217	0.0338081
Solyc06g071130.3	Zinc finger protein	-1.42423	0.0304828	-1.56686	0.00945468	-2.1198	0.00156737	-1.97717	0.0170268
Solyc04g072700.4	Heavy metal-associated isoprenylated plant protein	-1.42344	0.00156971	0.331706	0.461357	1.94735	2.91449e-06	0.192202	0.808998
Solyc05g054090.3	induced stolen tip protein TUB8-like	-1.42009	0.000102525	0.744293	0.0425658	1.10374	0.00311866	-1.06064	0.0190696
Solyc01g021600.4	Dirigent protein	-1.41924	0.00316114	-1.57961	0.000460547	-0.577608	0.371869	-0.417238	0.645818
Solyc09g007940.3	Adenosine kinase	-1.41811	4.24725e-05	-0.427046	0.250835	0.46547	0.28753	-0.525597	0.329622
Solyc11g045020.1	eIF-2-alpha kinase GCN2 isoform X1	-1.41688	0.381772	-3.21763	0.0272066	-0.746539	0.738755	1.05422	0.716935
Solyc05g053400.3	Glycosyltransferase	-1.4165	0.00165636	-1.2333	0.00403952	-0.876456	0.0835708	-1.05965	0.080112
Solyc05g046010.4	Peroxidase	-1.41543	1.91173e-13	-2.08871	8.37731e-30	-0.827648	5.52007e-05	-0.154371	0.695203
Solyc12g055980.1	Endoglucanase	-1.41526	0.0153932	-1.39783	0.0101783	1.03097	0.100184	1.01355	0.207612
Solyc09g011120.1	Zinc finger protein	-1.40442	0.295238	-2.43187	0.0347266	-1.61919	0.278479	-0.591738	0.813026
Solyc07g043170.4	Glycosyltransferase	-1.40289	0.00872079	-1.54521	0.00182531	-0.337628	0.668255	-0.195312	0.855343
Solyc05g051180.3	Ethylene-responsive transcription factor 1B	-1.39825	0.149252	-1.80384	0.0415851	-0.630253	0.66581	-0.224665	0.918619
Solyc08g080170.3	3-hydroxy-3-methylglutaryl coenzyme A synthase	-1.397	1.26714e-16	-1.12867	2.35611e-11	-0.173839	0.505956	-0.442167	0.0800377
Solyc06g063340.3	DUF1666 family protein (DUF1666)	-1.39385	0.00771381	-0.459939	0.397068	0.317217	0.693457	-0.616698	0.447939
Solyc04g078270.3	Cytochrome P450	-1.39356	0.00581046	-1.60592	0.000628844	-0.589224	0.367727	-0.37687	0.688768
Solyc02g068400.3	Pectin lyase-like superfamily protein	-1.3904	0.000395621	-0.592221	0.130784	0.278597	0.652083	-0.519584	0.41026
Solyc02g078690.2	Carboxypeptidase	-1.38883	0.0760552	0.98697	0.117908	2.14153	0.00229622	-0.234274	0.850126
Solyc08g076850.3	Tetraspanin family protein	-1.38695	4.24725e-05	-0.800831	0.0141911	-0.232303	0.691566	-0.818423	0.100391
Solyc08g079430.3	partialcopper-containing amine oxidase	-1.38691	0.000628829	-1.47614	0.000110463	-0.732931	0.122373	-0.643698	0.308735
Solyc03g117860.3	RBR-type E3 ubiquitin transferase	-1.38419	0.0373851	-0.295424	0.687105	-0.0412788	0.972508	-1.13005	0.207134
Solyc06g082260.4	Laccase	-1.37902	0.110975	-1.95386	0.0105801	-1.53983	0.0907528	-0.964988	0.463603
Solyc11g069240.2	Protein indeterminate-domain 2	-1.37525	0.0103871	-0.552095	0.317995	-1.00068	0.0945963	-1.82383	0.0024513
Solyc03g043920.4	Galactosyl transferase GMA12/MNN10 family protein	-1.37473	0.179634	-0.105927	0.925239	-1.30418	0.292799	-2.57299	0.0396885
Solyc01g068410.4	SlPIN5	-1.37467	0.0333978	-0.31439	0.653374	0.364172	0.701804	-0.696108	0.474867
Solyc02g065150.2	LOB domain-containing protein 36	-1.37368	0.428128	-1.67284	0.259416	-4.22362	0.04799	-3.92446	0.1606
Solyc01g079960.2	Eukaryotic aspartyl protease family protein	-1.37253	0.00690309	-2.06712	7.1369e-06	-1.80754	0.000270514	-1.11296	0.113214
Solyc12g049170.2	Extensin-like protein Ext1	-1.3712	0.46542	2.2542	0.13604	-1.85144	0.337677	-5.47684	0.00124125
Solyc06g066080.1	Pentatricopeptide repeat	-1.36951	0.034878	-0.668765	0.292185	0.33104	0.740435	-0.369708	0.752107
Solyc10g085280.1	UDP-glycosyltransferase 76E1	-1.36785	8.32025e-08	-1.15612	2.97371e-06	-0.26067	0.506461	-0.472401	0.260742
Solyc06g009280.1	ABC transporter B family member	-1.36549	0.0651078	1.11901	0.0898786	-0.402972	0.721963	-2.88748	8.21887e-05
Solyc07g043500.1	Glycosyltransferase	-1.3654	4.61433e-07	-1.62712	2.49482e-10	-0.704578	0.0175942	-0.442866	0.304128
Solyc11g006910.3	Ferredoxin	-1.36393	0.000870532	-0.322302	0.479336	-0.473165	0.371925	-1.51479	0.000889928
Solyc09g098270.4	Pectin lyase-like superfamily protein	-1.36161	0.00128905	-1.30634	0.00109755	-0.316456	0.62595	-0.371726	0.634217
Solyc08g074980.4	Receptor-like serine/threonine-protein kinase	-1.36054	0.00976777	-1.12216	0.0246533	-0.748362	0.233669	-0.986737	0.183535
Solyc08g005655.1	Alkyl transferase	-1.36028	0.0223275	-0.166141	0.800636	0.895624	0.186809	-0.298512	0.780206
Solyc09g007030.3	Kinesin-like protein	-1.35979	0.0099319	-1.71145	0.000426601	-1.47551	0.00807032	-1.12385	0.141718
Solyc03g032030.4	Phosphate carrier protein mitochondrial-like	-1.35694	0.000287251	-0.67983	0.0676332	-0.0278007	0.97145	-0.70491	0.203898
Solyc02g078650.4	Polyphenol oxidase, chloroplastic	-1.35671	0.130448	-2.51549	0.0009737	-2.39567	0.00286975	-1.23689	0.308066
Solyc10g079460.1	BTB/POZ ankyrin repeat protein	-1.35641	0.000603331	-0.770027	0.0470969	-0.0538086	0.944753	-0.640187	0.294324
Solyc05g047680.4	Cytochrome P450	-1.35581	0.000314055	0.170665	0.696296	0.535867	0.25005	-0.990607	0.0371638
Solyc10g005510.3	Glyceraldehyde-3-phosphate dehydrogenase	-1.35408	2.33745e-11	-0.721714	0.000516066	-0.0196547	0.96388	-0.652021	0.0152923
Solyc04g078990.4	Hexosyltransferase	-1.35389	0.00484345	0.00764659	0.989641	0.300522	0.69055	-1.06101	0.0899082
Solyc10g009380.3	DUF688 domain-containing protein	-1.35186	0.000445306	-0.697613	0.0660989	0.252417	0.682501	-0.401829	0.541159
Solyc09g007150.3	Glutathione S-transferase	-1.35176	1.17641e-05	-0.418736	0.197653	0.433403	0.274025	-0.499619	0.294704
Solyc06g035760.4	Cytochrome P450	-1.35157	4.42973e-08	-0.880086	0.000318892	0.136631	0.749682	-0.334852	0.424497
Solyc04g007050.4	Disease resistance protein	-1.35117	0.199379	-3.06025	0.000427562	-1.53415	0.146229	0.174933	0.931246
Solyc12g096660.3	type I inositol polyphosphate 5-phosphatase 12-like	-1.35093	0.0367556	-1.07048	0.0776483	0.219622	0.84042	-0.0608234	0.96617
Solyc04g071080.2	extensin-like, partial	-1.35089	0.45385	0.160887	0.931156	-3.46917	0.0223442	-4.98095	0.00239419
Solyc07g062100.4	Histone-lysine N-methyltransferase ATX1	-1.35036	0.00437288	-0.53744	0.263471	0.281066	0.704595	-0.531857	0.480054
Solyc11g039890.2	Nucleoporin (DUF3414)	-1.34929	0.199879	-1.99398	0.0293414	-0.114255	0.948294	0.530441	0.771024
Solyc10g084190.1	Unknown protein	-1.34636	0.289651	2.72067	0.00336309	-1.08714	0.531898	-5.15417	2.36956e-05
Solyc02g062710.1	HXXXD-type acyl-transferase family protein	-1.34368	0.000240292	-1.42662	3.74128e-05	0.148454	0.817998	0.231396	0.748646
Solyc08g006630.3	spindle and kinetochore-associated protein 2 isoform X2	-1.3428	0.0452143	-0.0539811	0.944018	1.13358	0.112276	-0.155239	0.906573
Solyc08g074740.3	Poly [ADP-ribose] polymerase	-1.34256	4.95409e-05	-0.842487	0.00959203	0.163859	0.770813	-0.336218	0.558498
Solyc01g096190.3	Ca2+-ATPase	-1.34154	0.00334485	-0.862644	0.0552002	0.125822	0.876147	-0.353071	0.660983
Solyc09g008070.4	Cell division cycle protein 48-like protein	-1.341	0.0288568	-1.04514	0.0689993	0.652624	0.394443	0.356766	0.748037
Solyc02g082960.3	Chitinase	-1.34021	0.00943926	-1.11663	0.0219703	-1.1362	0.0577341	-1.35978	0.0558871
Solyc05g054890.4	ABC transporter G family member	-1.33949	6.05234e-05	-0.943137	0.00374608	0.14639	0.801251	-0.249966	0.691816
Solyc06g075650.3	tonoplast intrinsic protein 1.2	-1.3387	0.0582966	1.14192	0.0805445	0.388766	0.70137	-2.09186	0.00580299
Solyc01g094970.4	Pectin lyase-like superfamily protein	-1.33594	0.0438065	-0.788542	0.216057	0.105721	0.928575	-0.441672	0.702209
Solyc11g067110.2	DNA polymerase epsilon catalytic subunit	-1.33551	0.116624	-2.02169	0.00845058	0.701174	0.510913	1.38736	0.234573
Solyc06g066180.4	Myb family transcription factor APL	-1.33544	1.00807e-05	-0.489357	0.10885	0.265388	0.567798	-0.580698	0.199415
Solyc02g089490.4	Unknown protein	-1.33484	0.0115011	-1.54585	0.00168672	-0.297138	0.727042	-0.0861282	0.942933
Solyc06g082030.3	2-oxoglutarate (2OG) and Fe(II)-dependent oxygenase superfamily protein	-1.33331	0.010382	-1.11666	0.0225216	-0.31495	0.705369	-0.531598	0.550726
Solyc10g037880.3	Blue copper protein	-1.33303	0.0994286	0.234294	0.788307	-0.859168	0.388853	-2.42649	0.00624329
Solyc03g006700.3	Peroxidase	-1.33303	0.00400087	-2.89429	1.50816e-12	-1.97103	4.70773e-06	-0.409771	0.606892
Solyc01g067300.3	CASP-like protein	-1.33215	0.0207518	-1.78133	0.000621023	-1.31558	0.0234452	-0.866401	0.298981
Solyc01g067540.2	Ethylene-responsive transcription factor	-1.33133	0.000178622	-1.517	6.09341e-06	-0.380734	0.442397	-0.195066	0.793181
Solyc05g025680.3	Respiratory burst oxidase homolog	-1.33079	0.123854	-1.84795	0.0159397	-0.715146	0.519097	-0.197985	0.911438
Solyc01g095770.3	Cyclic nucleotide-gated channel 7	-1.33033	0.0892578	-2.93113	2.04174e-05	-1.58903	0.0496216	0.0117668	0.994822
Solyc03g122110.1	Pre-mRNA-splicing factor CWC22-like protein	-1.32947	0.0193751	-0.782403	0.154408	0.0320391	0.976497	-0.515024	0.586012
Solyc08g005880.4	Protein DETOXIFICATION	-1.32559	0.0341799	-0.906968	0.123699	0.159621	0.886275	-0.259001	0.835943
Solyc09g059170.3	Glycosyltransferase	-1.32555	0.000896472	-0.237524	0.597608	0.114577	0.87638	-0.973451	0.0630065
Solyc05g054610.1	Histone H4	-1.32531	0.00418081	0.142948	0.792395	0.627756	0.258176	-0.840498	0.187476
Solyc07g063700.2	G-type lectin S-receptor-like serine/threonine-protein kinase	-1.32307	0.333598	-3.37286	0.00610937	-2.79713	0.0742251	-0.747338	0.80619
Solyc08g082130.3	Unknown protein	-1.32221	2.84544e-11	0.859924	1.66618e-06	0.976774	2.52673e-06	-1.20536	3.84458e-10
Solyc05g046020.3	Peroxidase	-1.32212	0.000612559	-0.284192	0.512447	0.290367	0.606064	-0.747563	0.168088
Solyc02g062510.3	Peroxidase	-1.32185	0.0034059	-0.788714	0.0756856	-0.063804	0.941076	-0.596937	0.398493
Solyc05g046280.3	Pentatricopeptide repeat	-1.32087	0.0873828	-1.40605	0.0458413	0.497688	0.639307	0.582865	0.649315
Solyc01g090510.2	Pentatricopeptide repeat	-1.32042	0.0342983	-1.47544	0.0101783	-0.353105	0.715564	-0.198084	0.881847
Solyc06g060300.1	zinc-ribbon domain protein	-1.32012	0.0314566	0.0309262	0.965585	1.25574	0.0437211	-0.0953048	0.938174
Solyc01g073670.3	Major facilitator superfamily protein	-1.31943	0.00494232	-1.8139	2.54788e-05	-1.72552	0.000275419	-1.23105	0.0534867
Solyc07g042550.3	sucrose synthase	-1.31872	8.97691e-06	-0.835446	0.00469594	0.0386087	0.94686	-0.444665	0.344306
Solyc12g088470.3	cyclin A3_4	-1.31866	0.0239629	-0.323824	0.595346	0.629666	0.392501	-0.365174	0.720464
Solyc06g082450.1	ovate family protein	-1.3185	0.367093	2.05351	0.0724053	-1.8618	0.279067	-5.23381	0.00039632
Solyc02g079490.3	HXXXD-type acyl-transferase family protein	-1.31805	0.0823954	1.19101	0.0507602	3.49197	9.62139e-09	0.982915	0.249475
Solyc10g083720.3	Pyruvate kinase	-1.31734	0.0271676	-0.757954	0.197276	-0.130492	0.898139	-0.689878	0.440208
Solyc03g059080.3	Protein kinase superfamily protein	-1.31516	0.408165	1.56053	0.23482	-2.37765	0.15863	-5.25334	0.000896506
Solyc07g055310.1	Pentatricopeptide repeat-containing protein	-1.31312	0.000832945	-0.658707	0.0897566	0.221776	0.732577	-0.432638	0.509
Solyc06g072740.1	Inositol-tetrakisphosphate 1-kinase	-1.31127	0.000404453	-0.433606	0.258418	1.06999	0.00491766	0.192321	0.789657
Solyc02g014300.2	Pectinesterase	-1.31121	0.43033	2.02572	0.137	-2.88999	0.050681	-6.22691	9.27484e-06
Solyc09g150156.1	Unknown protein	-1.31059	0.053361	-1.36398	0.0292726	0.729498	0.383649	0.782889	0.455363
Solyc11g066580.3	Flavonoid 3`,5`-hydroxylase	-1.30845	0.000105183	-0.36234	0.32521	-0.250559	0.622673	-1.19667	0.00205818
Solyc07g008210.4	Tetratricopeptide repeat (TPR)-like superfamily protein	-1.3079	0.000395621	-2.01612	6.75486e-09	-2.08507	2.67711e-07	-1.37685	0.00944735
Solyc02g089530.3	Unknown protein	-1.30559	0.00452085	-0.659083	0.145181	0.48458	0.424945	-0.16193	0.863642
Solyc10g081940.2	Exocyst subunit Exo70 family protein	-1.30554	0.0446691	0.411473	0.503568	1.29419	0.049847	-0.422824	0.671869
Solyc08g007560.3	AT-hook motif nuclear-localized protein	-1.30421	0.0365899	-0.693486	0.260051	-0.661335	0.393464	-1.27206	0.120095
Solyc04g015630.2	NBS-LRR resistance-like protein	-1.30316	0.038749	-0.876357	0.141875	-0.271774	0.795981	-0.69858	0.487192
Solyc03g115920.3	RBR-type E3 ubiquitin transferase	-1.3025	0.00119686	-0.971348	0.0126757	0.144543	0.834871	-0.186605	0.815548
Solyc02g078100.3	Pistil-specific extensin-like protein	-1.30005	0.0474045	-1.41043	0.0179749	-1.04193	0.134184	-0.931546	0.3117
Solyc07g052250.4	Unknown protein	-1.2974	2.39607e-05	-0.434557	0.177135	-0.47392	0.232781	-1.33676	0.00011815
Solyc01g010080.3	Potassium channel AKT1	-1.29543	0.00192732	-1.26173	0.00138393	-1.44827	0.000559143	-1.48198	0.00223314
Solyc12g098580.1	Glycosyltransferase	-1.29259	0.150955	-1.61721	0.0469154	-0.51027	0.704971	-0.185646	0.924799
Solyc08g005640.4	Terpene synthase	-1.29212	2.74304e-05	-1.34633	4.72969e-06	-0.0724741	0.90457	-0.0182707	0.982898
Solyc02g093580.4	Tomato 9612 mRNA	-1.28757	0.000495171	-2.09341	9.02302e-10	-0.690632	0.107146	0.115213	0.891059
Solyc03g115570.1	Pentatricopeptide repeat-containing protein	-1.28742	0.126444	-1.50101	0.0492236	0.145667	0.918925	0.359265	0.82373
Solyc12g088530.2	cyclin A3.1	-1.28494	6.03505e-07	-0.532527	0.042668	0.258755	0.496079	-0.493659	0.207254
Solyc06g082530.3	Scarecrow-like protein 9	-1.28493	0.0196094	-0.44251	0.418358	0.716643	0.280619	-0.125782	0.911334
Solyc06g006110.3	Vacuolar cation/proton exchanger	-1.28451	0.0404213	-2.26885	5.85743e-05	-1.23814	0.0708618	-0.253797	0.847606
Solyc11g066670.1	Glycosyltransferase	-1.28387	2.98181e-05	-1.22163	3.1993e-05	-0.206346	0.668178	-0.268588	0.632944
Solyc08g150145.1	Unknown protein	-1.28252	0.198418	-1.86741	0.0379519	-0.0614986	0.972373	0.523392	0.779867
Solyc05g007790.3	Casparian strip membrane protein 1	-1.28204	0.160721	-0.496478	0.586896	-1.75051	0.0874734	-2.53607	0.0244384
Solyc01g081210.4	F-box/kelch-repeat protein SKIP25-like	-1.28192	0.0123073	-1.13965	0.0174368	-0.655647	0.3373	-0.797909	0.334515
Solyc03g119370.2	R2R3MYB transcription factor 62	-1.28042	0.286343	-2.99214	0.00400619	-2.06773	0.103451	-0.35601	0.890878
Solyc04g074330.3	Glycosyltransferase	-1.27997	8.70824e-05	-0.93214	0.00299769	-0.0778768	0.902978	-0.425711	0.442349
Solyc01g008640.4	Cytochrome	-1.27812	0.100377	-1.92609	0.0053029	-1.08921	0.216921	-0.441231	0.760037
Solyc06g007970.3	Protein SULFUR DEFICIENCY-INDUCED 1	-1.27655	0.00225979	0.455998	0.302026	0.935051	0.0323895	-0.797496	0.168088
Solyc10g055810.2	chitinase Z15140	-1.27595	0.0308207	-2.1087	4.76148e-05	-1.82447	0.000826068	-0.991713	0.215664
Solyc01g106200.3	Oligopeptide transporter	-1.27437	0.543932	-4.47415	0.0229497	-2.53196	0.272942	0.667825	0.890023
Solyc06g082190.3	Protein kinase like protein	-1.27395	0.00518247	-1.30414	0.00230299	-0.0435476	0.961621	-0.0133628	0.990884
Solyc09g091530.2	S-adenosyl-L-methionine-dependent methyltransferases superfamily protein	-1.27141	0.0232723	0.0481609	0.942654	1.39106	0.0110067	0.0714929	0.95043
Solyc11g031950.1	Glucuronoxylan 4-O-methyltransferase 2	-1.27059	5.95932e-05	-0.32472	0.346389	0.200543	0.691746	-0.745324	0.0838976
Solyc02g077240.4	Pyruvate decarboxylase	-1.26984	2.0258e-06	-2.03291	5.89366e-16	-1.51873	1.22444e-08	-0.755651	0.0450176
Solyc06g062430.3	Inositol oxygenase	-1.2686	0.0473872	0.011373	0.988087	-0.916896	0.221801	-2.19687	0.00145756
Solyc10g005020.3	UvrABC system protein C	-1.26846	0.0048283	-1.4084	0.000835039	-0.730282	0.192238	-0.590344	0.438952
Solyc05g055290.3	Alpha/beta-Hydrolases superfamily protein	-1.26843	0.00592848	0.0236381	0.965853	0.516092	0.388462	-0.775977	0.224685
Solyc06g064990.2	GDSL esterase/lipase 5-like	-1.26645	0.268513	-0.695899	0.519051	-3.41587	0.0188121	-3.98642	0.0190723
Solyc11g065530.1	Alpha/beta-Hydrolases superfamily protein	-1.2656	0.00545843	-0.866733	0.0482376	0.963759	0.0451218	0.56489	0.420476
Solyc04g054290.3	Pentatricopeptide repeat-containing protein	-1.26444	0.0415292	-1.02078	0.0784343	0.11144	0.919876	-0.132223	0.920942
Solyc06g065010.4	GDSL esterase/lipase 2-like	-1.26314	0.00222686	-1.79843	1.90471e-06	-1.44916	0.000327942	-0.913868	0.105277
Solyc01g005850.2	Extensin-like protein Dif54	-1.26075	0.322024	0.396654	0.756383	-1.65553	0.187859	-3.31293	0.00888697
Solyc03g093650.3	ABC transporter	-1.26038	0.000265383	-1.22524	0.000190827	-0.759118	0.0815941	-0.794252	0.148307
Solyc07g047790.3	Heat shock protein	-1.26017	0.00135623	-0.484181	0.24039	0.502966	0.296462	-0.27302	0.704033
Solyc12g049160.1	Extensin-like protein Ext1	-1.25899	0.308711	2.82583	0.0024451	-3.45628	0.0440431	-7.5411	1.91467e-06
Solyc07g009180.1	Disease resistance protein	-1.2572	0.048525	-1.0585	0.0747547	-0.173047	0.876549	-0.371752	0.750949
Solyc09g074590.1	Monothiol glutaredoxin-S2	-1.25568	0.512112	1.39425	0.25747	4.98969	0.000152487	2.33975	0.0756858
Solyc05g010800.3	3-methyladenine DNA glycosylase	-1.25032	0.0178818	-0.334918	0.543689	-0.366591	0.652681	-1.28199	0.0622492
Solyc08g079890.2	Subtilisin-like protease	-1.2502	0.0440615	-2.45177	1.091e-05	-1.63979	0.0110872	-0.438225	0.717691
Solyc06g066540.1	Ethylene-responsive transcription factor	-1.24597	0.00784831	-0.23055	0.660881	0.962662	0.050943	-0.0527615	0.95812
Solyc11g011330.2	Cinnamyl alcohol dehydrogenase	-1.24398	0.00861698	-0.567515	0.241091	-0.503974	0.395796	-1.18044	0.0442945
Solyc01g028800.3	Pumilio-like protein 11	-1.24238	0.0762518	-1.44826	0.0243523	-0.515431	0.623892	-0.309546	0.836173
Solyc09g008590.4	pistil-specific extensin-like protein	-1.24126	0.501699	1.72237	0.257461	-2.58321	0.129766	-5.54684	0.00073112
Solyc05g056550.3	Protein kinase	-1.2406	0.00441347	-1.24642	0.0022992	-1.45383	0.000833825	-1.44801	0.00490487
Solyc03g083870.4	Pectinesterase	-1.24046	0.337521	1.84606	0.0846154	-1.16177	0.412472	-4.24829	0.0002781
Solyc05g006500.4	Germin-like protein 3-1	-1.24037	0.0433286	-0.368699	0.554184	0.0742355	0.948589	-0.797434	0.38129
Solyc05g051380.4	AP2-like ethylene-responsive transcription factor AIL6	-1.23524	0.000594468	-1.11163	0.00117952	-0.531649	0.236624	-0.655259	0.226644
Solyc02g093960.3	Endosomal targeting BRO1-like domain-containing protein	-1.23089	0.0152382	-1.204	0.0108978	-0.921523	0.104258	-0.948417	0.186933
Solyc05g007610.2	Resistance protein R1	-1.23062	0.00720194	-2.0489	1.06076e-06	-1.11039	0.0247698	-0.292111	0.749586
Solyc03g078330.1	3-ketoacyl-CoA synthase	-1.22685	0.147982	0.635578	0.389921	2.10644	0.00472867	0.244015	0.858077
Solyc10g084400.2	Glutathione S-transferase	-1.22586	0.104578	0.491389	0.523712	1.59524	0.0254643	-0.12201	0.935485
Solyc03g113930.3	22.0 kDa class IV heat shock protein	-1.22377	0.133668	2.26656	2.60945e-06	5.05839	1.30877e-18	1.56806	0.00065475
Solyc03g116070.1	Mini zinc finger protein 1	-1.22314	0.0362729	-0.745611	0.184511	-0.00143169	0.999018	-0.478966	0.62775
Solyc01g096420.3	NADPH quinone oxidoreductase	-1.22036	0.0459576	-0.886332	0.128504	-1.31763	0.0301106	-1.65165	0.0190723
Solyc01g102550.4	nuclear pore complex protein NUP160 isoform X4	-1.21988	0.0351509	-1.97028	0.000144858	0.0614472	0.953301	0.811853	0.345078
Solyc04g077960.1	Transcription factor bHLH85	-1.21809	0.310653	1.31115	0.185603	-3.50509	0.0375351	-6.03433	0.000338589
Solyc06g008765.1	Root-knot nematode resistance protein	-1.21749	0.171023	-1.86568	0.0190356	-0.568394	0.651072	0.079798	0.968692
Solyc01g091610.1	Pentatricopeptide repeat-containing protein	-1.21078	0.0347524	-0.634279	0.251591	0.265297	0.772594	-0.311209	0.769139
Solyc10g055740.2	lysine histidine transporter-like 8	-1.20931	0.0795363	-1.322	0.0346111	-0.575121	0.521028	-0.462434	0.699065
Solyc02g037540.3	Disease resistance protein	-1.20723	0.19822	-2.14071	0.0097192	-1.72681	0.0962422	-0.793328	0.641733
Solyc05g015300.4	BURP-domain containing protein	-1.2064	0.0718358	-1.26307	0.0385878	-0.750006	0.334732	-0.693336	0.490456
Solyc09g005500.3	Kirola	-1.20529	0.179558	0.062311	0.950669	-0.985646	0.34888	-2.25325	0.0273218
Solyc06g005090.3	LOB domain-containing protein	-1.20494	0.019507	-2.85722	1.95143e-09	-1.38469	0.0106054	0.267596	0.810428
Solyc05g044490.3	Plant resistance protein	-1.20377	0.13547	-1.74177	0.016733	-3.67644	0.00296807	-3.13844	0.0521233
Solyc02g062630.1	Pentatricopeptide repeat-containing protein	-1.20352	0.142459	-2.07949	0.00574362	0.176653	0.898139	1.05262	0.409705
Solyc12g006460.2	Cytochrome P450	-1.2015	7.52289e-07	-1.04284	9.5697e-06	-0.466407	0.107171	-0.625065	0.0630065
Solyc03g007890.3	class 2 small heat shock protein Le-HSP17.6	-1.20145	0.0028666	1.18852	0.00166151	3.61026	3.02637e-26	1.22029	0.00915609
Solyc02g085320.1	Unknown protein	-1.20105	0.109131	-1.64477	0.0132267	-0.888799	0.304223	-0.445085	0.737967
Solyc12g005260.1	Kinesin-like protein	-1.20058	0.00583386	-1.37103	0.000776208	0.256776	0.70728	0.427218	0.571365
Solyc05g054850.1	membrane-associated kinase regulator	-1.19929	0.0164613	-1.12866	0.0155516	-0.353087	0.636545	-0.423717	0.635332
Solyc01g108170.3	BEST plant protein match is: (TAIR:plant.1) protein, putative	-1.19818	0.0226102	-0.591878	0.261235	-0.676882	0.276256	-1.28319	0.0486769
Solyc04g074160.3	Pentatricopeptide repeat	-1.19808	0.0233515	-1.51311	0.00188818	0.285098	0.72557	0.600129	0.475211
Solyc08g069040.3	Peroxidase	-1.19733	0.00611193	-0.225337	0.646594	-0.532627	0.328301	-1.50462	0.00188687
Solyc07g062860.3	26S proteasome non-ATPase regulatory subunit 5	-1.1963	0.0146571	-0.953766	0.0411091	-0.383404	0.563946	-0.625934	0.396072
Solyc10g055820.3	Chitinase	-1.19525	0.0273756	-2.35833	5.43196e-07	-1.87031	0.000167706	-0.707228	0.378919
Solyc01g109320.4	Protein DETOXIFICATION	-1.1947	0.0144717	-0.84731	0.0709769	-1.01255	0.0606238	-1.35994	0.0268005
Solyc01g112200.3	Pentatricopeptide repeat-containing protein	-1.19324	0.0210874	-1.1154	0.0206316	-0.208925	0.810835	-0.286765	0.774676
Solyc06g065850.3	Flotillin-like protein	-1.19315	0.0753936	-1.51926	0.0130066	-0.490595	0.611821	-0.164488	0.9119
Solyc06g054640.2	DUF506 domain-containing protein	-1.19306	0.0350914	-1.07236	0.0415829	-0.146468	0.884166	-0.267169	0.808998
Solyc12g005310.2	Auxin-responsive GH3 family protein	-1.19246	0.0123523	0.244174	0.64503	1.23153	0.00840049	-0.205104	0.823742
Solyc02g078900.3	Alternative NAD(P)H dehydrogenase mitochondrial-like	-1.1918	0.000439876	-1.13407	0.000434392	-0.312785	0.506461	-0.370518	0.511766
Solyc02g021350.4	NAP1-related protein 1	-1.19013	0.318009	-2.78506	0.00765325	-0.54037	0.744456	1.05457	0.582238
Solyc06g074850.3	Carboxypeptidase	-1.18863	1.86535e-05	-1.07757	5.28299e-05	0.051538	0.923901	-0.0595227	0.926318
Solyc01g006055.1	Dirigent protein	-1.18407	0.00108848	-1.29242	0.00014519	-1.15659	0.00206729	-1.04824	0.0260933
Solyc03g093250.2	Structural maintenance of chromosomes protein	-1.17909	0.000302344	-1.27805	3.2826e-05	0.352317	0.420826	0.451274	0.390836
Solyc01g010420.3	Actin cross-linking protein (DUF569)	-1.17815	0.437432	-2.98893	0.0290561	-0.575925	0.788657	1.23486	0.632944
Solyc08g068030.1	zinc finger FYVE domain protein	-1.17798	0.246094	-2.36457	0.00745279	0.237526	0.881623	1.42412	0.309707
Solyc10g047040.3	Zinc finger transcription factor 58	-1.17759	0.00666002	-0.478435	0.272569	0.0978922	0.902939	-0.601258	0.367616
Solyc03g117330.4	Proline-tRNA ligase	-1.17529	2.72567e-15	-1.04169	1.6641e-12	-0.108981	0.675345	-0.242587	0.356212
Solyc09g011820.4	Myosin-M heavy protein	-1.175	0.0137642	-0.689738	0.138705	-0.071043	0.935882	-0.556308	0.454207
Solyc05g051920.3	Major facilitator superfamily	-1.17392	0.0801096	-2.36046	6.95055e-05	-1.31229	0.0642449	-0.125754	0.931586
Solyc07g063170.1	Unknown protein	-1.17289	0.00147628	-0.279665	0.49328	0.425385	0.365012	-0.467842	0.418545
Solyc05g012630.2	Pentatricopeptide repeat	-1.1728	0.0766137	-1.27939	0.0352739	-0.483851	0.625145	-0.377264	0.776125
Solyc01g090120.3	Uclacyanin-3	-1.17275	0.0104211	-0.256516	0.616668	-0.664462	0.204689	-1.58069	0.00135507
Solyc04g074780.4	Plastid-targeted protein 3	-1.17168	0.153986	-1.94357	0.00674847	-1.98475	0.0157674	-1.21286	0.322551
Solyc12g009480.2	SPX domain-containing protein	-1.16956	0.00491893	-0.722129	0.0785112	0.0138466	0.986482	-0.433587	0.518435
Solyc03g034390.1	Bifunctional inhibitor/lipid-transfer protein/seed storage 2S albumin superfamily protein	-1.1651	0.0854247	1.05606	0.0811792	1.54365	0.0154018	-0.677509	0.48157
Solyc01g095750.2	Long chain acyl-CoA synthetase 5	-1.16207	0.0458589	-0.349003	0.570525	-0.136676	0.890053	-0.949742	0.229619
Solyc03g122080.3	DUF936 domain-containing protein	-1.16041	0.00150028	-0.252866	0.526467	0.176146	0.774068	-0.731396	0.152044
Solyc09g066270.3	LOB domain-containing protein 20	-1.15929	0.0667501	-1.47952	0.0100565	-1.19974	0.0988973	-0.879501	0.394064
Solyc06g054660.1	tracheary element differentiation-related 7	-1.15921	0.154361	-1.97717	0.00739096	0.720327	0.462989	1.53829	0.155705
Solyc05g053550.3	chalcone synthase 2	-1.15916	0.00375446	0.375433	0.380059	0.536281	0.259398	-0.998309	0.0462999
Solyc11g072570.2	protein NRT1/ PTR FAMILY 2.7-like	-1.15896	0.0575939	-1.59862	0.00419097	-0.173928	0.870244	0.265727	0.832629
Solyc02g081450.2	Late embryogenesis abundant (LEA) hydroxyproline-rich glycoprotein family	-1.15833	0.0640946	-1.15389	0.0442494	-0.235055	0.810156	-0.239496	0.840355
Solyc08g014350.1	transmembrane protein	-1.15656	0.0101996	-0.934498	0.0284139	0.108446	0.893729	-0.113617	0.908924
Solyc10g083230.1	F-box family protein	-1.15474	0.0787131	-1.65667	0.00480022	-0.428654	0.642026	0.0732756	0.958143
Solyc08g068420.3	L-gulonolactone oxidase	-1.153	0.0169684	-0.822429	0.0727091	0.513436	0.404199	0.182867	0.84935
Solyc07g005210.3	Outer membrane lipoprotein blc-like	-1.15255	0.0772596	0.534464	0.415756	1.70538	0.00448527	0.0183588	0.990102
Solyc02g070690.1	Calcium-dependent lipid-binding (CaLB domain) family protein	-1.15224	0.126053	-0.476083	0.513151	1.5691	0.0258181	0.892941	0.369355
Solyc06g063090.4	Alanine aminotransferase 2	-1.15216	0.021461	-1.24902	0.00678008	-0.592793	0.319455	-0.49593	0.532658
Solyc05g150130.1	Alcohol dehydrogenase	-1.15139	0.493058	-4.17368	0.00179144	-0.625834	0.772857	2.39645	0.245825
Solyc03g031460.1	Pentatricopeptide repeat	-1.15036	3.45988e-05	-0.791239	0.00366529	-0.0291872	0.958896	-0.388305	0.388812
Solyc07g007620.3	Monogalactosyldiacylglycerol synthase 3, chloroplastic	-1.15	1.91544e-07	0.226818	0.350605	0.734778	0.001759	-0.642039	0.0223645
Solyc12g049500.3	DUF936 domain-containing protein	-1.14974	0.00795881	-0.20374	0.671592	0.544739	0.305434	-0.40126	0.56992
Solyc08g080540.3	Heat stress transcription factor B-2b	-1.1497	9.52089e-06	1.37314	5.7337e-09	3.33781	2.05603e-50	0.814967	0.00684038
Solyc09g007650.3	Fasciclin-like arabinogalactan protein 11	-1.14755	0.000324707	-0.332719	0.313449	-0.947002	0.0149035	-1.76183	1.71069e-06
Solyc02g085230.3	U3 small nucleolar RNA-associated protein 22	-1.1451	0.000158398	-0.889572	0.00251666	-0.059826	0.915734	-0.315357	0.541849
Solyc08g079720.3	AT-hook motif nuclear-localized protein	-1.14295	0.0488932	-0.980315	0.0703939	-1.76614	0.00228884	-1.92877	0.0038454
Solyc01g080410.3	Peptide-methionine (R)-S-oxide reductase	-1.14231	2.98181e-05	0.81391	0.00208568	0.782394	0.00614551	-1.17383	6.16232e-05
Solyc04g007670.1	leucine-rich repeat extensin-like protein 3	-1.14205	0.022517	-0.629464	0.202938	-0.594557	0.329619	-1.10715	0.0862758
Solyc12g009300.3	fruit sucrose synthase	-1.14183	0.000369832	-1.31456	1.15358e-05	-0.810158	0.0176538	-0.637424	0.168088
Solyc09g091400.4	Receptor-like protein kinase 2	-1.14017	0.000235069	-1.36037	2.96022e-06	-0.611733	0.0916769	-0.391533	0.453153
Solyc12g088800.3	Lipase	-1.14007	0.225027	-2.2923	0.00502786	-0.725401	0.539684	0.426825	0.80855
Solyc02g091590.4	symbiosis receptor-like kinase (SYMRK)	-1.13875	0.0192424	-2.14498	8.97803e-07	-0.799294	0.146286	0.206937	0.836845
Solyc01g068420.4	Protein trichome birefringence-like 38	-1.13775	0.605694	-0.309109	0.881184	-4.72566	0.0430732	-5.55431	0.0443979
Solyc11g069540.3	Nucleotide/sugar transporter family protein	-1.1365	0.000447189	-0.226831	0.531414	0.385943	0.358351	-0.523725	0.279042
Solyc01g097240.3	Pathogenesis-related protein 4	-1.13521	0.421178	-3.7563	0.000440014	-2.54043	0.0339808	0.0806533	0.976839
Solyc01g105880.4	Monoterpenoid synthase 2	-1.13465	3.57404e-07	-1.33048	3.83389e-10	-0.54756	0.0294311	-0.351731	0.335489
Solyc09g065440.4	Bifunctional inhibitor/lipid-transfer protein/seed storage 2S albumin superfamily protein	-1.1337	0.208775	0.158425	0.871045	-0.777014	0.467137	-2.06914	0.0398187
Solyc08g083130.4	Homeobox-leucine zipper protein HOX6	-1.13255	0.0218865	1.14499	0.00924254	2.47357	5.44785e-09	0.196028	0.830289
Solyc03g097670.4	DNA binding,ATP binding protein	-1.13192	7.37688e-05	-1.2066	7.60983e-06	0.213141	0.616804	0.287823	0.557242
Solyc02g079990.3	Cysteine-rich receptor-like protein kinase 10	-1.13034	0.0955963	-1.22872	0.0461958	-0.0140239	0.991244	0.0843583	0.953209
Solyc01g109100.2	TMV resistance protein N	-1.12992	0.00140414	1.08493	0.000885489	0.743098	0.0515442	-1.47175	5.28966e-05
Solyc09g009980.3	Small auxin up-regulated RNA70	-1.12984	0.292013	-2.06178	0.0313066	-1.87217	0.150505	-0.940225	0.657251
Solyc04g009220.2	Pentatricopeptide repeat	-1.12931	0.0134306	-1.26135	0.00308766	0.254395	0.725673	0.386441	0.639448
Solyc04g080760.3	Peroxidase	-1.12859	0.000185313	-0.447397	0.153431	-0.181129	0.708285	-0.862317	0.0244946
Solyc09g082760.3	Aspartic proteinase A1	-1.12735	0.0419494	-2.54624	1.80195e-07	-0.647406	0.327203	0.771488	0.357705
Solyc01g109330.3	Cytochrome c biogenesis protein CCS1, chloroplastic	-1.12712	0.0138598	-0.892048	0.0392322	0.379046	0.548766	0.14397	0.879959
Solyc03g120870.3	CASP-like protein	-1.12689	0.0467414	-0.995355	0.0590544	-0.433194	0.574141	-0.564727	0.53063
Solyc06g051800.3	expansin 1	-1.12526	0.000832736	-0.966868	0.00270772	0.113868	0.84779	-0.0445244	0.953209
Solyc02g067010.3	ARF guanine-nucleotide exchange factor GNL1	-1.12416	0.00640393	-0.794928	0.0436576	0.628681	0.192286	0.299445	0.684869
Solyc01g150169.1	Oligopeptide transporter	-1.124	0.129723	-2.78057	3.1993e-05	-2.80244	0.00051399	-1.14587	0.404214
Solyc01g079920.3	Eukaryotic aspartyl protease family protein	-1.12351	0.246502	-2.77702	0.00098531	-1.1544	0.284362	0.499118	0.785791
Solyc04g050620.3	Cytochrome	-1.12216	0.194359	-0.555646	0.509191	-1.58205	0.0805355	-2.14856	0.0368387
Solyc05g005290.4	Poly [ADP-ribose] polymerase	-1.12101	0.0196238	-0.633972	0.182604	-0.135865	0.867438	-0.622908	0.383294
Solyc03g025390.3	Short-chain dehydrogenase TIC 32, chloroplastic	-1.11965	1.74368e-08	-0.785358	6.44614e-05	-0.0959255	0.78804	-0.430223	0.15061
Solyc08g076710.3	R2R3MYB transcription factor 39	-1.11678	0.115165	-1.49361	0.0188057	-1.88991	0.0157038	-1.51308	0.158352
Solyc01g006850.1	Pentatricopeptide repeat	-1.11638	0.0139213	-1.01486	0.0167636	0.14762	0.853191	0.0461046	0.96503
Solyc08g078140.3	Ubiquitin carboxyl-terminal hydrolase	-1.11623	0.0257236	-0.198391	0.711164	0.434876	0.522379	-0.482967	0.538802
Solyc02g067460.3	Mitochondrial outer membrane protein porin	-1.11575	0.00494206	-0.524207	0.195741	0.0639487	0.929046	-0.52759	0.382835
Solyc04g005070.3	Major facilitator superfamily protein	-1.11513	0.000644975	-0.949655	0.00243242	-0.205765	0.688449	-0.371244	0.491755
Solyc09g005730.4	Plant protein 1589 of Uncharacterized protein function	-1.11463	0.0283537	-0.714947	0.146414	-0.855704	0.128961	-1.25538	0.0468146
Solyc11g071420.3	I2C2	-1.11388	0.103253	-1.28363	0.0377072	-0.260915	0.810928	-0.0911659	0.950359
Solyc04g077260.3	blind-like3	-1.11266	0.00287154	-0.259961	0.513262	0.110226	0.873672	-0.74247	0.155678
Solyc06g071060.1	NAD(P)-binding Rossmann-fold superfamily protein	-1.11224	0.00584526	-0.256921	0.566489	-0.551503	0.25041	-1.40682	0.00146886
Solyc08g061250.3	Receptor-like serine/threonine-protein kinase	-1.11179	0.0514318	-1.3644	0.00832773	-1.26364	0.0358666	-1.01103	0.219665
Solyc01g099220.3	DNA polymerase	-1.10919	0.0356125	-1.19781	0.0130247	-0.508369	0.436762	-0.419752	0.632746
Solyc02g076750.3	Cysteine protease CP14	-1.10764	0.0975088	-1.82445	0.00174376	-0.152513	0.889341	0.564299	0.592183
Solyc02g065190.3	Cytochrome P450	-1.10611	3.79739e-09	-0.296913	0.14588	0.278952	0.259956	-0.530248	0.0382352
Solyc07g150149.1	Cytochrome	-1.10502	0.302602	-2.16051	0.0220922	-1.58949	0.199933	-0.533998	0.807947
Solyc09g065870.4	E3 ubiquitin-protein ligase RGLG2	-1.105	0.0130692	-0.825148	0.053718	-0.00407513	0.996321	-0.283924	0.722904
Solyc03g006670.4	cyclinD6_2	-1.10427	0.00218549	-0.574317	0.109363	-0.0791799	0.905136	-0.609135	0.255813
Solyc02g150150.1	Unknown protein	-1.10403	0.107208	-1.32087	0.0328746	0.381772	0.695863	0.598606	0.583945
Solyc12g049550.2	GDSL esterase/lipase 5-like	-1.10366	0.0519528	-1.22737	0.0178674	-0.0503512	0.961956	0.0733584	0.952706
Solyc03g096670.3	Protein phosphatase 2C	-1.10316	0.00642261	-0.172558	0.711164	1.87296	2.77627e-07	0.942357	0.0644656
Solyc02g082260.3	3-hydroxy-3-methylglutaryl CoA reductase	-1.10277	1.45724e-05	-0.519509	0.0464845	-0.0142992	0.977352	-0.59756	0.0883155
Solyc03g117960.4	Forkhead-associated domain-containing protein / FHA domain-containing protein	-1.10257	0.00911067	-0.429122	0.322261	1.33097	0.000948901	0.657516	0.270289
Solyc12g097090.3	Dirigent protein	-1.10209	0.0361909	-0.299666	0.592188	-0.230885	0.783336	-1.03331	0.137042
Solyc04g076550.3	HYPERSENSITIVE TO PI STARVATION 4	-1.10092	0.213291	-2.16977	0.00364645	0.0912253	0.949689	1.16007	0.330242
Solyc11g061760.3	PRELI/MSF1-like protein	-1.09851	0.0152864	-0.54245	0.233126	0.0636585	0.939162	-0.492404	0.483278
Solyc11g045000.1	Protein kinase family protein	-1.09669	0.044677	-1.65247	0.000933046	0.0657099	0.947464	0.62149	0.478298
Solyc02g084830.4	Pentatricopeptide repeat-containing protein	-1.09615	0.00915181	-1.06828	0.0067848	0.544915	0.28335	0.517045	0.432098
Solyc01g007140.3	ARM repeat superfamily protein	-1.09419	0.00144771	-1.18176	0.000241281	-0.361804	0.427024	-0.274237	0.66011
Solyc01g099620.3	Respiratory burst oxidase-like protein	-1.09113	0.00452617	-1.98213	2.21157e-08	-1.46623	0.000234136	-0.575228	0.383294
Solyc02g084410.3	Lactoylglutathione lyase	-1.09099	0.0234596	-1.30912	0.00307593	-0.852229	0.123289	-0.634096	0.413361
Solyc06g082230.4	cation/H(+) antiporter 14-like	-1.09093	0.0655234	-1.99014	0.000298988	-0.625627	0.423321	0.273583	0.832629
Solyc10g006720.4	G-type lectin S-receptor-like serine/threonine-protein kinase	-1.09076	0.206863	-1.82416	0.0147561	-2.32796	0.00792601	-1.59455	0.204612
Solyc06g062330.3	Glycosyltransferase	-1.09038	0.000655426	-2.08673	1.89124e-12	-2.08502	1.06342e-10	-1.08867	0.0141721
Solyc02g068120.3	DCD (Development and Cell Death) domain protein	-1.08942	0.00147573	-0.430147	0.225444	0.0264327	0.968599	-0.632836	0.195281
Solyc04g076640.3	Rhamnogalacturonate lyase	-1.08876	0.119557	0.701714	0.250027	1.66711	0.00855148	-0.123358	0.922515
Solyc05g026470.2	Transcriptional corepressor LEUNIG	-1.08813	0.322349	-2.03676	0.0391595	1.12128	0.330272	2.06991	0.134467
Solyc09g059440.1	cell division control protein 45 homolog	-1.08772	0.00252874	-0.352174	0.348627	0.639867	0.117625	-0.0956784	0.902141
Solyc03g078690.4	Glycosyltransferase	-1.08731	0.135703	-2.37176	0.000195298	-1.07596	0.177219	0.208487	0.892687
Solyc05g052870.4	Glycosyltransferase	-1.08613	0.00368171	-0.0966937	0.828593	0.200873	0.736645	-0.788566	0.11696
Solyc06g063160.1	Unknown protein	-1.08541	0.109781	-1.88616	0.00301424	0.236631	0.830955	1.03738	0.325083
Solyc08g077500.4	Pleckstrin homology domain	-1.08489	0.0239629	-0.958871	0.0334653	-0.0361141	0.967439	-0.162137	0.864588
Solyc02g079710.4	S receptor kinase	-1.08189	0.301621	-2.6358	0.00490677	-1.23522	0.307339	0.318688	0.889747
Solyc03g113210.3	Mitochondrial outer membrane protein porin	-1.0818	0.0488932	-1.72304	0.000539036	0.220145	0.801251	0.861387	0.283914
Solyc06g067910.3	DUF642 domain-containing protein	-1.0815	0.0218887	-0.730842	0.109542	-0.796082	0.122171	-1.14674	0.0490567
Solyc11g007210.3	Peroxidase	-1.0815	0.632905	2.6074	0.130472	-2.084	0.348488	-5.77289	0.00416252
Solyc01g080680.3	Sugar facilitator protein 3	-1.0796	0.368589	-1.63928	0.104589	-2.92439	0.0139104	-2.36471	0.143231
Solyc01g099050.3	GDSL esterase/lipase At5g03980-like	-1.07482	0.0921081	-1.30191	0.0233295	-0.900381	0.218611	-0.673294	0.50645
Solyc06g074630.4	Glucomannan 4-beta-mannosyltransferase 2	-1.07432	0.00036529	-1.2183	1.53678e-05	-0.0952159	0.859763	0.0487681	0.942509
Solyc06g065820.3	Ethylene Response Factor H.1	-1.07429	0.0197397	0.675969	0.125167	0.717074	0.160488	-1.03318	0.0694504
Solyc01g111230.3	Dirigent protein	-1.07389	0.0259116	-0.36915	0.463466	-0.370541	0.575069	-1.07528	0.0792567
Solyc12g098770.2	Unknown protein	-1.07377	0.276496	-0.0561047	0.958115	-1.47949	0.139073	-2.49716	0.0184643
Solyc02g083880.3	Gibberellin-regulated protein 3	-1.07182	0.00357281	0.00440578	0.992695	-0.0552385	0.935287	-1.13146	0.0080472
Solyc01g017600.3	transmembrane protein 45B-like	-1.07093	0.00103166	-1.94534	3.45639e-10	-0.976807	0.00731706	-0.102397	0.901275
Solyc10g081300.1	Metacaspase-9	-1.06802	0.0320253	-1.22021	0.00750785	-0.00976808	0.991903	0.142417	0.892682
Solyc09g011030.3	Hsp70 nucleotide exchange factor FES1	-1.06757	0.0046219	0.0840559	0.855504	1.58611	4.76719e-06	0.434481	0.459548
Solyc02g093670.3	RPM1-interacting protein 4-like	-1.06654	0.377337	1.17191	0.250835	-1.00426	0.461752	-3.2427	0.00563753
Solyc04g056410.3	Protein CHROMATIN REMODELING 25	-1.06507	6.14125e-06	-0.488579	0.0385971	0.361223	0.230326	-0.215266	0.614937
Solyc09g008530.3	Purine-uracil permease NCS1	-1.06494	0.0146601	-0.297294	0.517252	0.278283	0.671668	-0.489358	0.466378
Solyc08g067610.3	Pleiotropic drug resistance protein	-1.0633	0.0720682	-2.63186	1.53043e-07	-2.24347	1.9832e-05	-0.674917	0.449051
Solyc12g008890.3	Zinc finger CCCH domain-containing protein 64-like	-1.06296	0.0753943	-1.28631	0.0168415	0.218748	0.816272	0.442103	0.658677
Solyc04g008090.4	PLATZ transcription factor family protein	-1.06269	0.0415946	0.0726075	0.904055	0.908638	0.0980406	-0.226662	0.810477
Solyc03g120110.3	Lectin protein kinase family protein	-1.06079	0.0254901	-2.11304	6.38643e-07	-0.986594	0.0508931	0.0656538	0.951156
Solyc09g083435.1	Proteinase inhibitor 1 PPI3A2	-1.05942	0.0146571	0.029655	0.955983	0.371272	0.518772	-0.717803	0.233613
Solyc09g009350.2	Calcium-dependent lipid-binding family protein	-1.05919	0.326848	-2.27127	0.0109202	-0.00966397	0.996097	1.20242	0.410878
Solyc10g039210.4	Cytochrome P450	-1.05647	0.00143583	-0.638829	0.0503689	-0.158562	0.773928	-0.576205	0.23778
Solyc10g012060.3	Mechanosensitive ion channel protein 1, mitochondrial	-1.05544	0.0430412	-0.85883	0.0804194	0.107162	0.903587	-0.0894455	0.934027
Solyc02g086600.3	Polyribonucleotide nucleotidyltransferase	-1.05489	0.0111327	-0.676377	0.0958342	-0.0512202	0.946369	-0.429731	0.517395
Solyc04g015210.4	Disease resistance protein	-1.05466	0.0282057	-1.69072	7.02332e-05	-0.623372	0.259028	0.0126832	0.990884
Solyc01g081420.3	Armadillo-type fold	-1.05367	0.356989	-2.6312	0.00443577	-0.0709425	0.969523	1.50659	0.29936
Solyc05g009320.4	LOB domain-containing protein 40	-1.05272	0.05646	-0.205713	0.733812	-0.707031	0.277938	-1.55404	0.0147483
Solyc03g120800.4	Peroxidase	-1.05213	0.0964263	0.524254	0.343055	1.60871	0.00489841	0.0323269	0.978908
Solyc12g009140.3	Proteasome subunit alpha type	-1.05207	0.00420423	-0.518184	0.164718	0.0523557	0.939162	-0.481527	0.39205
Solyc08g079060.4	Trehalose 6-phosphate phosphatase	-1.04981	0.00471801	-0.858101	0.0154742	-0.363533	0.462871	-0.555241	0.323443
Solyc01g104400.3	Basic blue protein	-1.04952	0.00475558	-0.773215	0.0313729	0.18317	0.753692	-0.0931355	0.90889
Solyc06g073760.3	Glycosyl hydrolase family protein	-1.04821	0.0268474	-1.15034	0.00824094	-0.491639	0.417601	-0.389513	0.637618
Solyc09g008380.3	Pectate lyase	-1.0473	0.00220309	-0.301562	0.416687	0.135521	0.81355	-0.610214	0.209028
Solyc11g012130.2	Early nodulin-like protein 2-like	-1.04543	0.0574653	0.293803	0.606487	0.035005	0.972373	-1.30423	0.0448368
Solyc08g022240.1	phospholipase A1-Igamma1, chloroplastic	-1.0452	0.228709	-1.64965	0.0290939	-0.709844	0.514745	-0.105393	0.953798
Solyc12g015880.2	Heat shock protein 90-1	-1.04513	0.000156148	-0.0931677	0.785938	1.14936	1.49907e-05	0.197394	0.701868
Solyc04g071083.1	Unknown protein	-1.04505	0.193731	-2.04195	0.00236113	-1.5478	0.0380885	-0.550909	0.660917
Solyc09g009260.3	fructose-1,6-bisphosphate aldolase	-1.04456	0.00317013	-0.496992	0.168948	0.00374152	0.996097	-0.543825	0.297514
Solyc12g010170.2	bHLH transcription factor 070	-1.04375	0.12874	0.443735	0.514406	-0.361705	0.712273	-1.84919	0.0133949
Solyc10g076830.2	Laccase	-1.04267	1.14478e-06	-0.468494	0.0302542	0.0156932	0.972373	-0.558479	0.0631952
Solyc11g072760.1	Chitinase 2	-1.04156	0.0838811	-1.96066	0.000221728	-0.893503	0.183548	0.0255954	0.985645
Solyc07g043390.4	Cellulose synthase	-1.04148	7.295e-07	-0.904363	9.3911e-06	-0.179279	0.565434	-0.3164	0.351747
Solyc01g095190.2	S-adenosyl-L-methionine-dependent methyltransferases superfamily protein	-1.0402	0.0585747	0.284372	0.602627	1.14168	0.0352558	-0.182887	0.851396
Solyc05g012780.4	Protein ENHANCED DISEASE RESISTANCE 2-like	-1.03576	0.0196756	-0.574772	0.187686	-0.568232	0.29917	-1.02922	0.0761146
Solyc09g090220.3	Pentatricopeptide repeat	-1.03554	0.251951	-1.65724	0.0321655	-0.42458	0.734891	0.197129	0.910685
Solyc02g076820.4	Protein LIGHT-DEPENDENT SHORT HYPOCOTYLS 6	-1.03536	0.0055745	-0.546489	0.139844	0.353645	0.481725	-0.135223	0.858881
Solyc03g007460.3	Solanum lycopersicum Cytokinin Response Factor 4	-1.0333	0.0185594	-0.42409	0.336656	0.48643	0.375712	-0.122777	0.893253
Solyc09g074560.3	Zinc finger protein CONSTANS-LIKE 15	-1.03324	0.0421526	-0.840159	0.0797751	-0.35515	0.606064	-0.548226	0.472648
Solyc09g082320.3	Proteasome subunit beta	-1.03284	0.0213536	-0.276999	0.571069	0.0455883	0.95615	-0.710253	0.258057
Solyc11g005770.2	Pectinesterase	-1.0325	1.2014e-06	-0.712984	0.000682244	0.203036	0.512203	-0.116484	0.79224
Solyc03g026130.3	Cytochrome P450	-1.03057	0.0284138	-1.83642	1.54618e-05	-1.27508	0.0098817	-0.469221	0.579166
Solyc11g018690.2	ABC transporter G family member 25	-1.02747	0.0023654	-0.61504	0.0655705	0.806947	0.0210538	0.39452	0.458543
Solyc07g062810.4	D-amino-acid transaminase, chloroplastic	-1.02676	0.0795363	-1.59135	0.002238	-0.629617	0.375866	-0.0650242	0.958381
Solyc06g005610.1	ROTUNDIFOLIA like 2	-1.02634	0.161294	0.774333	0.235664	1.48521	0.028758	-0.315463	0.796135
Solyc10g009240.3	3-ketoacyl-CoA synthase	-1.02574	0.0246474	-0.377995	0.418957	0.0490425	0.954397	-0.598698	0.380141
Solyc11g065760.2	TK1-like deoxyribonucleoside kinase	-1.02459	0.00023212	-0.644198	0.0172785	0.290055	0.45541	-0.0903339	0.883062
Solyc05g007895.1	RING/U-box superfamily protein	-1.02392	0.00842163	1.53915	4.11274e-06	3.24558	3.33683e-24	0.682512	0.1719
Solyc03g115050.3	Replication protein A subunit	-1.02181	0.00333579	-0.491037	0.164517	0.206202	0.69832	-0.324572	0.578679
Solyc04g012040.3	26S proteasome non-ATPase regulatory subunit 12-like protein	-1.0213	0.0344127	-0.429219	0.386	-0.0563012	0.947634	-0.648384	0.353498
Solyc07g043420.3	2-oxoglutarate-dependent dioxygenase 2	-1.02129	3.61648e-05	-0.948726	6.08597e-05	-0.5435	0.0455298	-0.616068	0.0622492
Solyc03g113370.3	Ubiquitin carboxyl-terminal hydrolase-like protein	-1.02102	0.00579547	-1.2453	0.000266296	-0.158042	0.796006	0.0662381	0.935485
Solyc11g069390.1	arabinogalactan protein 1	-1.02094	0.0388679	0.0985953	0.857162	0.556814	0.355798	-0.562725	0.431791
Solyc10g007290.4	phosphoenolpyruvate carboxylase	-1.02085	0.0119558	-0.386559	0.363138	0.164725	0.801204	-0.469571	0.450411
Solyc01g067790.3	BRCT domain-containing DNA repair protein	-1.02053	8.43365e-05	-0.821525	0.00105765	-0.00981266	0.985024	-0.208814	0.66389
Solyc02g014190.4	Zinc finger C3HC4 type (RING finger) protein	-1.01999	0.351063	-2.19933	0.0121283	-0.152646	0.926795	1.02669	0.478942
Solyc12g013680.3	receptor-like protein 12	-1.01928	0.146189	-4.30479	2.15756e-10	-1.25376	0.0844013	2.03175	0.0402376
Solyc02g084710.3	Thioredoxin	-1.01725	0.0287158	-0.0767434	0.890002	0.226644	0.746708	-0.713861	0.271609
Solyc04g078670.3	NAC domain protein	-1.01658	0.00412215	-0.906063	0.00686913	0.315404	0.521879	0.204886	0.765206
Solyc04g008130.3	Hero resistance protein	-1.01488	0.0131926	-1.52275	4.0581e-05	-0.684603	0.14205	-0.176733	0.833585
Solyc12g049090.3	Extensin-like protein Ext1	-1.01421	0.466836	2.06575	0.0545544	-3.06878	0.0306813	-6.14874	5.40367e-06
Solyc04g072760.3	Sulfate transporter	-1.0133	0.00310174	0.898022	0.00455073	1.68168	5.17028e-08	-0.229634	0.702768
Solyc01g097830.2	DUF868 family protein (DUF868)	-1.0123	0.00794257	1.26436	8.88695e-05	1.40051	7.55768e-05	-0.876153	0.0462999
Solyc06g084580.1	Pentatricopeptide repeat	-1.01212	0.0774695	-1.14247	0.0277321	-0.199205	0.829263	-0.0688564	0.954472
Solyc04g012060.3	Ribonucleoside-diphosphate reductase	-1.01189	2.1024e-07	-0.619853	0.00153353	0.346087	0.144954	-0.0459531	0.920011
Solyc02g072000.3	Heat shock transcription factor	-1.01186	0.026526	-0.335307	0.486912	0.250013	0.709287	-0.426542	0.554555
Solyc03g093140.3	Glycerol-3-phosphate transporter 1-like protein	-1.01083	9.47121e-05	-0.608051	0.0184187	-0.548131	0.056237	-0.950909	0.00124125
Solyc06g083130.4	dCTP pyrophosphatase 1	-1.01	0.0433181	-0.358492	0.485811	-0.311809	0.672001	-0.963315	0.148006
Solyc06g069430.3	FRUITFULL-like MADS-box 1	-1.00982	0.0384	-0.219437	0.674712	-0.0492443	0.957868	-0.839627	0.207714
Solyc04g064630.3	Bidirectional sugar transporter SWEET	-1.00975	0.129178	1.51617	0.00360668	1.54039	0.0109672	-0.985527	0.200423
Solyc08g082620.3	3-oxoacyl-[acyl-carrier-protein] synthase	-1.00959	0.000278182	-0.418155	0.144714	0.456796	0.163434	-0.13464	0.808867
Solyc07g048120.3	ubiquitin fusion degradation protein 1	-1.00929	0.0238944	-0.565851	0.200506	0.0862924	0.90995	-0.357149	0.633833
Solyc04g078980.4	Hexosyltransferase	-1.00914	0.0434615	0.186793	0.730891	-0.0182974	0.984279	-1.21423	0.0422747
Solyc12g017870.2	Peroxidase	-1.00851	0.522872	2.44311	0.0426672	-1.70655	0.266872	-5.15817	0.000110765
Solyc06g072350.3	CASP-like protein	-1.0075	0.000849454	-1.97471	1.28353e-12	-0.518346	0.146447	0.448863	0.36196
Solyc11g069900.3	Unknown protein	-1.00698	0.0171599	-0.627992	0.128268	-0.84346	0.0599624	-1.22244	0.0139523
Solyc09g098230.3	ATP-dependent DNA helicase 2 subunit KU70	-1.00582	0.00591667	-0.914178	0.00808973	0.140279	0.816854	0.0486379	0.951372
Solyc11g062250.2	Pentatricopeptide repeat-containing protein, mitochondrial	-1.00544	0.0230209	-0.639831	0.12944	0.443115	0.441672	0.077509	0.934802
Solyc04g055000.3	inactive TPR repeat-containing thioredoxin TTL3-like	-1.00478	0.0721756	0.492473	0.352743	0.0596799	0.953278	-1.43757	0.0226476
Solyc10g007900.4	Cytochrome	-1.00437	0.212211	-1.83851	0.00701494	-1.35884	0.0885147	-0.524699	0.691816
Solyc09g082170.4	Pentatricopeptide repeat-containing protein	-1.00155	0.0149845	-0.470857	0.251028	0.219373	0.733371	-0.311319	0.663303
Solyc02g032490.3	Nuclear pore complex protein	-1.00129	0.262212	-2.06824	0.00550793	0.00359826	0.998132	1.07055	0.376105
Solyc12g099160.2	Carboxypeptidase	-1.00091	0.00638331	-0.914759	0.00823235	-0.301049	0.561679	-0.387203	0.524702
Solyc09g091180.3	60 kDa chaperonin	-1.00084	0.000180086	-0.137786	0.66408	0.933517	0.000394147	0.0704599	0.90649
Solyc05g051580.3	Phototropic-responsive NPH3 family protein	-1.00073	0.013798	0.517319	0.194902	1.03427	0.00961828	-0.483773	0.423839
Solyc10g086620.2	NAD(P)-binding Rossmann-fold superfamily protein	-1.00049	0.0039385	-0.802729	0.0153203	-0.637625	0.113191	-0.835388	0.0753242
Solyc04g080970.4	Protein SHI RELATED SEQUENCE 1	-0.998144	0.00192393	-1.02045	0.000765347	-0.79138	0.0265024	-0.769071	0.0913779
Solyc10g005190.1	Root hair specific 4	-0.995445	0.532002	1.9621	0.109454	-2.09565	0.191707	-5.0532	0.000581898
Solyc05g052400.3	Laccase	-0.995339	0.00651009	-0.555471	0.124324	-0.633992	0.138132	-1.07386	0.01761
Solyc02g082090.3	Peroxidase	-0.994701	0.588365	2.3379	0.0985474	-2.28727	0.166322	-5.61987	0.00024511
Solyc02g068460.1	VQ motif-containing protein 22	-0.992581	0.471108	-2.53914	0.0196573	0.354502	0.852436	1.90106	0.243448
Solyc06g075450.2	Protein NRT1/ PTR FAMILY 2.7	-0.989044	0.59669	1.06325	0.492349	-2.30685	0.245	-4.35915	0.0313109
Solyc02g085120.3	Laccase	-0.9875	0.0811686	-1.29716	0.00987687	0.443671	0.536623	0.75333	0.343424
Solyc08g007780.3	Expansin	-0.986459	0.570569	2.06878	0.109676	-1.63982	0.403479	-4.69506	0.00618263
Solyc06g061280.3	NAD(P)-binding Rossmann-fold superfamily protein	-0.985133	0.0202276	-1.33263	0.000500181	-0.329917	0.565898	0.0175844	0.985709
Solyc04g050520.3	Translational activator GCN1	-0.983091	0.283905	-2.05578	0.0059713	-0.0341113	0.981606	1.03858	0.390836
Solyc02g071720.2	GDSL esterase/lipase At1g29670-like	-0.98217	0.159541	0.371573	0.579032	-0.886561	0.306572	-2.2403	0.00355894
Solyc02g082630.2	Phosphoinositide phosphatase family protein	-0.980083	0.344986	-2.37132	0.00588952	-0.106508	0.948412	1.28473	0.358279
Solyc01g006360.4	Callose synthase 9	-0.97978	0.317316	-2.05299	0.00972331	0.0920133	0.952811	1.16522	0.355773
Solyc06g050440.3	Peroxidase	-0.975391	0.225132	-2.34169	0.000337815	-0.731514	0.417654	0.634786	0.59327
Solyc07g047740.3	TOMTPX2A peroxidase	-0.974531	0.280331	0.579914	0.493018	-1.83737	0.0291279	-3.39181	4.58605e-05
Solyc12g009730.3	receptor-like protein 12	-0.973037	0.0417987	-3.74127	3.04095e-17	-1.62964	0.000392791	1.13859	0.109555
Solyc02g050200.2	BREAST CANCER 2 like 2A	-0.971688	0.137365	-1.42037	0.0142089	0.29162	0.76055	0.740306	0.440781
Solyc11g008540.3	Dicer-like 2b	-0.967629	0.00611617	-1.13748	0.000467565	0.461239	0.270184	0.631087	0.199873
Solyc06g072430.3	BAG family molecular chaperone regulator 5, mitochondrial	-0.965801	0.00925692	1.90879	5.5454e-10	4.56937	3.95395e-54	1.69478	2.62773e-07
Solyc08g080160.4	3-hydroxy-3-methylglutaryl coenzyme A synthase	-0.964339	0.212284	-1.34631	0.0498972	-2.49124	0.00834875	-2.10927	0.0951863
Solyc06g075780.3	Zinc finger protein	-0.963348	0.284916	-0.259138	0.779256	1.64272	0.0422944	0.938511	0.432052
Solyc05g047590.4	Pectinesterase	-0.96225	0.0653847	-1.6293	0.000556979	-0.505401	0.45887	0.161653	0.887559
Solyc01g057320.3	Kinesin	-0.961948	0.178419	-1.43451	0.0210405	0.148144	0.898054	0.620703	0.567874
Solyc10g017510.3	Cytochrome	-0.9604	0.223823	-2.05321	0.00155914	-2.2427	0.000820234	-1.1499	0.25226
Solyc02g069490.4	Delta(24)-sterol reductase	-0.959444	7.39186e-05	-1.00979	9.95024e-06	-0.476386	0.081331	-0.426038	0.235495
Solyc04g078140.3	cytochrome b5	-0.958751	0.0299283	0.537032	0.211255	0.318513	0.597314	-1.17727	0.0206263
Solyc04g077190.4	Endo-1,4-beta-xylanase 1	-0.957096	0.0154112	-1.08876	0.00275863	0.222933	0.706067	0.354597	0.585381
Solyc01g067620.3	2-oxoglutarate (2OG) and Fe(II)-dependent oxygenase superfamily protein	-0.956322	0.00668867	-1.12233	0.000637661	-0.951418	0.0152688	-0.785407	0.138095
Solyc11g043200.1	Dynamin related protein	-0.955845	0.0235041	-1.36627	0.000326229	0.200688	0.757569	0.611109	0.32365
Solyc06g069480.3	Helicase	-0.955304	0.056424	-1.13003	0.0121346	-0.246121	0.73787	-0.0713923	0.944493
Solyc02g063520.3	Homeobox-leucine zipper protein HAT22	-0.955034	0.0684209	-1.06263	0.0250422	-0.219577	0.783336	-0.111978	0.916692
Solyc02g031790.3	Receptor-like protein kinase	-0.95416	0.529786	-3.67475	0.0047538	-1.35749	0.399428	1.3631	0.569279
Solyc08g076010.4	Myb family transcription factor APL	-0.953093	0.0642614	-0.0673944	0.907259	-0.514158	0.468891	-1.39986	0.0268005
Solyc06g074180.3	Cytochrome P450	-0.950726	0.014919	-1.30884	0.000218313	-0.879205	0.0297545	-0.521087	0.386451
Solyc03g118190.4	Ethylene-responsive transcription factor	-0.949274	0.00418049	-1.37485	1.05262e-05	-0.847903	0.0298739	-0.422327	0.494919
Solyc08g068040.3	zinc finger FYVE domain protein	-0.946117	0.25058	-2.039	0.00276172	0.0521233	0.970166	1.145	0.280987
Solyc04g025430.1	Pentatricopeptide repeat-containing protein	-0.944787	0.217756	-1.47534	0.029163	-0.201589	0.871342	0.328959	0.820666
Solyc04g006970.4	Phosphoenolpyruvate carboxylase	-0.942914	0.00135499	-1.29364	2.16551e-06	-0.212293	0.633638	0.138437	0.822383
Solyc11g069560.2	glycosyltransferase family protein 2	-0.939916	0.292124	-1.48326	0.0483268	-2.0484	0.0099397	-1.50506	0.168891
Solyc11g012705.2	Pollen Ole e 1 allergen and extensin family protein	-0.939634	0.0938689	-0.0715697	0.911613	-0.632042	0.339527	-1.50011	0.0183648
Solyc11g062310.2	proteasome-associated protein ECM29 homolog	-0.939331	0.0171369	-1.36573	0.000111539	-0.309577	0.5609	0.116822	0.886041
Solyc12g049070.1	extensin-like	-0.938298	0.651312	2.54335	0.103808	-2.7089	0.145631	-6.19055	0.000425958
Solyc02g065530.4	Hexosyltransferase	-0.938256	0.0617079	-0.173104	0.752699	1.03521	0.0357586	0.27006	0.755675
Solyc08g006020.4	NAC domain-containing protein	-0.937102	0.467988	-2.47674	0.0197766	-2.18736	0.0903088	-0.647722	0.785987
Solyc02g036310.4	Malonyl-CoA decarboxylase family protein	-0.935066	0.084403	-1.33817	0.00596744	-0.575579	0.394443	-0.172479	0.879477
Solyc07g006130.3	Eukaryotic peptide chain release factor subunit 1	-0.933432	0.11229	-1.04057	0.0495869	-0.127916	0.896584	-0.0207797	0.987319
Solyc04g079910.4	Calcium uniporter protein 4, mitochondrial	-0.932698	0.405631	0.948495	0.280927	2.3652	0.00794401	0.484008	0.747646
Solyc11g069630.1	Peptidoglycan-binding lysin domain-containing protein	-0.931852	0.055366	-1.96562	1.65826e-05	-1.39618	0.0113949	-0.362408	0.737637
Solyc02g091250.1	Mediator of RNA polymerase II transcription subunit	-0.929883	0.37022	0.478024	0.618734	2.68742	0.00113441	1.27952	0.298006
Solyc09g064820.1	EID1-like F-box protein 3	-0.927406	0.361043	-1.03592	0.24054	1.92053	0.0259953	2.02904	0.0591499
Solyc10g086535.1	Unknown protein	-0.925332	0.209219	0.729072	0.224944	1.36454	0.0446513	-0.289862	0.796135
Solyc04g054740.3	myo-inositol-1-phosphate synthase	-0.924937	0.00161343	-0.0802942	0.824489	1.35345	5.57423e-07	0.508808	0.226804
Solyc09g082530.3	Leucine-rich repeat-containing protein	-0.919164	0.269915	-1.18219	0.0999211	-2.03389	0.00572571	-1.77087	0.0629927
Solyc09g072660.4	FAD-binding Berberine family protein	-0.915702	0.0270326	-1.62344	1.00142e-05	-0.734537	0.10365	-0.0268006	0.978631
Solyc10g055197.1	Dirigent protein	-0.913011	0.63503	1.8688	0.200739	-5.26734	0.0110065	-8.04915	0.000161334
Solyc07g052530.3	Peroxidase	-0.911975	0.347784	0.827706	0.331253	-2.66189	0.00231838	-4.40157	3.87523e-07
Solyc02g094400.4	Glycerophosphodiester phosphodiesterase GDPD2	-0.910364	0.0348726	0.248867	0.593571	-0.14823	0.831625	-1.30746	0.0055795
Solyc09g061700.3	Protein SULFUR DEFICIENCY-INDUCED 1	-0.91014	0.000896472	0.814681	0.00175523	1.04042	7.20659e-05	-0.684406	0.0515313
Solyc03g070430.1	Unknown protein	-0.909757	0.166049	-1.44371	0.0129062	-1.15818	0.109275	-0.624226	0.576892
Solyc01g009400.3	Peroxidase	-0.9093	0.534358	2.17449	0.0463573	-2.40165	0.107128	-5.48544	6.0854e-05
Solyc02g077520.3	O-methyltransferase	-0.909266	0.301196	-2.00956	0.00569394	-2.04921	0.0114297	-0.948919	0.459831
Solyc12g006240.2	Zinc finger protein CONSTANS-LIKE 9	-0.907999	0.000358067	-1.07726	6.69625e-06	-0.633697	0.0272053	-0.464436	0.249779
Solyc11g033288.1	Transaldolase	-0.905278	2.77648e-12	-1.00129	2.18439e-15	-0.258644	0.106879	-0.162629	0.480054
Solyc08g023640.1	Pentatricopeptide repeat-containing protein	-0.905064	0.154701	-1.30713	0.0213497	-0.139945	0.89711	0.262122	0.833379
Solyc09g090440.1	Pentatricopeptide repeat	-0.903958	0.138509	-1.15329	0.0347269	-0.0249145	0.981606	0.224414	0.848559
Solyc08g077320.3	Pentatricopeptide repeat-containing protein	-0.902806	0.163569	-1.77885	0.0024737	0.0937044	0.932926	0.969748	0.314834
Solyc08g005280.2	Cellulose synthase	-0.898955	0.390343	1.02261	0.24516	-0.717599	0.557776	-2.63917	0.0095528
Solyc12g005430.1	HXXXD-type acyl-transferase family protein	-0.898908	0.0679379	0.238691	0.645305	1.1595	0.0128082	0.0218966	0.984005
Solyc03g114820.3	Adenine nucleotide alpha hydrolases-like superfamily protein	-0.898705	0.150556	0.676841	0.222239	-1.17757	0.0920455	-2.75311	9.27484e-06
Solyc08g013950.1	Unknown protein	-0.898488	0.256521	-1.61119	0.0157494	-0.503504	0.615385	0.209202	0.889783
Solyc03g053000.4	C18orf8	-0.898399	0.0759883	-1.4854	0.000853474	0.0451184	0.960612	0.63212	0.395992
Solyc09g075470.2	DnaJ-like protein subfamily B member 6	-0.896905	0.0606375	1.34456	0.000356223	3.21906	2.82699e-18	0.977592	0.0432595
Solyc05g011940.4	Cytochrome	-0.893956	0.380815	-1.77145	0.0423823	-1.49164	0.18527	-0.614146	0.746075
Solyc01g104780.3	Vacuolar iron transporter-like protein	-0.89382	0.292491	2.1255	0.000243658	0.993082	0.253752	-2.02624	0.00530039
Solyc01g094170.3	Digalactosyldiacylglycerol synthase 2, chloroplastic	-0.893472	0.000218313	-0.268861	0.296235	1.09845	1.62318e-06	0.473834	0.160484
Solyc11g067210.1	Pentatricopeptide repeat-containing protein	-0.892003	0.0807273	-1.15399	0.0124596	-0.454751	0.506081	-0.192766	0.853129
Solyc05g007750.4	Anaphase-promoting complex subunit 2	-0.890039	0.00436762	-1.0102	0.000507055	0.158387	0.750279	0.278552	0.607137
Solyc02g086700.4	Glucan endo-1,3-beta-glucosidase	-0.888994	0.0816446	-1.95741	9.10961e-06	0.0529319	0.952811	1.12134	0.0790185
Solyc07g022770.1	Calcium-transporting ATPase	-0.885238	0.19497	-1.69464	0.00345188	-0.0916365	0.935287	0.717762	0.460732
Solyc11g051060.2	GDSL esterase/lipase	-0.880819	0.021759	-1.69398	1.58971e-06	-1.13349	0.00583943	-0.320334	0.674576
Solyc11g045160.3	Vacuolar protein sorting-associated protein, putative (DUF1162)	-0.8798	0.140751	-1.97761	7.83257e-05	-0.224973	0.800843	0.872832	0.272613
Solyc01g066200.1	Unknown protein	-0.878105	0.213711	0.407041	0.523812	1.41015	0.0263541	0.125001	0.919632
Solyc06g035980.4	Unknown protein	-0.876104	0.4514	2.48759	0.00419097	-3.48021	0.00278833	-6.84391	5.36914e-10
Solyc12g006340.3	Auxin Response Factor 6	-0.874731	0.0752506	-1.50373	0.000441884	0.242559	0.735109	0.871557	0.173752
Solyc01g087820.2	Subtilisin-like protease	-0.874116	0.00150271	-1.94146	2.43292e-15	-1.0634	5.86425e-05	0.00394065	0.99554
Solyc02g078700.3	LisH and RanBPM domains containing protein	-0.873157	0.0584495	0.234914	0.60867	1.05597	0.0174179	-0.0520967	0.953557
Solyc04g015690.4	Insulinase (Peptidase family M16) family protein	-0.872874	0.0829527	-1.04057	0.0207447	-0.395325	0.535876	-0.227627	0.802713
Solyc02g080910.4	Pectate lyase	-0.869719	0.571713	2.11463	0.0651105	-2.17442	0.159019	-5.15878	0.000254338
Solyc02g065510.1	Pentatricopeptide repeat-containing protein	-0.868957	0.154424	-1.50048	0.00464968	-0.309067	0.72271	0.322453	0.766683
Solyc09g091000.4	Pathogenesis-related protein STH-2	-0.868552	0.430221	-2.55257	0.00253139	-1.45954	0.150069	0.224473	0.908924
Solyc11g005310.1	RING/U-box superfamily protein	-0.866222	0.0982267	-1.40054	0.00247512	-0.390159	0.575069	0.144157	0.895181
Solyc03g007930.4	Unknown protein	-0.865749	0.325853	-1.54881	0.0385176	-1.08132	0.259851	-0.398265	0.804764
Solyc12g044710.1	hydroxyproline-rich glycoprotein family protein	-0.865608	0.436167	2.76802	0.00064841	-1.33259	0.249766	-4.96622	6.38356e-08
Solyc01g094380.2	O-glucosyltransferase rumi-like protein	-0.864927	0.173382	-1.77059	0.00134815	-1.0797	0.108535	-0.174035	0.898006
Solyc08g016720.1	9-cis-epoxycarotenoid dioxygenase2	-0.864235	0.0127972	-1.30068	3.28494e-05	-0.615758	0.109662	-0.179316	0.791733
Solyc05g052680.1	HXXXD-type acyl-transferase family protein	-0.863917	0.464148	-1.79716	0.0577686	-3.25846	0.00173113	-2.32523	0.10461
Solyc01g104110.4	11-S seed storage protein	-0.862823	0.439549	1.63701	0.0630693	-1.30327	0.242147	-3.8031	8.79799e-05
Solyc01g011090.4	Phospholipid-transporting ATPase	-0.860928	0.290701	-2.0153	0.00293124	-0.657776	0.492233	0.496595	0.711942
Solyc03g118790.3	Pentatricopeptide repeat-containing protein	-0.859843	0.0811686	-1.23855	0.00508341	0.413698	0.510165	0.792409	0.245548
Solyc08g067870.2	embryo defective 2410	-0.857302	0.245899	-2.05731	0.000626111	0.310471	0.760271	1.51047	0.0710542
Solyc11g072500.2	Dof zinc finger protein	-0.857248	0.00131684	0.671604	0.00706024	1.21252	9.32283e-07	-0.316328	0.438605
Solyc02g091070.3	Protein DETOXIFICATION	-0.855309	0.0141305	-1.22415	0.000150054	-0.965857	0.0135964	-0.597016	0.307908
Solyc04g007750.4	Sn-1 protein	-0.854635	0.141732	1.04902	0.0330517	1.49458	0.00381473	-0.409071	0.640246
Solyc07g041900.3	cysteine proteinase	-0.854094	1.21182e-05	-1.18376	8.12509e-11	-0.579464	0.00486285	-0.249793	0.442358
Solyc06g084030.3	Methyltransferase type 11	-0.853223	0.136024	0.294678	0.590594	1.58706	0.00137861	0.439164	0.580266
Solyc07g052460.3	transmembrane protein	-0.85257	0.12108	-1.24015	0.010472	-1.69844	0.00133582	-1.31087	0.0632199
Solyc12g005300.2	Chlorophyllase 2	-0.850456	0.0176249	-1.28014	8.07971e-05	-0.159257	0.783112	0.270427	0.673697
Solyc01g101015.1	Unknown protein	-0.850365	0.2949	-2.15314	0.00207561	-0.347336	0.761266	0.955439	0.424497
Solyc09g009250.3	Trihelix transcription factor GTL1	-0.85014	0.0868182	-1.09082	0.0142963	-1.13147	0.027551	-0.890794	0.207261
Solyc01g096440.4	Pentatricopeptide repeat-containing protein	-0.847632	0.225608	-1.90115	0.00228369	-0.32906	0.747306	0.724462	0.523158
Solyc04g072260.3	Midasin	-0.846945	0.019585	-1.09958	0.000811895	0.145904	0.800674	0.398541	0.473867
Solyc11g005320.1	RING/U-box superfamily protein	-0.846126	0.236215	-1.52047	0.0130052	-0.750064	0.3594	-0.0757188	0.958531
Solyc08g006150.3	Gamma-glutamylcyclotransferase	-0.846061	0.000881421	1.2167	1.62017e-07	1.30769	1.89126e-08	-0.755068	0.0136848
Solyc04g079070.4	Serine carboxypeptidase	-0.845317	0.0374184	-2.24289	1.25917e-09	-1.62768	6.40464e-05	-0.230104	0.796062
Solyc02g083480.3	Peroxidase	-0.844387	0.0550675	0.353159	0.417902	-0.582166	0.262371	-1.77971	5.28966e-05
Solyc01g009700.3	NL0E	-0.843745	0.175927	-1.27029	0.0205744	-0.0554037	0.960019	0.371144	0.733934
Solyc12g100110.1	Extensin-like protein Ext1	-0.842286	0.581683	2.52583	0.0270397	-3.12962	0.0116317	-6.49774	3.8108e-08
Solyc05g043330.3	GDSL esterase/lipase	-0.84153	0.149017	0.431396	0.424328	1.40239	0.00716186	0.12946	0.904327
Solyc11g072890.1	hypothetical protein	-0.839947	0.0104652	-1.01722	0.000763564	-0.34261	0.419945	-0.165337	0.798822
Solyc11g044840.2	LL-diaminopimelate aminotransferase	-0.839365	0.761117	-6.11935	0.00395857	-2.48026	0.318229	2.79973	0.430347
Solyc03g117250.4	Flotillin-like protein 2	-0.838605	0.0593298	-2.0017	3.73144e-07	-0.597281	0.245343	0.56581	0.421758
Solyc12g042210.2	Ethylene-responsive transcription factor	-0.836588	0.244245	-1.2559	0.044504	-0.237886	0.829213	0.181424	0.899985
Solyc12g100100.1	Extensin-like protein Ext1	-0.835581	0.717583	3.12214	0.0589437	-3.19307	0.13789	-7.15079	0.000425958
Solyc09g059260.4	Unknown protein	-0.832207	0.307681	-1.79396	0.00831177	-0.241833	0.841709	0.719917	0.545374
Solyc09g008620.3	Polyadenylate-binding protein	-0.830393	0.439004	-0.971205	0.298183	1.88929	0.031782	2.0301	0.0685885
Solyc04g071890.3	Peroxidase	-0.828561	0.0845504	-2.50126	2.61161e-10	-2.23088	3.01298e-08	-0.558175	0.421825
Solyc02g067280.1	RING/U-box superfamily protein	-0.824844	0.452767	-2.08182	0.0244677	0.323071	0.833314	1.58004	0.264304
Solyc07g049400.1	RING/U-box superfamily protein	-0.824312	0.122449	0.539149	0.265466	0.0437014	0.964294	-1.31976	0.0260933
Solyc05g007640.3	Non-specific serine/threonine protein kinase	-0.823675	0.00400776	-1.54845	1.63053e-09	-1.0433	0.000169279	-0.31853	0.501404
Solyc10g080380.1	Unknown protein	-0.822324	0.119712	0.183812	0.741624	-0.742941	0.216661	-1.74908	0.00153896
Solyc05g007890.4	Myb family transcription factor APL	-0.821196	0.001342	1.08473	8.57748e-07	1.34126	6.25009e-09	-0.564667	0.0717072
Solyc06g059860.3	patatin-like phospholipase domain protein	-0.820217	0.0519528	-1.07566	0.00436659	-0.476898	0.336392	-0.221455	0.772598
Solyc06g076560.2	Class I heat shock protein	-0.818932	0.00832493	1.48707	1.52036e-08	3.10731	4.13677e-35	0.801304	0.0212868
Solyc09g056130.4	Ribosomal protein L15	-0.814704	0.277051	-1.52541	0.0149299	-0.226264	0.839075	0.484438	0.683058
Solyc03g025350.3	Transporter arsB	-0.809127	0.409453	-1.75856	0.0290229	-1.17724	0.245343	-0.227816	0.906033
Solyc11g065990.2	Actin	-0.808403	0.0709314	1.05359	0.00374608	1.14529	0.00573065	-0.716702	0.179264
Solyc10g007300.2	Unknown protein	-0.807793	0.391165	-2.12974	0.00537783	-0.0820648	0.9566	1.23989	0.306375
Solyc12g040640.2	Beta-glucosidase	-0.804436	0.0641389	-0.244227	0.595749	-0.680207	0.143725	-1.24042	0.00986489
Solyc07g017990.3	DNA ligase	-0.80164	0.0690221	-1.49528	9.74183e-05	-0.477782	0.361698	0.215855	0.792838
Solyc06g064600.1	Pentatricopeptide repeat-containing protein	-0.796343	0.229824	-1.31734	0.0242171	-0.396753	0.671572	0.124248	0.929341
Solyc01g096410.4	Phosphatidylinositol 4-phosphate 5-kinase	-0.79589	0.0334459	0.163679	0.682469	1.22411	0.00031518	0.264545	0.661712
Solyc05g007510.4	RNA-directed RNA polymerase	-0.793918	2.68897e-05	-1.60865	2.41084e-20	-0.942195	4.82376e-07	-0.127464	0.742147
Solyc09g083200.4	Protein kinase-like domain-containing protein	-0.793482	0.199598	-1.69638	0.00104873	-1.00905	0.100479	-0.106156	0.930338
Solyc09g098080.4	Glycosyltransferase	-0.79324	0.847106	-7.58701	0.0128349	-4.5512	0.177296	2.24257	0.706279
Solyc09g075410.4	Pollen Ole e 1 allergen/extensin	-0.792387	0.635395	2.55949	0.0378313	-2.7667	0.0491208	-6.11857	3.60807e-06
Solyc02g088180.3	NAC domain-containing protein	-0.789428	0.10296	-2.16748	1.17871e-07	-1.55856	0.000408553	-0.180504	0.849417
Solyc10g083890.2	Alpha carbonic anhydrase 7	-0.787622	0.176454	-0.72774	0.170221	-1.41603	0.00980737	-1.47592	0.026974
Solyc06g053440.3	Serine/Threonine-kinase	-0.787502	0.266967	1.16534	0.0408468	0.883976	0.217633	-1.06887	0.193016
Solyc12g010290.1	Unknown protein	-0.786346	0.195181	-1.09533	0.0408618	0.338002	0.683337	0.646984	0.461291
Solyc08g041700.1	GRAS family transcription factor family protein	-0.781715	0.184145	-1.03397	0.0449467	-1.23884	0.0287028	-0.986587	0.202528
Solyc03g082420.3	Small heat shock protein, chloroplastic	-0.77835	0.135365	1.72478	3.00028e-05	2.66433	9.26465e-11	0.161193	0.857302
Solyc10g050890.2	nitrite reductase 2	-0.778008	1.83723e-05	-1.15579	6.79069e-12	-0.851218	1.4132e-06	-0.473433	0.0524075
Solyc06g053550.3	Peroxisomal membrane protein PMP22	-0.774834	0.0340343	-1.24719	0.000141571	-1.16536	0.00141543	-0.692999	0.195323
Solyc08g061520.3	Myosin	-0.774371	0.38035	-1.50395	0.0360284	-0.199031	0.87869	0.530549	0.689782
Solyc11g062100.1	E1-E2_ATPase domain-containing protein/HMA domain-containing protein/Hydrolase domain-containing protein	-0.774189	0.00501041	-1.22947	9.50497e-07	-0.318199	0.36487	0.137085	0.804411
Solyc08g016070.3	Guanine nucleotide exchange factor SPIKE 1	-0.773135	0.237004	-1.58477	0.00333713	0.141202	0.888162	0.952836	0.248338
Solyc12g010550.1	counting factor 45-1-like	-0.769169	0.185774	1.15519	0.0169988	1.70578	0.000530203	-0.218582	0.82684
Solyc07g063720.1	G-type lectin S-receptor-like serine/threonine-protein kinase	-0.767811	0.444077	-2.92628	0.000340396	-0.607563	0.609818	1.55091	0.226804
Solyc05g015480.3	molybdenum cofactor sulfurase-like	-0.766801	0.0408248	-1.15743	0.000567927	-1.03772	0.00584209	-0.647095	0.238167
Solyc03g033510.3	Armadillo repeat only 2	-0.766717	0.20367	0.226058	0.711696	1.25673	0.020993	0.263959	0.79357
Solyc05g008030.1	ATP-dependent DNA helicase RecG	-0.765985	0.142512	-1.34621	0.00346425	0.289659	0.691435	0.869881	0.216322
Solyc10g081840.3	Nuclear transcription factor Y subunit A	-0.765934	0.144815	0.617891	0.194597	1.13308	0.0196362	-0.250744	0.777616
Solyc02g032480.3	Nuclear pore complex protein NUP214	-0.764833	0.300813	-1.51023	0.0130247	0.229766	0.829263	0.97516	0.299874
Solyc05g010270.1	hypothetical protein	-0.763126	0.164283	0.912612	0.038045	1.85225	3.70499e-05	0.17651	0.840755
Solyc09g090600.3	acid phosphatase 1-like	-0.762887	0.15407	1.02245	0.0261081	0.13165	0.878688	-1.65369	0.00174568
Solyc11g007770.2	Glycosyltransferase family protein 64 protein C5	-0.761223	0.134267	-1.0641	0.0165271	-0.485344	0.412472	-0.182465	0.845162
Solyc06g072990.1	Protein RESPONSE TO LOW SULFUR 2	-0.752712	0.112794	1.40094	4.7279e-05	1.54498	0.000113046	-0.60867	0.242351
Solyc10g051130.3	Protein DETOXIFICATION	-0.752516	0.0434912	-1.0078	0.0030778	-0.565929	0.210126	-0.310641	0.652823
Solyc08g075670.2	Formin-like protein	-0.752472	0.341966	-1.88904	0.00268125	0.203894	0.859253	1.34046	0.14144
Solyc01g091090.4	Tubulin-folding cofactor D	-0.751811	0.0930619	-1.41413	0.000290624	-0.379091	0.506991	0.283226	0.721633
Solyc03g114860.4	alpha-1,4-glucan-protein synthase [UDP-forming] 2-like	-0.750539	0.0450899	-1.09397	0.000996736	-0.952758	0.00801236	-0.609323	0.236235
Solyc10g007870.3	Tumor-related protein	-0.749702	0.179761	0.32892	0.548751	-0.191007	0.823802	-1.26963	0.043955
Solyc08g066890.4	bark storage protein A-like	-0.747623	0.336779	-2.26349	0.000199769	-2.75069	1.01397e-05	-1.23483	0.192324
Solyc03g118320.1	Recombination factor protein RarA	-0.747389	0.104466	-1.16421	0.00483192	-0.0908213	0.907909	0.325998	0.690962
Solyc03g025610.3	Tripeptidyl-peptidase 2	-0.747275	0.138851	-1.44536	0.000730769	0.147123	0.851755	0.845212	0.187724
Solyc06g053610.3	R2R3MYB transcription factor 14	-0.746778	0.0017255	-0.903615	4.76148e-05	-1.22857	4.14162e-07	-1.07174	0.000137706
Solyc09g007520.3	Peroxidase	-0.746335	0.13855	-1.02489	0.0198961	-0.600008	0.273758	-0.321449	0.696484
Solyc03g112680.3	LRR receptor-like serine/threonine-protein kinase GSO1	-0.74625	0.00451624	-1.86991	2.66283e-14	-0.790939	0.00453435	0.332725	0.48137
Solyc02g082720.4	Protease Do-like 14-like protein	-0.745917	0.225421	0.0705932	0.913842	1.39746	0.0088419	0.580951	0.470786
Solyc02g014130.3	ENHANCER OF AG-4 protein 2-like	-0.74563	0.242822	-1.52031	0.00386846	0.121178	0.902414	0.89586	0.270033
Solyc02g014180.2	Zinc finger C3HC4 type (RING finger) protein	-0.744848	0.112979	-1.32807	0.000979383	0.0754744	0.923002	0.658694	0.301815
Solyc01g100120.4	Kinesin-like protein	-0.743195	0.212153	-0.0872366	0.892197	1.15429	0.034078	0.498331	0.556876
Solyc04g011440.4	ethylene-responsive heat shock protein cognate 70	-0.741773	0.043003	1.07742	0.000872741	3.36382	8.52353e-31	1.54463	9.8777e-06
Solyc04g005770.3	Pentatricopeptide repeat-containing protein	-0.741138	0.492806	-1.79139	0.0495381	-0.313477	0.839949	0.736775	0.669678
Solyc08g005890.3	HXXXD-type acyl-transferase family protein	-0.740089	0.0532478	-1.1644	0.000686567	-0.429074	0.364467	-0.00476567	0.995958
Solyc02g089560.4	Pentatricopeptide repeat	-0.73957	0.120817	-1.17192	0.00465091	-0.201675	0.774667	0.230679	0.785986
Solyc05g007630.3	Resistance protein R1	-0.738106	0.0881254	-1.58628	1.8794e-05	-1.23134	0.0024023	-0.383167	0.585144
Solyc04g078410.4	Pkinase domain-containing protein/S_locus_glycop domain-containing protein/B_lectin domain-containing protein	-0.737653	0.195516	-1.41879	0.003979	-0.603311	0.364467	0.0778235	0.94859
Solyc04g076500.4	BEACH domain	-0.734741	0.341646	-2.30508	0.000127368	-0.369478	0.709109	1.20086	0.189969
Solyc07g005100.4	Chitinase/lysozyme	-0.734051	0.532363	-2.89669	0.000791776	-2.17721	0.0218379	-0.0145651	0.994781
Solyc02g077400.4	Rac-like GTP binding protein	-0.733941	0.0652214	0.234546	0.5663	-0.113865	0.865143	-1.08235	0.0160451
Solyc10g006177.1	Unknown protein	-0.733755	0.297836	-1.48917	0.0122653	0.0726174	0.949052	0.828035	0.397109
Solyc07g022780.2	Calcium-transporting ATPase	-0.732	0.129645	-1.37791	0.000883722	0.131547	0.864243	0.77746	0.220225
Solyc02g092870.2	Nucleolar-like protein	-0.728013	0.473703	0.717679	0.407528	-1.10337	0.279791	-2.54906	0.00898271
Solyc10g080980.2	WAT1-related protein	-0.72701	0.142545	0.604495	0.18307	0.0568298	0.946069	-1.27467	0.0177361
Solyc11g008820.2	Endoglucanase	-0.726356	0.429032	-0.742056	0.351851	-2.50503	0.0010634	-2.48933	0.00622706
Solyc03g005980.3	NOD26-like intrinsic protein 1.1	-0.724538	0.233451	-1.5578	0.00241361	-1.17108	0.0495642	-0.337814	0.754734
Solyc04g015220.4	Disease resistance protein	-0.72431	0.523287	-2.25722	0.00845859	-1.94472	0.0397159	-0.411812	0.817378
Solyc09g010570.1	Para-hydroxybenzoic acid efflux pump subunit AaeB/fusaric acid resistance protein	-0.723632	0.25058	-1.9437	0.000149268	0.338953	0.68029	1.55902	0.0206263
Solyc10g055730.3	HXXXD-type acyl-transferase family protein	-0.723116	0.341966	1.30015	0.0168055	1.62493	0.00904618	-0.398338	0.684102
Solyc01g007190.3	Unknown protein	-0.722934	0.104692	1.19378	0.00162527	1.58825	3.12527e-05	-0.328458	0.638968
Solyc12g005940.2	1-aminocyclopropane-1-carboxylate oxidase 2	-0.721932	0.163972	-1.17655	0.00817914	-1.18761	0.0128073	-0.732985	0.292905
Solyc01g010910.2	MYB transcription factor	-0.72089	0.380308	0.714467	0.28662	1.66317	0.0138883	0.227818	0.857475
Solyc03g120900.3	WD40 repeat	-0.720248	0.11327	-1.21457	0.00216587	-0.966979	0.0313855	-0.472661	0.499741
Solyc02g079930.3	phosphosulfolactate synthase	-0.718944	0.00743882	1.36835	1.49149e-09	2.91879	1.52009e-41	0.831493	0.00259822
Solyc12g100090.1	Extensin-like protein Ext1	-0.718121	0.736076	2.54559	0.100252	-3.39899	0.0575056	-6.66271	0.000145806
Solyc01g107220.2	extensin-2-like	-0.717918	0.671555	1.94711	0.128439	-2.60044	0.0634753	-5.26547	0.000112716
Solyc12g100270.2	Fatty acid hydroxylase superfamily	-0.717717	0.272652	-3.19565	2.56496e-10	-2.94906	1.05939e-08	-0.47112	0.641796
Solyc07g039420.1	Disease resistance protein	-0.715573	0.267289	-2.43179	3.45591e-05	-2.2932	0.000958848	-0.576982	0.680759
Solyc06g068040.3	Pectin lyase-like superfamily protein	-0.71493	0.435034	-2.36409	0.00364082	-0.825529	0.436021	0.823627	0.598381
Solyc05g041220.3	Transcriptional regulator STERILE APETALA	-0.71426	0.418068	0.408328	0.598031	-1.27004	0.199958	-2.39263	0.014575
Solyc08g077910.3	Expansin-like B1	-0.713917	0.226231	-5.0129	1.00883e-24	-2.14053	1.31392e-05	2.15845	0.000581898
Solyc09g011670.4	Adenine nucleotide alpha hydrolases-like superfamily protein	-0.71254	0.0590613	-0.835426	0.0142089	-1.01282	0.00544427	-0.889939	0.0577813
Solyc01g090390.1	Pentatricopeptide repeat-containing protein	-0.711276	0.147381	-1.57243	0.000293184	-0.475435	0.436024	0.385718	0.657251
Solyc01g097680.2	Extensin-like protein Dif10	-0.70904	0.713967	1.30422	0.392968	-2.93526	0.0668468	-4.94852	0.00283828
Solyc12g100080.1	Extensin-like protein Ext1	-0.708821	0.607444	2.89248	0.00360554	-1.36763	0.293647	-4.96893	3.49998e-06
Solyc01g087410.4	Zinc finger, FYVE/PHD-type	-0.707772	0.0548723	-1.57005	1.116e-06	0.0457086	0.944248	0.907989	0.0459865
Solyc04g063300.3	Pentatricopeptide repeat-containing protein	-0.705274	0.322888	-1.25275	0.0387374	0.0718936	0.949845	0.619368	0.556026
Solyc11g018720.1	ALBINO3-like protein 2, chloroplastic	-0.705137	0.157021	-1.36729	0.00128156	0.169573	0.823312	0.831723	0.193836
Solyc04g049930.2	Unknown protein	-0.704716	0.209501	-1.54389	0.000870738	-0.019438	0.983576	0.819732	0.254819
Solyc06g035430.3	AT-hook motif nuclear-localized protein 3	-0.704573	0.0677819	-1.0684	0.00201736	-1.13308	0.00413952	-0.769253	0.170197
Solyc10g077105.1	Unknown protein	-0.701984	0.47406	0.985772	0.16978	1.72232	0.0286744	0.0345646	0.983444
Solyc04g071590.3	Abscisic acid stress ripening 3	-0.701422	0.572557	-2.6884	0.00503069	-3.00618	0.00504151	-1.0192	0.587038
Solyc02g050240.4	Oligopeptidase B	-0.701337	0.0656455	-1.11964	0.000808664	0.2694	0.593506	0.687705	0.164899
Solyc04g018090.2	Sodium/hydrogen exchanger, putative, expressed	-0.699852	0.267045	-1.60802	0.00293986	-0.127089	0.89907	0.781076	0.391371
Solyc03g120090.1	Pyridoxal 5'-phosphate synthase pdxS subunit	-0.699745	0.00619981	0.352485	0.168817	1.72635	3.14828e-15	0.674116	0.0277215
Solyc03g097850.1	Pentatricopeptide repeat-containing protein	-0.699705	0.253995	-1.16566	0.0269562	-0.0023681	0.99815	0.463582	0.633871
Solyc01g110880.1	Auxin-responsive protein SAUR21	-0.698665	0.474474	1.40368	0.0370261	1.25712	0.149892	-0.845226	0.422299
Solyc07g019670.4	Peroxisomal fatty acid beta-oxidation multifunctional protein	-0.697895	0.110154	-1.14032	0.00251025	-0.164741	0.802272	0.277686	0.701939
Solyc08g066010.2	Tetratricopeptide repeat (TPR)-like superfamily protein	-0.696854	0.146816	-1.69354	2.47777e-05	-0.104016	0.893471	0.892666	0.138354
Solyc04g014360.3	bHLH transcription factor 032	-0.694097	0.0589488	0.631253	0.0557316	0.278741	0.567431	-1.04661	0.00824
Solyc05g056390.2	10 kDa chaperonin	-0.692208	0.00342953	0.32549	0.176624	1.17926	3.10492e-08	0.161561	0.70419
Solyc09g089610.3	ethylene receptor-like protein (ETR6)	-0.692162	0.377478	-1.36727	0.0369024	-0.42235	0.679521	0.252756	0.859766
Solyc07g066230.4	receptor-like protein kinase BRI1-like 3	-0.690989	0.000248843	-1.41037	5.14923e-16	-0.739752	0.000112149	-0.0203663	0.965508
Solyc02g082160.2	Pentatricopeptide repeat	-0.688693	0.149539	-1.52226	0.000338381	-0.254513	0.715797	0.579059	0.440464
Solyc10g076260.2	Regulatory-associated protein of TOR 1	-0.687737	0.178654	-1.45427	0.000674673	0.152156	0.845809	0.918693	0.144694
Solyc06g042980.3	hypothetical protein	-0.684836	0.486402	-1.65991	0.0331908	-0.0693404	0.963606	0.905734	0.479427
Solyc01g108570.3	Alpha/beta-Hydrolases superfamily protein	-0.684713	0.291883	-1.21316	0.0251409	-0.361155	0.666261	0.167291	0.890023
Solyc07g049150.2	Dicer-like 3	-0.683995	0.00483549	-1.03809	2.72789e-06	-0.695443	0.00521353	-0.341343	0.378016
Solyc02g093480.4	Lysine ketoglutarate reductase trans-splicing protein (DUF707)	-0.682705	0.0627636	-0.137295	0.730055	-0.513502	0.235929	-1.05891	0.0133949
Solyc03g095680.2	SNF2-related	-0.681382	0.109738	-1.22093	0.000868334	0.0709047	0.919963	0.61045	0.294324
Solyc05g052280.3	Peroxidase	-0.680932	0.108251	-1.73767	7.61409e-07	-0.596399	0.182046	0.460337	0.450038
Solyc12g007240.3	hypothetical protein	-0.680379	0.189776	-0.260067	0.614985	-0.833716	0.139806	-1.25403	0.043955
Solyc01g108970.4	Phox domain-containing protein	-0.676601	0.450073	-1.9724	0.00984051	0.325773	0.786472	1.62157	0.145274
Solyc04g077870.3	Calcium-transporting ATPase	-0.675545	0.000124616	-1.13256	2.91794e-12	-0.533947	0.00363086	-0.0769297	0.838853
Solyc03g120390.3	auxin-regulated IAA15	-0.674185	0.183702	-1.07412	0.0135522	-0.636055	0.240333	-0.236122	0.791178
Solyc10g076240.3	Peroxidase	-0.672723	0.403648	-1.8834	0.00245859	-1.25054	0.0813275	-0.0398548	0.979925
Solyc09g010530.3	Cation/H(+) antiporter 20	-0.670067	0.268872	1.14197	0.0203372	1.01248	0.0716998	-0.799551	0.285034
Solyc12g056780.2	HSP20-like chaperone	-0.667227	0.00376726	0.44282	0.0462384	1.25883	7.08223e-10	0.148778	0.719532
Solyc08g079900.3	Subtilisin-like protease	-0.665554	0.663559	-5.43342	1.87253e-07	-4.86835	5.52766e-06	-0.100481	0.969708
Solyc04g072840.3	P-loop containing nucleoside triphosphate hydrolases superfamily protein	-0.663246	0.389015	-1.6874	0.00543355	-0.168035	0.881623	0.856118	0.383959
Solyc01g080490.2	DUF679 domain-containing protein	-0.661051	0.406117	-1.70084	0.0080061	-0.532875	0.567723	0.506918	0.681436
Solyc03g033840.4	AAA-ATPase At3g50940-like	-0.659424	0.503388	-1.55723	0.0420622	-1.00205	0.289194	-0.10425	0.951605
Solyc05g016460.2	mediator of RNA polymerase II transcription subunit 23	-0.656896	0.367621	-2.23026	6.86987e-05	-0.115118	0.91543	1.45825	0.0628247
Solyc08g074520.2	TATA-binding protein-associated factor BTAF1	-0.656529	0.403064	-1.84138	0.00262803	0.0868136	0.942365	1.27167	0.155584
Solyc01g044340.3	RBR-type E3 ubiquitin transferase	-0.654993	0.541506	-1.76731	0.0394938	0.23794	0.873652	1.35025	0.304831
Solyc04g039940.3	Pentatricopeptide repeat-containing protein, mitochondrial	-0.653785	0.24401	-1.07287	0.0251933	-0.233178	0.772196	0.185904	0.857302
Solyc04g076900.2	Symplekin	-0.65198	0.236215	-1.28276	0.0054044	0.285457	0.696291	0.916237	0.17713
Solyc02g066930.3	RNA-binding protein	-0.651678	0.0598325	0.269899	0.439195	1.26269	3.08601e-05	0.341111	0.506727
Solyc07g006560.3	Hypersensitive response assisting protein	-0.651516	0.180427	-0.903488	0.0334418	-1.04267	0.0254099	-0.790702	0.220634
Solyc11g020760.3	DEAD/DEAH box RNA helicase family protein	-0.651511	0.131328	-1.38809	0.000228454	-0.00575409	0.994565	0.730824	0.216322
Solyc05g051583.1	F-box family protein	-0.6504	0.497951	-1.54423	0.0430296	0.193409	0.886793	1.08724	0.36196
Solyc04g074880.2	purine permease 3-like	-0.649178	0.067657	-1.37954	7.04332e-06	-0.920292	0.00730219	-0.189925	0.775829
Solyc02g078350.3	Pentatricopeptide repeat	-0.64828	0.231164	-1.19063	0.0102951	-0.0639584	0.943629	0.478393	0.564158
Solyc05g015250.2	Mannosyl-oligosaccharide glucosidase GCS1	-0.647563	0.197742	-1.52197	0.000369863	-0.341629	0.599112	0.532776	0.478211
Solyc01g112340.3	Brefeldin A-inhibited guanine nucleotide-exchange protein 4	-0.647082	0.366699	-1.67626	0.00295177	-0.234774	0.813002	0.794399	0.387716
Solyc04g077240.4	SlBCAT6	-0.646486	0.348525	-1.20026	0.0368233	-1.29066	0.053388	-0.736888	0.463566
Solyc10g054860.2	Urb2/Npa2 family protein	-0.646419	0.0751469	-1.00788	0.00152699	-0.503636	0.202911	-0.14218	0.836586
Solyc02g091197.1	Unknown protein	-0.646058	0.125417	-1.15697	0.00177437	0.225584	0.705384	0.736498	0.190598
Solyc09g007270.3	Ascorbate peroxidase	-0.644823	0.0220769	1.35985	1.11014e-08	2.81567	6.00542e-36	0.810994	0.0078667
Solyc03g116900.3	Metal transporter Nramp3	-0.64424	0.136395	-1.14978	0.00184665	-0.422734	0.396645	0.0828034	0.92314
Solyc09g075070.3	Beta-glucosidase 1	-0.643848	0.00542807	-1.42864	2.80222e-12	-1.01952	2.1456e-06	-0.234728	0.542908
Solyc03g094010.3	Glutamate dehydrogenase	-0.641219	0.18892	-1.00372	0.0204204	-0.0916645	0.910432	0.270834	0.763459
Solyc04g071900.4	Peroxidase	-0.641113	0.0340719	-1.68897	4.34688e-11	-0.782305	0.00665906	0.265556	0.583981
Solyc01g081110.4	Pentatricopeptide repeat	-0.640022	0.317554	-1.15643	0.0319747	-0.182223	0.849276	0.334188	0.75484
Solyc01g015050.1	factor of DNA methylation 4-like	-0.638183	0.577431	-1.85035	0.0432027	-0.297154	0.849756	0.91501	0.566131
Solyc09g005610.4	Transcription factor	-0.636498	0.450646	0.199725	0.805692	1.46219	0.0389647	0.625963	0.56992
Solyc07g016215.1	Organ specific protein	-0.636164	0.0359291	-1.25768	1.58353e-06	-0.627289	0.0384462	-0.00577528	0.993183
Solyc09g082400.2	Pentatricopeptide repeat-containing protein	-0.635679	0.243244	-1.08013	0.0216975	-0.332918	0.651317	0.111538	0.920942
Solyc04g005380.3	Ninja-family protein AFP3	-0.635408	0.187004	0.507669	0.249042	1.69283	2.01085e-05	0.549755	0.397907
Solyc02g089740.3	Unknown protein	-0.635157	0.325593	-1.2725	0.0199912	0.0612777	0.953826	0.698617	0.444618
Solyc09g075600.3	GATA transcription factor-like protein	-0.635064	0.724396	3.37912	0.000257865	4.60119	1.85208e-05	0.587008	0.65893
Solyc02g066960.3	UDP-glycosyltransferase 83A1	-0.632477	0.191187	-1.36584	0.000951996	-0.672204	0.197409	0.0611566	0.952096
Solyc05g008310.4	S receptor kinase	-0.631788	0.276496	-1.26336	0.00856054	-0.642326	0.297381	-0.010756	0.992997
Solyc08g013900.3	Plant regulator RWP-RK family protein	-0.631062	0.246674	0.769598	0.0871839	1.26941	0.00651821	-0.13125	0.890369
Solyc03g115710.1	Receptor-like protein kinase THESEUS 1	-0.628654	0.532935	1.10527	0.159779	-1.74188	0.0640747	-3.4758	0.000110765
Solyc06g064980.3	GDSL esterase/lipase 5-like	-0.627459	0.506683	-0.390005	0.649183	-2.1263	0.0140852	-2.36376	0.0218655
Solyc06g071750.3	Octicosapeptide/Phox/Bem1p	-0.624561	0.0584152	1.16475	2.73815e-06	2.59618	3.17701e-26	0.806871	0.00490487
Solyc09g018340.2	ARM repeat superfamily protein	-0.624027	0.352825	-1.88411	0.0003535	-0.253101	0.781427	1.00698	0.213294
Solyc03g114900.3	COBRA-like protein	-0.623928	0.197429	-0.240219	0.621642	-0.734386	0.136069	-1.11809	0.0410955
Solyc07g007990.4	Nucleotide/sugar transporter family protein	-0.623288	0.572107	-1.12441	0.215057	-3.48911	0.00866624	-2.98799	0.0900987
Solyc11g062220.2	Zinc finger CCCH domain-containing protein 44	-0.622998	0.31182	-1.44486	0.003513	-0.0521058	0.958773	0.769754	0.326206
Solyc10g084950.3	Protein NRT1/ PTR FAMILY 5.7	-0.622818	0.0721756	0.803923	0.00787029	1.31053	1.1759e-05	-0.116216	0.855936
Solyc12g056730.1	LRR receptor-like kinase	-0.622403	0.245936	-1.20088	0.00746254	-0.796657	0.139571	-0.218176	0.81987
Solyc10g076670.3	2-oxoglutarate (2OG) and Fe(II)-dependent oxygenase superfamily protein	-0.621363	0.852608	-3.62071	0.144118	-5.76581	0.0432839	-2.76647	0.553953
Solyc02g088130.1	transmembrane protein	-0.621302	0.131323	-0.719053	0.0513317	-1.05887	0.00732947	-0.961118	0.0571943
Solyc02g079380.2	Pentatricopeptide repeat-containing protein	-0.6207	0.165065	-1.09017	0.00502495	-0.246955	0.694189	0.222512	0.785161
Solyc12g096250.2	HXXXD-type acyl-transferase family protein	-0.62066	0.215173	-1.37345	0.0012745	-0.11284	0.887462	0.639947	0.367616
Solyc10g006710.4	G-type lectin S-receptor-like serine/threonine-protein kinase	-0.619042	0.136721	-1.1913	0.000795596	-0.935856	0.0175	-0.363596	0.575767
Solyc11g011800.3	importin-5-like	-0.618541	0.527185	-1.87435	0.0213374	-0.0138008	0.993146	1.24201	0.343304
Solyc06g042960.3	hypothetical protein	-0.617734	0.350434	-1.78817	0.000618752	-0.242183	0.789511	0.92825	0.255984
Solyc06g071730.3	U-box domain-containing protein 52-like	-0.615624	0.188893	1.23329	0.000304164	1.46939	0.000121328	-0.379519	0.506474
Solyc05g021580.3	Serine/threonine-protein kinase TOR	-0.614864	0.778413	-3.9892	0.0171608	-1.32836	0.546295	2.04597	0.463035
Solyc07g063690.1	Calcium-binding protein PBP1	-0.613084	0.552407	-1.73432	0.0423668	-0.853826	0.460478	0.267406	0.895242
Solyc09g009370.4	Calcium-dependent lipid-binding family protein	-0.613013	0.026856	-1.14346	2.22351e-06	-0.013358	0.978814	0.517092	0.160315
Solyc05g010780.1	Pentatricopeptide repeat-containing protein	-0.610924	0.174188	-1.22575	0.00141772	-0.197974	0.760737	0.416855	0.543033
Solyc04g016540.2	Pentatricopeptide repeat	-0.609662	0.11015	-1.17565	0.000421814	0.0674709	0.9163	0.633463	0.225709
Solyc05g056400.3	Protein disulfide-isomerase	-0.608721	0.648991	-4.75437	0.000337553	-1.23337	0.354298	2.91228	0.148039
Solyc02g055470.2	hypothetical protein	-0.608393	0.431722	-1.98125	0.00153319	-0.0874861	0.94156	1.28537	0.169759
Solyc07g005500.2	Formin-like protein	-0.606556	0.448153	-1.80797	0.00333204	-0.157424	0.890826	1.04399	0.27342
Solyc03g116860.3	Acyl-CoA N-acyltransferases (NAT) superfamily protein	-0.606403	0.300953	-2.18369	1.04854e-05	-1.72784	0.00165368	-0.150553	0.909084
Solyc04g078170.2	ARM-repeat/Tetratricopeptide repeat (TPR)-like protein	-0.606026	0.595058	-1.85845	0.044396	-2.36871	0.0376775	-1.11629	0.552148
Solyc03g043895.1	Basic-leucine zipper domain-containing protein	-0.605984	0.364212	-1.8072	0.000644926	-0.969754	0.127998	0.231463	0.844068
Solyc12g094385.1	RING/U-box superfamily protein	-0.60371	0.051945	0.230358	0.469078	1.24749	3.64163e-06	0.413422	0.342739
Solyc04g014410.4	Receptor-like cytosolic serine/threonine-protein kinase RBK1	-0.603545	0.52032	0.39869	0.618703	1.5606	0.0397975	0.55837	0.639612
Solyc09g057910.3	N-alpha-acetyltransferase 25, NatB auxiliary subunit	-0.602986	0.22438	-1.18309	0.00431723	-0.00480937	0.995961	0.575298	0.398666
Solyc09g090990.2	Major allergen Pru ar 1	-0.601662	0.145371	-3.18126	2.41084e-20	-2.28058	8.38504e-11	0.299013	0.690962
Solyc07g008560.3	Purple acid phosphatase	-0.600981	0.0777208	-1.91916	9.45025e-12	-2.22349	1.82445e-15	-0.905305	0.0210722
Solyc09g061310.3	PPPDE putative thiol peptidase family protein	-0.599108	1.37549e-05	0.482009	0.000280801	1.51739	2.14518e-36	0.436269	0.00866525
Solyc03g007390.4	Pentatricopeptide repeat-containing protein	-0.597252	0.198418	-1.24756	0.0015155	0.171683	0.801383	0.821995	0.159205
Solyc10g079410.2	triacylglycerol lipase SDP1-like	-0.596619	0.369971	-1.40152	0.00971887	-0.0181979	0.986839	0.786708	0.370671
Solyc07g044800.2	Disease resistance protein	-0.594156	0.488369	-1.79505	0.0117048	-0.565415	0.579075	0.635484	0.642803
Solyc01g106000.4	Nicotinamidase 1	-0.593951	0.00765387	-1.26941	1.24187e-10	-0.844479	6.72171e-05	-0.169019	0.675408
Solyc06g076230.1	Unknown protein	-0.59315	0.222116	-1.18119	0.00505137	-0.195244	0.788879	0.392797	0.624766
Solyc09g074350.1	phosphopantothenoylcysteine decarboxylase subunit VHS3	-0.593127	0.479794	0.35671	0.623049	-0.900365	0.345636	-1.8502	0.0472472
Solyc10g076220.3	Peroxidase	-0.593002	0.500602	-2.6372	6.0091e-05	-1.23435	0.117062	0.809846	0.48026
Solyc06g008590.3	auxin-regulated IAA17	-0.592569	0.0239688	0.636712	0.00695855	1.02933	1.15526e-05	-0.199952	0.642927
Solyc08g005670.2	Phellandrene synthase	-0.592145	0.238009	0.366257	0.431786	-0.167293	0.824128	-1.12569	0.0409671
Solyc12g049150.1	Extensin-like protein Ext1	-0.592046	0.749398	2.87855	0.0259816	-3.89236	0.009917	-7.36296	5.07655e-07
Solyc01g109050.2	Glycosyl hydrolase family protein 43	-0.590671	0.136257	-1.41709	4.23701e-05	-0.898029	0.0257429	-0.0716124	0.935539
Solyc01g005370.3	Calcium-dependent protein kinase	-0.587343	0.272712	0.625431	0.162037	-0.3536	0.612942	-1.56637	0.00277947
Solyc07g052950.3	Unknown protein	-0.586414	0.3867	1.03616	0.0529392	2.2487	1.10322e-05	0.626133	0.456575
Solyc07g006765.1	Unknown protein	-0.585161	0.438699	-1.40666	0.02345	0.136037	0.902978	0.957536	0.329622
Solyc02g086880.4	formate dehydrogenase	-0.584841	0.221911	-0.962501	0.0169234	-1.17064	0.00490791	-0.792982	0.171278
Solyc04g016220.4	Glycosyltransferase	-0.584158	0.0608775	0.627924	0.0229788	1.02709	0.000208247	-0.184995	0.724351
Solyc11g043130.2	Phosphatidylinositol 4-kinase alpha 1	-0.584043	0.150277	-1.0131	0.00346823	-0.131907	0.832007	0.297147	0.64355
Solyc07g007260.4	Metallocarboxypeptidase inhibitor	-0.583639	0.110455	0.780277	0.014368	1.15355	0.000291811	-0.21037	0.731898
Solyc05g009090.3	Receptor-like protein kinase	-0.582066	0.756131	-3.16009	0.02345	-2.61643	0.103859	-0.0384062	0.991385
Solyc09g072700.4	Peroxidase	-0.581908	0.0383745	-1.46968	1.19629e-09	-2.0159	2.5426e-16	-1.12812	0.000219132
Solyc07g065920.4	Heavy metal-associated isoprenylated plant protein 41	-0.581047	0.114262	-1.40351	6.42281e-06	-0.577737	0.133434	0.244726	0.696606
Solyc02g078910.3	endonuclease AM238701	-0.579457	0.269593	-1.24833	0.00464448	-0.595518	0.30044	0.0733531	0.945037
Solyc03g061590.4	cell division cycle protein 27 homolog B-like	-0.57876	0.465271	-1.28551	0.0411686	0.447504	0.627796	1.15425	0.205137
Solyc09g008970.1	plant/protein	-0.576689	0.0765046	2.96802	2.82287e-35	4.46422	1.42406e-77	0.919513	0.00226978
Solyc03g098420.3	Pentatricopeptide repeat	-0.574785	0.281436	-1.28458	0.00326199	0.091183	0.910432	0.800973	0.22681
Solyc07g061800.4	Heme-binding-like protein	-0.574344	0.333811	0.94065	0.0476062	1.03598	0.049408	-0.479014	0.544552
Solyc02g094610.1	ARM repeat superfamily protein	-0.573178	0.114262	-1.11019	0.000344103	-0.09672	0.86859	0.440294	0.397127
Solyc11g066100.2	Heat shock protein 70	-0.571298	0.0065481	1.40129	1.02917e-14	3.35448	6.69983e-87	1.38189	2.27706e-13
Solyc12g089130.2	Sec14p-like phosphatidylinositol transfer family protein	-0.570246	0.0987748	-1.13768	0.000127368	-0.784529	0.0192641	-0.217097	0.722057
Solyc01g106500.4	Receptor-like protein kinase	-0.567608	0.553077	-2.40974	0.000688888	-1.83407	0.0189074	0.00805492	0.996522
Solyc01g010710.4	Carboxypeptidase	-0.567042	0.0483326	-1.13627	5.43812e-06	-0.5869	0.0455298	-0.0176719	0.979079
Solyc06g076670.3	RNA-binding (RRM/RBD/RNP motifs) family protein	-0.564325	0.00616143	0.993877	4.91826e-08	2.36438	2.04e-44	0.806175	0.000153495
Solyc07g007850.2	SPOC domain / Transcription elongation factor S-II protein	-0.559235	0.443679	-1.61223	0.0044398	-0.247248	0.800454	0.805747	0.382667
Solyc05g046310.3	DBH-like monooxygenase	-0.559142	0.0114483	1.29724	5.79346e-13	2.91314	3.21964e-64	1.05676	2.25901e-08
Solyc01g109080.3	Serine/threonine-protein kinase SMG1	-0.558086	0.240498	-1.27778	0.000976024	-0.153878	0.825691	0.565816	0.37131
Solyc12g089010.3	ATP-dependent RNA helicase	-0.557405	0.398317	-1.80496	0.000849511	-0.106113	0.915006	1.14144	0.162593
Solyc11g008630.3	HXXXD-type acyl-transferase family protein	-0.556765	0.0373024	0.105385	0.723806	1.0848	3.84355e-06	0.422645	0.245548
Solyc03g098490.1	DUF761 domain-containing protein/DUF4408 domain-containing protein	-0.555248	0.0943971	-1.2996	5.6979e-06	-0.52809	0.1397	0.21626	0.716935
Solyc12g088190.2	Amino acid permease	-0.555229	0.257771	0.46119	0.296052	1.00216	0.0209096	-0.0142545	0.988347
Solyc03g120020.4	HCO3-transporter family	-0.555168	0.545097	1.70582	0.00985831	1.77525	0.0134645	-0.485734	0.690962
Solyc01g008510.3	photosystem II 5 kDa protein, chloroplastic-like	-0.552706	0.396948	1.04251	0.0441126	1.84148	0.000283967	0.246264	0.810477
Solyc02g079480.1	FAD-binding Berberine family protein	-0.550115	0.303764	0.189161	0.718124	1.35514	0.00209995	0.615865	0.357478
Solyc10g081880.3	Pentatricopeptide repeat	-0.54798	0.275537	-1.47375	0.000309362	-0.0427789	0.959431	0.882991	0.148039
Solyc02g031860.3	MAP kinase kinase kinase 12	-0.547075	0.147	-1.14155	0.000305477	-0.0826312	0.890961	0.511841	0.313116
Solyc12g007260.2	Xyloglucan endotransglucosylase/hydrolase	-0.546193	0.694609	3.49522	0.00015375	-3.72328	0.0109854	-7.76468	1.6135e-08
Solyc05g005280.4	Poly [ADP-ribose] polymerase	-0.544524	0.489007	-1.40488	0.0211169	-1.36599	0.0415095	-0.505633	0.652949
Solyc05g006190.2	Unknown protein	-0.54251	0.843899	3.04968	0.1056	-2.76656	0.244197	-6.35875	0.0053371
Solyc01g066730.4	Transcription factor, MADS-box	-0.539992	0.442335	-1.19354	0.0407347	-0.452523	0.598363	0.201028	0.879477
Solyc08g078330.4	2-oxoglutarate (2OG) and Fe(II)-dependent oxygenase superfamily protein	-0.539253	0.492015	1.21223	0.0354556	0.777607	0.307879	-0.973875	0.256226
Solyc04g008900.4	Transmembrane protein, putative (DUF247)	-0.538494	0.395137	-1.38041	0.00645395	-0.98511	0.0985941	-0.14319	0.905999
Solyc02g082150.1	BnaCnng18720D protein	-0.538306	0.522523	1.28096	0.0420751	0.481567	0.614629	-1.3377	0.12738
Solyc09g091990.3	Receptor like protein kinase S.2	-0.537625	0.329104	-1.382	0.00168672	-0.405515	0.523386	0.43886	0.579818
Solyc07g025210.2	Pentatricopeptide repeat-containing protein	-0.537198	0.200701	-1.2111	0.000514703	-0.159914	0.79349	0.513993	0.373018
Solyc11g012980.1	Ethylene-responsive transcription factor	-0.536934	0.310653	1.11993	0.00583868	0.391382	0.527866	-1.26548	0.0145612
Solyc07g053360.4	Late embryogenesis abundant protein	-0.536752	0.533973	1.90053	0.00146753	1.75652	0.00819699	-0.680765	0.491755
Solyc11g006630.1	Disease resistance protein	-0.536282	0.423139	-1.85787	0.000711176	-0.542243	0.473813	0.779343	0.412871
Solyc02g086990.4	Cyclic nucleotide-gated ion channel-like protein	-0.53611	0.160082	-1.14977	0.000597936	0.317852	0.499767	0.931509	0.0434181
Solyc02g032660.3	Protein DETOXIFICATION	-0.535233	0.105194	-1.05622	0.000277262	-1.03298	0.001688	-0.511988	0.32402
Solyc09g150126.1	Unknown protein	-0.534258	0.22176	-1.97841	1.10806e-07	-0.432268	0.391043	1.01189	0.0664017
Solyc02g067560.1	Inactive receptor kinase	-0.534084	0.0765265	-1.05746	6.55688e-05	-0.624781	0.0465433	-0.101404	0.872323
Solyc11g066860.2	hypothetical protein	-0.5329	0.0162418	0.612218	0.00216538	1.2415	6.54596e-11	0.0963803	0.815978
Solyc12g036120.1	ABC transporter C family member 2	-0.53247	0.430666	-1.18047	0.0280844	-0.197351	0.833676	0.450645	0.644335
Solyc08g005950.2	guanine nucleotide-binding protein subunit gamma 2-like	-0.532455	0.654516	-0.915078	0.351055	-2.83834	0.0279042	-2.45572	0.157529
Solyc12g049560.2	Ethylene-responsive transcription factor	-0.532208	0.0173865	0.349041	0.103656	1.19805	4.90416e-10	0.316796	0.319515
Solyc09g009920.1	F-box domain	-0.5322	0.062383	-1.09263	1.16693e-05	-0.149635	0.724968	0.410798	0.327885
Solyc02g032840.1	Unknown protein	-0.531643	0.29748	0.535557	0.215774	-0.317247	0.630983	-1.38445	0.00659607
Solyc12g006350.3	Auxin response factor	-0.531465	0.366789	-1.06626	0.0249931	-0.0628877	0.944666	0.47191	0.565638
Solyc11g007220.2	Peroxidase	-0.530996	0.790765	2.77421	0.0450436	-2.08535	0.221739	-5.39055	0.000560716
Solyc01g060050.3	WD40 domain-containing protein	-0.529714	0.436166	-1.35474	0.0112654	0.186928	0.843525	1.01195	0.199873
Solyc02g094180.3	Peroxidase	-0.528223	0.273794	-1.69959	8.74481e-06	-1.63244	4.42512e-05	-0.461073	0.505936
Solyc06g066160.3	Isoflavone reductase	-0.527467	0.501765	-1.27242	0.041056	0.395609	0.672852	1.14056	0.207166
Solyc04g010180.4	LOW QUALITY PROTEIN: uncharacterized protein LOC110670528	-0.526613	0.391006	-1.44439	0.00274335	-0.194677	0.818798	0.723103	0.354797
Solyc02g094530.1	Nuclear factor related to kappa-B-binding protein	-0.526073	0.398099	-1.2314	0.0124198	0.282409	0.720676	0.987737	0.164092
Solyc09g098030.4	Geraniol 8-hydroxylase	-0.525787	0.164867	-1.53638	6.60991e-07	-1.18082	0.000324126	-0.170225	0.80098
Solyc02g090045.1	DNA mismatch repair protein MLH3	-0.525459	0.459494	-1.49994	0.00990555	-0.246921	0.800976	0.727562	0.462621
Solyc06g060410.3	Phosphatidylinositol-4-phosphate 5-kinase, putative	-0.525326	0.238066	-1.3052	0.000428566	-1.13448	0.00578985	-0.354611	0.629442
Solyc11g006520.2	Disease resistance protein	-0.524714	0.141312	-1.09375	0.000339679	-0.199877	0.688837	0.369158	0.491378
Solyc02g079500.4	Peroxidase	-0.524209	0.545957	-2.22204	0.000434676	-1.13282	0.138219	0.565014	0.632801
Solyc06g064750.1	Reistance protein F	-0.523009	0.433798	-1.14142	0.0352053	-0.781468	0.24749	-0.163053	0.896751
Solyc10g085880.1	UDP-glycosyltransferase 73C4	-0.521707	0.616965	1.61871	0.0373459	0.889878	0.374919	-1.25054	0.283664
Solyc12g055700.3	LL-diaminopimelate aminotransferase	-0.519689	0.424063	-1.79841	0.000344267	-1.2588	0.025257	0.0199199	0.987614
Solyc02g030100.4	Vacuolar protein sorting-associated protein 54, chloroplastic	-0.515298	0.435034	-1.33572	0.00965065	0.0191577	0.985262	0.839581	0.293461
Solyc05g015800.3	Alcohol acyl transferase	-0.515049	0.227619	-1.45905	2.17503e-05	-0.2593	0.633638	0.684703	0.198401
Solyc04g076620.4	E3 ubiquitin-protein ligase UPL2	-0.513693	0.157102	-1.03719	0.000659528	-0.0818293	0.886882	0.44167	0.37549
Solyc06g071770.4	PB1 domain, Zinc finger, ZZ-type, UBA-like, Next to BRCA1, central domain protein	-0.51094	0.13856	-1.13385	8.6697e-05	-0.515021	0.14703	0.107891	0.867994
Solyc04g072300.1	Ethylene-responsive transcription factor	-0.510651	0.580576	-1.05286	0.161743	-2.18798	0.015974	-1.64577	0.198592
Solyc02g084970.4	Phosphatidic acid phosphatase	-0.510362	0.490074	-1.26475	0.0336475	-1.9856	0.00362405	-1.23121	0.222646
Solyc03g117630.1	Heat shock 70 kDa protein	-0.509159	0.115233	0.715084	0.00887492	2.09869	4.4192e-17	0.874443	0.00686746
Solyc08g067500.1	Non-specific lipid-transfer protein	-0.507981	0.499768	0.467929	0.470338	-1.10183	0.110904	-2.07774	0.00245655
Solyc03g096430.1	Unknown protein	-0.503432	0.657593	-2.20263	0.00720742	-2.62134	0.00192247	-0.922137	0.510701
Solyc12g096480.1	Protein GLUTAMINE DUMPER 4	-0.503155	0.24203	1.15685	0.000460767	0.818198	0.0358577	-0.841811	0.0653551
Solyc09g014730.3	Protein kinase domain	-0.502249	0.683127	2.00961	0.0198194	-2.85201	0.0123903	-5.36387	9.52546e-07
Solyc02g091920.3	xyloglucan endotransglucosylase-hydrolase 7	-0.50207	0.0761571	0.872053	0.000341429	1.48401	2.06218e-10	0.109892	0.835157
Solyc11g062010.3	Chromatin structure-remodeling complex protein SYD	-0.501917	0.319941	-1.32088	0.00092561	-0.176201	0.801274	0.642757	0.309897
Solyc05g007830.3	expansin12	-0.500583	0.280331	1.35975	0.000207504	1.05199	0.00809901	-0.808338	0.132615
Solyc03g033530.4	DNA-(apurinic or apyrimidinic site) lyase	-0.498887	0.46873	-1.17766	0.0321655	-0.404747	0.620094	0.274026	0.808559
Solyc03g093150.3	Pentatricopeptide repeat-containing protein	-0.498786	0.315938	-1.36143	0.000658126	-0.595887	0.240566	0.266758	0.742551
Solyc03g120080.4	periodic tryptophan protein 2 homolog	-0.496307	0.155455	-1.04157	0.000378699	-0.507643	0.15863	0.0376241	0.957278
Solyc05g005840.4	WAT1-related protein	-0.496149	0.18709	-1.33874	1.84843e-05	-1.229	0.000256515	-0.386406	0.505779
Solyc03g080195.1	Unknown protein	-0.495749	0.16512	-1.34204	6.3549e-06	-0.453672	0.239688	0.392618	0.451126
Solyc06g074320.3	Transcription factor TGA2	-0.494775	0.322679	-1.23029	0.00229111	-1.0658	0.0163706	-0.330284	0.67278
Solyc02g084510.3	Zinc finger CCCH domain-containing protein 19	-0.4938	0.409951	-1.41414	0.00254013	-0.310324	0.675345	0.610013	0.436792
Solyc03g113130.3	plant cysteine oxidase 2-like	-0.491906	0.415681	-1.40144	0.00356529	-1.5815	0.0026349	-0.671967	0.433238
Solyc06g050930.3	Cytosolic endo-beta-N-acetylglucosaminidase-like protein	-0.485352	0.153522	-1.27613	5.17284e-06	-0.73712	0.0197121	0.0536612	0.936947
Solyc04g050550.3	Pentatricopeptide repeat-containing protein	-0.484996	0.29748	-1.06054	0.00546541	0.133275	0.845639	0.708816	0.217144
Solyc12g038523.1	Cleavage stimulation factor subunit 50	-0.48486	0.498144	-1.18157	0.040938	0.153359	0.881623	0.850072	0.351249
Solyc04g006940.4	Unknown protein	-0.483155	0.222504	-1.6724	2.79073e-07	-0.913822	0.0125343	0.275423	0.681156
Solyc07g008090.4	Transducin family protein / WD-40 repeat family protein	-0.481719	0.268357	-1.33148	0.000126115	-0.168524	0.781427	0.681239	0.200197
Solyc10g005335.1	Unknown protein	-0.480634	0.607417	-1.57244	0.0280844	-0.0968095	0.942911	0.994996	0.384489
Solyc11g028165.1	sister-chromatid cohesion protein 3	-0.478132	0.33546	-1.34961	0.0010008	0.357378	0.534628	1.22886	0.0224117
Solyc02g063020.3	Major facilitator superfamily protein	-0.477487	0.0766712	-1.26325	7.75383e-08	-1.2085	1.98576e-06	-0.422739	0.322159
Solyc06g076400.3	Protein phosphatase 2C	-0.47743	0.0872569	0.641726	0.00873758	1.35631	4.16526e-09	0.237158	0.57982
Solyc01g091830.3	hypothetical protein	-0.476888	0.559861	-0.671736	0.321098	-1.54388	0.0246935	-1.34903	0.138553
Solyc05g048860.3	DEAD-box ATP-dependent RNA helicase 8	-0.476276	0.406414	-1.06174	0.0230645	0.108957	0.898207	0.694416	0.352441
Solyc10g086090.2	Ethylene-responsive proteinase inhibitor 1	-0.476138	0.618634	-2.93631	0.000145515	-0.921041	0.328278	1.53913	0.207987
Solyc07g008630.1	Ethylene-inducing xylanase receptor 2	-0.474943	0.650907	-1.68074	0.0335194	-0.482835	0.691878	0.722957	0.604965
Solyc07g032155.1	Unknown protein	-0.474882	0.418028	-1.9368	1.04854e-05	-0.199842	0.799338	1.26207	0.0362482
Solyc09g018460.1	GRAS5	-0.473193	0.576229	-1.60622	0.015368	-0.784131	0.362698	0.3489	0.803574
Solyc06g005330.3	R2R3MYB transcription factor 59	-0.472563	0.710941	2.46969	0.00178492	2.94885	0.000504192	0.00659876	0.997228
Solyc11g017170.1	Phospholipid-transporting ATPase	-0.472307	0.420823	-1.14823	0.0128689	-0.31534	0.657669	0.360581	0.675997
Solyc04g011840.1	Glutaredoxin	-0.470639	0.763623	0.216255	0.872214	2.56656	0.0193606	1.87966	0.191527
Solyc11g005940.3	Pentatricopeptide repeat	-0.469795	0.2681	-1.1621	0.000720872	-0.264626	0.61609	0.427676	0.463118
Solyc11g022460.3	C2 calcium/lipid-binding plant phosphoribosyltransferase family protein	-0.469285	0.244292	-1.00895	0.00234563	0.129752	0.826737	0.669419	0.169688
Solyc04g074790.3	RING/U-box superfamily protein	-0.467283	0.537882	-1.79402	0.00189818	-0.315871	0.73787	1.01086	0.263862
Solyc01g057850.4	nuclear export mediator factor NEMF-like	-0.466001	0.454604	-1.51799	0.00146381	-0.321633	0.66979	0.730357	0.343856
Solyc12g013620.2	jasmonic acid 2	-0.465463	0.432239	-1.15442	0.0125517	-0.467417	0.461133	0.221541	0.815548
Solyc07g053120.4	G-type lectin S-receptor-like serine/threonine-protein kinase	-0.465016	0.134305	-1.05808	6.67908e-05	-0.668409	0.0286581	-0.0753441	0.908924
Solyc09g075710.1	Alpha/beta-Hydrolases superfamily protein	-0.461513	0.117056	0.154451	0.612199	1.09164	1.20272e-05	0.475675	0.206413
Solyc09g097760.3	Glycine-rich protein	-0.457812	0.750404	-2.32107	0.0217848	-0.0988663	0.960612	1.76439	0.241237
Solyc03g059400.1	Sister chromatid cohesion protein	-0.455369	0.685402	-2.52475	0.00355328	-0.245932	0.869535	1.82345	0.15349
Solyc08g074510.1	TATA-binding protein-associated factor BTAF1	-0.455032	0.623503	-1.52405	0.03136	0.0245623	0.985906	1.09358	0.319245
Solyc08g077740.1	I-7	-0.454958	0.673204	-2.21717	0.00636119	-0.927672	0.377407	0.83454	0.567416
Solyc03g115400.2	RNA helicase family protein	-0.454209	0.531445	-1.44025	0.0103886	-0.158012	0.877707	0.828031	0.360128
Solyc06g068160.3	SNF4	-0.453574	0.573394	1.75328	0.00098531	1.96888	0.000635193	-0.237975	0.825646
Solyc09g089740.3	2-oxoglutarate (2OG) and Fe(II)-dependent oxygenase superfamily protein	-0.453314	0.360604	-1.01748	0.0125789	-0.225422	0.735697	0.338747	0.661939
Solyc03g120970.3	Non-heme dioxygenase N-terminal domain	-0.453086	0.12915	0.926308	0.000159266	1.07522	1.94807e-05	-0.30417	0.463118
Solyc11g008220.3	Unknown protein	-0.449795	0.334918	-1.69648	6.23451e-06	-0.390342	0.46117	0.856343	0.137285
Solyc03g113850.1	Transducin/WD40 repeat-like superfamily protein	-0.449784	0.589326	1.53519	0.00708639	1.73876	0.00497386	-0.246216	0.832629
Solyc02g068900.3	Glutathione S-transferase	-0.449101	0.000722805	-1.06515	2.33347e-19	-1.05319	1.30877e-18	-0.437136	0.00716584
Solyc02g031910.2	PB1 domain-containing protein/Pkinase_Tyr domain-containing protein	-0.447894	0.224242	-1.02937	0.000611123	-0.0658928	0.907909	0.515579	0.272555
Solyc05g014100.3	Alpha/beta-Hydrolases superfamily protein	-0.445871	0.36205	-1.18052	0.0022701	-0.177834	0.790338	0.556819	0.378753
Solyc02g081690.1	Glycosyltransferase	-0.445638	0.24613	-1.1777	0.000144119	-0.561137	0.137726	0.170927	0.794747
Solyc05g051850.3	putative myo-inositol-1-phosphatase	-0.444341	0.0891381	1.65396	5.10993e-15	2.02486	5.92104e-23	-0.0734389	0.885575
Solyc04g010300.4	ABC transporter B family member 20	-0.444058	0.669809	-1.66521	0.0322682	-0.395191	0.75066	0.825957	0.531473
Solyc02g066970.1	hypothetical protein	-0.443819	0.573198	1.2707	0.0270611	0.725919	0.336878	-0.988602	0.24668
Solyc01g010220.3	Copia-like polyprotein/retrotransposon	-0.443187	0.105453	0.0664537	0.825709	1.15528	3.48219e-07	0.645638	0.0322032
Solyc08g067740.4	Unknown protein	-0.443178	0.496076	-1.15253	0.0280587	-0.426475	0.575014	0.282874	0.798285
Solyc09g010910.3	Unknown protein	-0.441074	0.724203	-2.63802	0.0105786	0.476018	0.741886	2.67297	0.0519155
Solyc01g015293.1	Unknown protein	-0.441067	0.371127	-1.30154	0.0018593	0.019988	0.980319	0.880461	0.166731
Solyc02g084980.3	Hexosyltransferase	-0.440784	0.196647	0.474787	0.112398	1.09449	0.000119712	0.178917	0.745244
Solyc09g005330.3	HEAT repeat-containing protein	-0.439638	0.477955	-1.09862	0.0219764	0.153428	0.857654	0.812406	0.259527
Solyc06g076020.3	heat shock protein 70 kD	-0.439032	0.153519	0.608222	0.0227436	2.03584	1.32898e-17	0.988584	0.00100587
Solyc09g005120.3	DnaJ protein ERDJ3A	-0.437562	0.0229564	0.761908	3.12522e-06	2.07093	1.0599e-42	0.871463	4.50392e-07
Solyc06g083190.4	Peptidylprolyl isomerase	-0.435318	0.00586065	0.32316	0.0337003	1.38675	9.76116e-26	0.628272	0.000121076
Solyc01g087850.2	serine protease SBT3	-0.434668	0.327198	-1.53893	6.1592e-06	-1.12538	0.00210334	-0.0211145	0.982442
Solyc11g008880.2	CRIB domain	-0.433892	0.431454	1.17245	0.00379436	0.617394	0.246502	-0.988944	0.0766559
Solyc03g096070.3	Phosphoinositide phospholipase C	-0.433247	0.284083	-1.44293	1.0535e-05	-0.891585	0.0158872	0.118103	0.880625
Solyc06g010010.3	MLO-like protein	-0.430889	0.61229	-1.54546	0.0212799	-2.37303	0.00308761	-1.25846	0.322159
Solyc09g005210.4	Protein LURP-one-related 8	-0.430182	0.605454	-1.06385	0.10395	-1.99216	0.00527828	-1.35849	0.182622
Solyc07g009410.4	F-box/kelch-repeat protein	-0.430128	0.279352	-1.04214	0.00127046	-0.437099	0.298859	0.174916	0.798594
Solyc02g086070.2	Zinc transporter	-0.429288	0.407073	-1.02993	0.0131189	-0.286051	0.655516	0.314586	0.693234
Solyc03g115230.3	Solanum lycopersicum heat shock protein	-0.42875	0.0479496	1.89871	5.23717e-28	3.82144	5.95413e-117	1.49398	1.93735e-16
Solyc07g041510.3	RNA polymerase-associated protein CTR9-like protein	-0.427548	0.278381	-1.10288	0.000483176	0.150421	0.783967	0.825753	0.0571943
Solyc10g083670.3	Glucomannan 4-beta-mannosyltransferase 2	-0.427308	0.0616803	0.364252	0.0839959	1.12028	4.62893e-09	0.328721	0.288003
Solyc01g091270.3	myeloid leukemia factor	-0.426497	0.122548	1.08268	1.3203e-06	2.20002	1.35737e-25	0.690848	0.0188163
Solyc09g150101.1	Unknown protein	-0.425582	0.518478	-1.92948	0.000128653	-1.14725	0.0455603	0.356649	0.734864
Solyc01g090630.4	2-oxoglutarate (2OG) and Fe(II)-dependent oxygenase superfamily protein	-0.42404	0.668086	-0.784025	0.321582	-2.13507	0.00579944	-1.77509	0.0814962
Solyc06g065255.1	Unknown protein	-0.423019	0.550312	-1.3277	0.0206617	0.146575	0.884166	1.05125	0.22501
Solyc10g081390.1	Unknown protein	-0.420513	0.776186	1.45991	0.164169	-1.97706	0.140904	-3.85748	0.0032688
Solyc09g063150.3	Glutathione S-transferase	-0.420494	0.488396	-1.77749	0.000145863	-1.94293	0.000113183	-0.585936	0.511994
Solyc10g079155.1	Unknown protein	-0.419981	0.585829	-1.71518	0.00639119	-0.174905	0.872612	1.1203	0.257508
Solyc09g015020.1	Class I heat shock protein	-0.419438	0.366214	2.30222	5.29202e-14	3.66555	7.6043e-34	0.94389	0.0131986
Solyc12g098810.2	Chitinase-like protein	-0.418662	0.119588	0.845263	0.00013451	1.92527	1.18481e-20	0.66135	0.0205578
Solyc03g116560.1	Pentatricopeptide repeat	-0.418253	0.221472	-1.39351	4.69212e-07	-0.438891	0.218647	0.536366	0.226916
Solyc08g079870.3	subtilisin	-0.417192	0.726353	-3.77042	2.16933e-06	-2.88115	0.000637156	0.472083	0.779867
Solyc11g067000.3	Pleiotropic drug resistance protein 2	-0.415847	0.818079	-3.64644	0.0125258	-3.17384	0.0517312	0.0567515	0.98925
Solyc09g075950.1	Heat shock protein 70 kDa	-0.414665	0.163877	0.873423	0.000201062	2.25639	3.6925e-25	0.968304	0.000161442
Solyc01g106310.3	Unknown protein	-0.412847	0.401105	0.869548	0.01846	1.58853	1.37188e-05	0.306137	0.637312
Solyc07g018340.3	DNA mismatch repair protein MutS	-0.411549	0.425009	-1.3055	0.00098531	-0.0521504	0.94686	0.841797	0.149304
Solyc08g067060.2	Pentatricopeptide repeat	-0.40845	0.44828	-1.31612	0.00136096	-0.285906	0.658004	0.621759	0.350369
Solyc04g051690.4	WRKY transcription factor 51	-0.407062	0.652469	-1.59177	0.0162646	-1.88639	0.00651072	-0.701687	0.541774
Solyc10g081200.1	Dentin sialophosphoprotein	-0.404779	0.484545	-1.32472	0.00241805	-0.124655	0.879288	0.795283	0.228874
Solyc07g054480.3	Pentatricopeptide repeat-containing protein	-0.404655	0.434799	-1.14952	0.00442675	-0.39552	0.48654	0.349347	0.64329
Solyc11g066950.2	Stress responsive A/B barrel domain-containing protein	-0.404128	0.172046	1.52623	3.68951e-11	1.4774	2.55609e-10	-0.452961	0.216322
Solyc06g068440.4	cinnamoyl-CoA reductase	-0.402467	0.0364934	0.563761	0.000945318	1.11317	4.81349e-12	0.146947	0.643732
Solyc02g086270.4	Protein kinase family protein	-0.401722	0.52398	-1.29086	0.00662121	-0.93789	0.0859715	-0.0487474	0.96596
Solyc05g044600.1	Unknown protein	-0.4011	0.527787	-1.11209	0.0287236	0.0476975	0.961305	0.758684	0.350192
Solyc04g064880.4	Pathogen-related protein	-0.400619	0.775308	-1.07219	0.312877	-2.9765	0.00280443	-2.30493	0.0817055
Solyc11g072060.3	Myb-related protein	-0.400185	0.628631	0.43616	0.511698	1.75845	0.00311152	0.922109	0.26807
Solyc09g060100.3	transmembrane protein	-0.395169	0.28582	0.583469	0.0590151	1.06581	0.000416226	0.0871716	0.896887
Solyc03g121170.3	GDSL esterase/lipase	-0.395053	0.252507	0.262179	0.415965	1.03293	0.000278465	0.375702	0.414702
Solyc11g065020.3	GDP-mannose transporter GONST1	-0.392856	0.406677	-1.14448	0.00240034	-0.446049	0.376889	0.305576	0.678076
Solyc05g012910.4	Disease resistance protein	-0.392526	0.598048	-1.60973	0.00592994	-0.91412	0.199958	0.303085	0.812822
Solyc03g114160.1	RING-type E3 ubiquitin transferase	-0.391845	0.771742	-2.11875	0.029804	-1.19033	0.331581	0.536581	0.787139
Solyc08g062970.1	Glutaredoxin	-0.391311	0.545686	-1.09929	0.0292802	-0.760025	0.218684	-0.052051	0.966074
Solyc08g066670.3	Exostosin-like	-0.389397	0.277255	-1.68196	8.07417e-09	-0.935368	0.00350202	0.357196	0.521251
Solyc11g020040.2	heat shock protein 70	-0.38931	0.172528	1.32067	3.56475e-09	2.98343	3.80324e-46	1.27344	1.16083e-07
Solyc08g076650.3	Trehalose-6-phosphate synthase	-0.387629	0.0658921	-1.01264	1.12582e-08	-0.445236	0.0309298	0.179771	0.593656
Solyc03g070380.3	Methyl esterase 1	-0.386046	0.662402	-0.905426	0.192004	-1.72171	0.0202948	-1.20233	0.257184
Solyc08g006903.1	Unknown protein	-0.385854	0.720766	-2.02704	0.016249	-0.397707	0.760523	1.24347	0.365117
Solyc11g011310.3	Rhamnogalacturonate lyase family protein	-0.384974	0.59669	1.47993	0.00301679	2.26246	6.22006e-06	0.397556	0.655121
Solyc01g097720.1	Extensin-like protein Dif10	-0.381946	0.801405	1.94034	0.0666429	-1.59184	0.209446	-3.91413	0.000889928
Solyc04g076690.4	Unknown protein	-0.381641	0.433416	0.337467	0.413418	-0.308759	0.607804	-1.02787	0.0450176
Solyc09g074270.3	Gibberellin receptor	-0.381065	0.370348	-1.10152	0.000861312	-1.14282	0.000871913	-0.422365	0.449376
Solyc10g083700.4	Cytochrome P450	-0.380865	0.391957	-1.02632	0.00338148	-0.618542	0.141558	0.0269129	0.976391
Solyc01g106953.1	BnaAnng27030D protein	-0.378367	0.631488	-1.42312	0.0191738	-0.498492	0.565106	0.546257	0.628442
Solyc05g005650.3	methyl-CpG-binding domain-containing protein 9 isoform X1	-0.378093	0.757296	-2.05522	0.01965	-0.54231	0.688837	1.13481	0.431479
Solyc12g097080.2	Glutathione S-transferase	-0.377839	0.60679	-1.35274	0.0139871	-0.508983	0.509271	0.46592	0.646814
Solyc10g005125.1	Endoribonuclease Dicer-like protein 1	-0.376239	0.481517	-1.02838	0.0122563	-0.531813	0.309564	0.120329	0.896893
Solyc03g119080.4	beta-mannosidase enzyme	-0.37596	0.0777859	-1.28396	2.13186e-13	-0.861521	2.69898e-06	0.0464799	0.914823
Solyc12g056040.1	endochitinase A-like	-0.374681	0.732562	2.27107	0.000770202	2.90501	3.88013e-05	0.259253	0.847401
Solyc03g117800.4	Protein ECERIFERUM 3	-0.374675	0.403916	0.803467	0.0180285	1.18069	0.000709392	0.00254986	0.997395
Solyc07g017670.3	lysine-ketoglutarate reductase/saccharopine dehydrogenase bifunctional enzyme	-0.373873	0.723041	-1.65881	0.0456283	0.0274152	0.985825	1.31235	0.30482
Solyc04g150139.1	UDP-arabinopyranose mutase	-0.373825	0.381092	-1.0367	0.00220648	-0.305969	0.532262	0.356903	0.554944
Solyc09g074690.3	Homeobox protein LUMINIDEPENDENS	-0.373504	0.414113	-1.05463	0.00336499	0.215818	0.706584	0.896945	0.0706477
Solyc02g089370.2	ARM repeat superfamily protein	-0.371871	0.46412	-1.02931	0.00834997	0.00533304	0.995031	0.662777	0.266468
Solyc06g061080.3	NAC domain-containing protein 45	-0.371229	0.635813	-1.31072	0.0291236	-1.13871	0.104214	-0.199223	0.886041
Solyc02g077670.3	DnaJ-like protein	-0.371186	0.0559261	1.18083	2.66283e-14	2.61259	3.15119e-71	1.06058	3.67534e-11
Solyc01g102880.3	Disease resistance protein (TIR-NBS-LRR class)	-0.371127	0.371575	-1.02352	0.00171964	-0.853717	0.0170904	-0.201323	0.763459
Solyc10g086100.2	Proteinase inhibitor I-B	-0.3704	0.773526	-1.28019	0.175272	-2.34426	0.0128647	-1.43447	0.296433
Solyc04g015120.3	U-box domain-containing protein 35	-0.369204	0.578245	-1.63767	0.00112694	-2.48843	5.77385e-06	-1.21996	0.145241
Solyc07g038120.1	Beta-galactosidase	-0.36845	0.481715	-1.19528	0.00309867	-0.5589	0.278179	0.267932	0.742292
Solyc05g008360.1	Mediator of RNA polymerase II transcription subunit	-0.366366	0.512852	-0.648538	0.157165	-1.14249	0.0241931	-0.860316	0.226276
Solyc03g114980.4	Unknown protein	-0.366302	0.46934	-1.43387	0.000254293	-0.49713	0.336027	0.570434	0.39462
Solyc05g006980.3	Homeobox-leucine zipper protein HOX16	-0.365936	0.11201	0.765237	5.29504e-05	1.12032	2.03848e-09	-0.0108553	0.982988
Solyc04g077950.2	nucleic acid binding protein	-0.365574	0.712179	-1.6574	0.0220996	-0.168725	0.898128	1.1231	0.320695
Solyc04g015970.3	ABC transporter A family member 1	-0.365253	0.312738	-1.39263	5.29509e-07	-1.02508	0.0005165	0.00229697	0.997395
Solyc09g031650.3	Mediator of RNA polymerase II transcription subunit 12-like protein	-0.364545	0.456847	-1.07685	0.00394449	-0.14169	0.832226	0.570616	0.336238
Solyc08g014430.3	Formin-like protein	-0.364265	0.389747	-0.146502	0.718124	1.10594	0.000836601	0.88818	0.0355456
Solyc01g088670.3	Pentatricopeptide repeat-containing protein	-0.36397	0.50276	-1.26076	0.00245576	0.112774	0.883363	1.00957	0.0824154
Solyc04g015460.4	Protein kinase domain	-0.362249	0.60407	-1.31046	0.0116299	-0.64061	0.339447	0.307603	0.767328
Solyc04g072890.4	Transducin/WD40 repeat-like superfamily protein	-0.360511	0.271726	0.0471627	0.892891	1.01811	0.000126784	0.610432	0.09859
Solyc05g013010.3	Sulfotransferase	-0.358525	0.543269	0.487674	0.310714	-0.577393	0.323857	-1.42359	0.00953639
Solyc07g009443.1	G-type lectin S-receptor-like serine/threonine-protein kinase	-0.358259	0.539181	-1.39419	0.00135746	-0.868129	0.0873666	0.167806	0.861713
Solyc08g005480.3	Unknown protein	-0.357992	0.507181	-1.21503	0.0029193	-0.359944	0.542777	0.497094	0.469204
Solyc10g078590.2	Jacalin-related lectin 3	-0.357375	0.408709	-1.07422	0.00125938	-0.963022	0.00696062	-0.246172	0.705745
Solyc05g026060.3	ephrin type-B receptor	-0.357361	0.650503	-1.25223	0.0379362	0.0364799	0.974384	0.931353	0.319118
Solyc03g025140.1	Unknown protein	-0.357108	0.717342	0.915083	0.192862	1.79382	0.0109035	0.521625	0.649621
Solyc01g108414.1	Unknown protein	-0.356719	0.761145	-2.07506	0.0168415	-0.363238	0.79729	1.3551	0.32402
Solyc02g086590.3	Cysteine-rich receptor-like protein kinase 42	-0.356426	0.369599	-1.05262	0.000652922	-0.416841	0.300096	0.279357	0.627949
Solyc02g064590.2	ARM repeat superfamily protein	-0.355331	0.584324	-1.3128	0.00897172	0.101674	0.91016	1.05914	0.14718
Solyc04g024780.1	DNA ligase 1-like	-0.352655	0.726948	-1.79953	0.0152093	-0.840314	0.382575	0.606559	0.663303
Solyc10g082064.1	furry	-0.351895	0.128675	0.699483	0.000197843	1.63314	1.4683e-20	0.581766	0.0133949
Solyc07g040890.1	Alpha/beta-hydrolases superfamily protein	-0.349105	0.344741	-1.66003	2.9338e-09	-2.15008	1.51977e-14	-0.839152	0.039767
Solyc07g045000.4	Homeodomain-like protein	-0.348751	0.673286	-1.24502	0.0498119	-1.20993	0.100243	-0.313665	0.81817
Solyc05g013400.4	Pentatricopeptide repeat	-0.343515	0.372045	-1.07404	0.000331974	-0.0489777	0.93403	0.681545	0.119246
Solyc01g087390.2	RING/FYVE/PHD-type zinc finger family protein	-0.343449	0.573296	-1.29391	0.00507177	0.0532537	0.952633	1.00371	0.131684
Solyc10g079170.2	Leucine-rich repeat receptor-like tyrosine-protein kinase	-0.34296	0.432354	0.911626	0.00651276	1.32659	6.74536e-05	0.0720085	0.924985
Solyc07g005850.3	Pentatricopeptide repeat-containing protein	-0.342848	0.630066	-1.26812	0.0198054	-0.361987	0.662238	0.563283	0.556486
Solyc02g064570.2	VQ motif-containing protein 29	-0.339247	0.6659	-3.01284	9.80975e-06	-1.11954	0.11669	1.55405	0.151455
Solyc07g006570.4	S-like ribonuclease	-0.338611	0.530519	-1.56765	7.05983e-05	-1.46837	0.000372995	-0.239334	0.773007
Solyc01g080450.4	Pentatricopeptide repeat	-0.337447	0.468982	-1.01173	0.00526181	-0.357504	0.48163	0.316776	0.641672
Solyc01g087070.4	ADP,ATP carrier protein, mitochondrial	-0.337425	0.435288	-0.765617	0.0282115	-1.06872	0.00502575	-0.640526	0.259056
Solyc09g064380.3	Tetratricopeptide repeat (TPR)-like superfamily protein	-0.337076	0.160189	0.804657	2.47421e-05	1.85586	1.93297e-25	0.71413	0.00135507
Solyc12g044310.2	Protein NRT1/ PTR FAMILY 1.1	-0.33654	0.434154	0.598133	0.0794542	1.08668	0.00124438	0.152002	0.821231
Solyc05g055010.4	RNA-binding protein 42	-0.335783	0.194358	1.30146	7.51471e-11	2.65442	3.09784e-45	1.01718	5.40367e-06
Solyc07g017660.3	Alpha-aminoadipic semialdehyde synthase	-0.333452	0.733517	-2.52238	0.000858194	-0.852783	0.363095	1.33615	0.275055
Solyc11g071830.2	DnaJ protein like	-0.333327	0.212056	1.83519	5.75452e-20	3.39633	1.72475e-70	1.22781	3.01335e-08
Solyc04g016000.3	Heat shock transcription factor protein 8	-0.333037	0.721137	-1.91594	0.0034744	-2.64375	7.20251e-05	-1.06085	0.319708
Solyc08g080640.2	NP24 protein precursor	-0.332632	0.762367	-1.58371	0.0410438	-2.17722	0.00572571	-0.926144	0.456317
Solyc07g008130.3	Cupredoxin	-0.329954	0.610717	-1.13031	0.0184468	-1.32187	0.00833615	-0.521516	0.522425
Solyc12g005380.3	Diacylglycerol kinase	-0.327516	0.82838	-1.88362	0.0859785	-2.53768	0.0423321	-0.981576	0.650193
Solyc01g110590.4	Small auxin up-regulated RNA6	-0.327507	0.58193	1.17371	0.00432148	1.81691	1.07885e-05	0.3157	0.669281
Solyc03g111510.3	RING/U-box superfamily protein	-0.326674	0.580948	-1.04084	0.0226317	-0.834823	0.121247	-0.120658	0.910556
Solyc08g048460.2	Ornithine aminotransferase	-0.323634	0.607671	-1.00963	0.0373411	-0.0509818	0.956699	0.635015	0.418032
Solyc04g025180.4	ABC transporter G family member 24	-0.323448	0.709497	-1.7233	0.00673091	-0.957936	0.216661	0.441919	0.728417
Solyc12g057060.2	Glycosyltransferase	-0.322477	0.461502	-2.25956	4.91782e-13	-2.35348	3.78459e-14	-0.416397	0.46069
Solyc03g112950.4	Serine/threonine-protein kinase ATM	-0.321569	0.257029	-1.12613	4.87293e-07	-0.321709	0.278989	0.482852	0.16161
Solyc05g018870.3	Transmembrane 9 superfamily member	-0.321139	0.800507	-1.90162	0.0458752	-0.96986	0.428189	0.61062	0.747072
Solyc01g108410.3	Pentatricopeptide repeat-containing protein	-0.320577	0.646995	-1.42421	0.00508679	-0.350002	0.656534	0.753633	0.356211
Solyc09g009810.1	hypothetical protein	-0.319782	0.681153	-1.39336	0.0208979	-0.339963	0.715607	0.733615	0.474053
Solyc03g114580.4	Uridine kinase	-0.318965	0.541871	-1.00563	0.0113991	-0.322352	0.578497	0.364311	0.612166
Solyc08g066940.4	Protein NRT1/ PTR FAMILY 1.2	-0.315793	0.0793694	-1.02288	2.075e-11	-0.514828	0.00251579	0.192256	0.503968
Solyc09g089620.1	AT-hook motif nuclear-localized protein	-0.314546	0.500838	-1.13372	0.00119981	-0.763076	0.0559751	0.0561022	0.945696
Solyc06g069650.4	LRR receptor-like kinase family protein	-0.311783	0.346241	-1.63621	1.98632e-10	-1.20191	8.82765e-06	0.122515	0.841235
Solyc02g005140.3	Unknown protein	-0.308697	0.80423	-1.84416	0.0394179	-0.422899	0.766413	1.11256	0.443567
Solyc04g014600.3	Adenine nucleotide alpha hydrolases-like superfamily protein	-0.307176	0.436693	1.8973	7.80937e-12	2.58411	7.84575e-22	0.379637	0.430152
Solyc04g007490.3	Disease resistance protein	-0.306573	0.53353	-1.45693	5.86435e-05	-0.652708	0.139806	0.497654	0.423557
Solyc01g088810.4	Ankyrin repeat-containing protein	-0.306258	0.560352	-0.686399	0.102847	-1.03358	0.0277194	-0.653441	0.352008
Solyc12g036330.1	Pkinase domain-containing protein/WAK_assoc domain-containing protein	-0.306002	0.645548	-1.58745	0.000841634	-1.23147	0.01802	0.049973	0.96596
Solyc11g040040.2	Phototropic-responsive NPH3 family protein	-0.305336	0.287964	-1.12378	1.32986e-06	-0.855092	0.000714324	-0.036649	0.951121
Solyc12g045020.2	Cytochrome	-0.305235	0.859539	-2.59426	0.0232724	-2.05216	0.118589	0.236865	0.926684
Solyc05g007940.3	LERNALX L.esculentum ribonuclease lx	-0.304535	0.717706	-1.5751	0.00823823	-1.4133	0.0298163	-0.142737	0.917419
Solyc04g074830.1	ENTH/ANTH/VHS superfamily protein	-0.303277	0.313768	-1.4996	1.70515e-10	-1.29393	1.08745e-07	-0.0976059	0.863642
Solyc07g056320.4	Glycerol-3-phosphate acyltransferase 1	-0.301292	0.648408	-1.14482	0.0191955	-0.0201726	0.983207	0.823357	0.26807
Solyc01g086670.3	Unknown protein	-0.300761	0.640623	-1.10343	0.0193323	-1.58698	0.000836601	-0.784314	0.27599
Solyc03g007290.4	Trehalose 6-phosphate phosphatase	-0.300112	0.586159	-1.47973	0.000368731	-0.787789	0.109398	0.391826	0.625639
Solyc12g021310.3	WD repeat-containing protein 91 homolog	-0.299657	0.545686	-1.20346	0.00101095	-0.28316	0.611365	0.620647	0.280763
Solyc09g056270.3	casein kinase II subunit alpha	-0.297779	0.623985	-1.21289	0.0100164	0.00638221	0.994953	0.921494	0.191323
Solyc01g097690.2	Extensin-like protein Dif10	-0.295711	0.75672	0.0344108	0.968604	-2.53167	0.000280046	-2.86179	0.000211853
Solyc09g059650.4	Unknown protein	-0.295131	0.490721	1.83446	9.52661e-11	2.49941	4.45945e-19	0.369816	0.434889
Solyc02g088610.4	LeHSP110/ClpB heat shock protein	-0.293504	0.104763	0.787977	1.06777e-07	1.95466	3.80324e-46	0.873175	3.20605e-08
Solyc07g056280.3	WRKY transcription factor 30	-0.293473	0.589587	-1.05457	0.00925056	-0.941675	0.0346056	-0.180573	0.835841
Solyc10g008220.4	Disease resistance protein	-0.292935	0.593267	-1.82213	3.39795e-06	-1.03905	0.0178305	0.490146	0.480346
Solyc01g008400.3	Unknown protein	-0.292669	0.723702	-0.579561	0.386613	-1.62685	0.0314196	-1.33996	0.196177
Solyc09g092690.3	Peptidylprolyl isomerase	-0.290596	0.572866	1.17785	0.00127858	2.85866	2.41118e-17	1.39021	0.000747033
Solyc12g042830.3	Class I heat shock protein	-0.28999	0.772516	2.84557	3.3203e-07	3.55377	7.90325e-10	0.41821	0.65515
Solyc12g006260.1	Glycine rich protein-interacting protein	-0.287103	0.286917	1.58832	9.91304e-16	1.40454	2.73658e-12	-0.470884	0.117926
Solyc01g108350.4	Cupredoxin	-0.286506	0.873203	-4.36753	0.00846373	-1.28014	0.448518	2.80088	0.285708
Solyc02g067660.4	Alpha/Beta hydrolase fold protein	-0.284095	0.54871	-1.50154	9.42902e-06	-0.757146	0.0559533	0.460304	0.429024
Solyc12g019640.2	Pleiotropic drug resistance protein	-0.2808	0.892145	2.81176	0.0340532	-2.50778	0.165155	-5.60034	0.000946814
Solyc07g055870.4	MAP kinase kinase kinase 58	-0.278891	0.599578	0.531563	0.189168	1.00017	0.0143998	0.189718	0.801339
Solyc05g010790.3	Tetratricopeptide repeat (TPR)-like superfamily protein	-0.277676	0.774082	-2.02394	0.00318267	-0.778249	0.384401	0.968019	0.397781
Solyc02g070580.1	sterol 22-desaturase	-0.275297	0.228993	1.09791	3.52607e-10	1.42189	1.08599e-16	0.0486877	0.909084
Solyc09g010995.1	Laccase	-0.274761	0.675225	-0.687548	0.174795	0.966391	0.0669255	1.37918	0.0210722
Solyc08g023490.4	Pentatricopeptide repeat	-0.274559	0.650858	-1.2105	0.00618203	-0.136378	0.865711	0.799568	0.229903
Solyc02g071360.4	2-oxoglutarate (2OG) and Fe(II)-dependent oxygenase superfamily protein	-0.273806	0.676131	-0.716509	0.154432	-1.05809	0.0454604	-0.615386	0.433301
Solyc03g112210.1	Unknown protein	-0.273473	0.542526	0.786981	0.015742	1.09166	0.0011574	0.031205	0.967233
Solyc06g073560.4	Isovaleryl-CoA dehydrogenase	-0.273192	0.468549	-0.954547	0.00109738	-1.2009	0.000113081	-0.519548	0.297514
Solyc03g118060.3	NFU1 iron-sulfur cluster protein	-0.272883	0.668413	1.01877	0.022118	1.66679	0.000167706	0.375129	0.628749
Solyc12g096870.1	Glycosyltransferase	-0.272169	0.366789	0.919135	5.36174e-05	1.22116	5.97472e-08	0.0298591	0.956074
Solyc12g100030.2	receptor-like protein 12	-0.270501	0.77887	-2.02574	0.00776587	-1.48751	0.0848258	0.267727	0.887531
Solyc04g082720.3	Alpha-crystallin domain-containing protein 22.3	-0.268796	0.310393	0.61505	0.00349689	1.18977	2.80042e-09	0.305921	0.362507
Solyc09g098510.3	Extensin-3	-0.268482	0.539767	-1.17755	0.000212316	-1.07211	0.0013113	-0.163044	0.807947
Solyc05g050130.4	Acidic endochitinase	-0.266134	0.532012	-1.20292	0.000108408	-1.55793	5.81277e-07	-0.621142	0.198401
Solyc05g005130.3	Prf	-0.265521	0.597586	-1.15242	0.00167956	-0.334085	0.527772	0.552812	0.352441
Solyc06g053150.1	P-loop containing nucleoside triphosphate hydrolases superfamily protein	-0.265443	0.657943	-1.20413	0.00738416	-1.5365	0.0015562	-0.597817	0.460732
Solyc05g050360.3	Cyclic nucleotide-gated ion channel 1	-0.264702	0.662057	-1.59282	0.000184845	-1.33373	0.00340338	-0.00561307	0.995958
Solyc01g108800.4	3-hydroxyisobutyryl-CoA hydrolase 1	-0.263505	0.661872	0.752412	0.0857382	1.30737	0.00279464	0.291451	0.708996
Solyc04g072320.3	ABC transporter C family member 8	-0.262714	0.804616	1.87726	0.00320903	2.06687	0.00279464	-0.0731072	0.957589
Solyc01g087840.3	Subtilisin-like protease	-0.262111	0.70315	-1.25105	0.0108978	-1.37109	0.00815805	-0.382144	0.681516
Solyc03g031940.4	AMP-dependent synthetase/ligase	-0.262038	0.44435	-1.04578	4.31848e-05	-0.184466	0.65236	0.59928	0.109002
Solyc02g085220.4	Vacuolar sorting protein 39	-0.259599	0.418101	1.01287	6.78883e-06	1.58706	7.05804e-13	0.314583	0.388812
Solyc10g086240.2	Glycosyltransferase	-0.258261	0.0915836	-1.66496	2.10242e-42	-1.26319	1.3663e-24	0.143513	0.56244
Solyc11g040170.3	mRNA capping enzyme family protein	-0.256356	0.637878	-1.12307	0.00479994	-0.0302032	0.970166	0.836511	0.148307
Solyc03g122370.4	ARM repeat superfamily protein	-0.254835	0.343866	-1.05788	2.81462e-07	-0.453687	0.0637196	0.349355	0.308796
Solyc05g053000.1	AT-hook motif nuclear-localized protein	-0.254725	0.596355	0.824331	0.0175712	1.20819	0.00057267	0.12913	0.858209
Solyc02g070070.1	FAD-binding Berberine family protein	-0.254662	0.693306	0.415166	0.415843	1.0062	0.0442815	0.336374	0.686833
Solyc12g096130.2	Unknown protein	-0.253971	0.740418	-1.31132	0.0182824	-0.518591	0.499767	0.538754	0.585144
Solyc07g062530.3	phosphoenolpyruvate carboxylase 2	-0.253763	0.633072	0.528845	0.19328	1.03199	0.0104235	0.249378	0.730643
Solyc03g114175.1	Glycosyltransferase	-0.252973	0.54572	-1.46159	1.25419e-06	-1.28784	4.27001e-05	-0.0792203	0.914823
Solyc07g054870.4	2-oxoglutarate (2OG) and Fe(II)-dependent oxygenase superfamily protein	-0.251887	0.762751	-1.75974	0.00688684	-1.65855	0.024156	-0.150697	0.929171
Solyc12g008930.3	Basic helix-loop-helix (BHLH) DNA-binding family protein	-0.250382	0.797379	-2.38599	0.00111529	-2.98632	0.000394147	-0.85072	0.59768
Solyc04g080560.2	Unknown protein	-0.249973	0.86619	-0.536694	0.647507	-3.28986	0.0150741	-3.00314	0.0870317
Solyc01g005760.3	NL0D	-0.249817	0.594993	-1.08267	0.00149954	-0.398841	0.384243	0.434013	0.446657
Solyc08g016670.3	calcyclin-binding protein-like	-0.24847	0.356522	0.706891	0.000670683	1.41868	4.00771e-13	0.463316	0.120884
Solyc10g007580.1	VQ-like protein	-0.246648	0.841948	-1.85836	0.0433992	-0.272064	0.856978	1.33965	0.358734
Solyc07g053615.1	DnaJ like protein	-0.242333	0.140468	0.572172	2.15581e-05	1.2432	4.62404e-23	0.428696	0.0137902
Solyc04g028580.3	Transcription factor jumonji (Jmj) family protein / zinc finger (C5HC2 type) family protein	-0.242314	0.778686	-1.69556	0.00455073	-0.102763	0.927429	1.35048	0.111589
Solyc10g076510.2	Pyruvate decarboxylase	-0.241833	0.535705	-1.01727	0.00038208	-1.20121	3.74598e-05	-0.425776	0.371276
Solyc12g096430.1	Ubiquitin carboxyl-terminal hydrolase 19	-0.23896	0.642038	0.884001	0.0107144	2.79843	7.4112e-20	1.67547	1.48379e-07
Solyc04g008150.3	Disease resistance protein	-0.238893	0.786814	-1.34936	0.0340366	-1.6912	0.0149992	-0.580729	0.637618
Solyc03g034020.4	RING-type E3 ubiquitin transferase	-0.237909	0.54758	-1.21812	2.0546e-05	-0.926168	0.00268124	0.054039	0.938041
Solyc12g010410.3	Homeobox protein knotted-1-like 3	-0.233657	0.786203	-2.13061	0.000247695	-2.18115	0.000315882	-0.284196	0.826564
Solyc02g067800.4	LOB domain-containing protein	-0.231527	0.696031	-1.07678	0.0135522	-1.67187	0.000298241	-0.826619	0.24958
Solyc08g062437.1	17.9 kDa class II heat shock protein	-0.231333	0.568604	3.90127	9.23531e-58	5.92434	1.80006e-131	1.79173	9.6545e-13
Solyc08g006500.4	glutamate receptor-like 2.6	-0.228367	0.533546	-1.19095	1.3013e-05	-0.862864	0.00381473	0.0997193	0.879392
Solyc03g005670.3	Disease resistance protein	-0.226242	0.451746	-1.26924	2.94101e-08	-0.697948	0.00574948	0.345046	0.401883
Solyc02g087030.1	NHL domain protein	-0.224906	0.644034	1.30155	6.05069e-05	0.930185	0.0114363	-0.596272	0.230095
Solyc01g103610.4	Disease resistance protein	-0.224512	0.652363	-1.13095	0.00203119	-0.513165	0.268209	0.393274	0.547438
Solyc09g082080.1	ovate family protein 19	-0.22376	0.71609	-1.2041	0.00683563	0.0614593	0.942365	1.0418	0.0941308
Solyc12g099980.3	receptor-like protein 12	-0.219422	0.850563	-2.3367	0.00254746	-1.99523	0.0173398	0.122048	0.947169
Solyc03g119390.4	bHLH transcription factor 026	-0.218944	0.623985	1.22011	4.31276e-05	0.922448	0.00581503	-0.516609	0.268722
Solyc09g098100.4	NB-LRR tospovirus immune receptor	-0.217068	0.633475	-1.15545	0.000361283	-0.637606	0.0960968	0.300774	0.617903
Solyc01g098710.3	aspartic proteinase-like protein 2	-0.216249	0.43354	-1.13931	3.03238e-08	-0.641179	0.00481258	0.281882	0.441182
Solyc09g008250.4	blind-like1	-0.214723	0.567694	-1.60598	1.9033e-09	-1.15729	3.88013e-05	0.233969	0.666816
Solyc05g015850.4	WRKY transcription factor 75	-0.214717	0.865165	-2.08096	0.013624	-2.17976	0.0157864	-0.313513	0.865394
Solyc06g036290.3	heat shock protein 90	-0.211432	0.324629	2.02426	9.47087e-41	3.69029	5.37579e-139	1.4546	7.41248e-20
Solyc08g067630.3	histone deacetylase-like protein	-0.211319	0.891989	-0.594286	0.618866	-2.97431	0.0049119	-2.59134	0.0569262
Solyc02g086456.1	titin isoform X6	-0.21075	0.783742	-1.4081	0.00769721	-0.599359	0.390602	0.597993	0.506689
Solyc08g006750.4	Serine decarboxylase	-0.210657	0.725874	-1.29652	0.0019813	-0.852532	0.0774983	0.233334	0.788353
Solyc12g009520.2	receptor-like protein 12	-0.210476	0.644888	-1.93225	1.73026e-09	-1.87122	1.15965e-08	-0.14944	0.844532
Solyc05g025985.1	Auxin responsive SAUR protein	-0.210019	0.88408	-2.8879	0.00784399	-3.01379	0.0134681	-0.335915	0.90889
Solyc09g082270.4	Lipid transfer protein	-0.209251	0.867499	-1.74846	0.0366958	-2.9312	0.000361763	-1.39199	0.266802
Solyc03g113550.2	Transcription factor bHLH79	-0.206063	0.713198	0.428831	0.311073	1.00433	0.0145165	0.369438	0.572379
Solyc03g123390.4	Alpha/beta-Hydrolases superfamily protein	-0.205892	0.647121	-0.525654	0.126931	-1.12818	0.000633994	-0.808421	0.068748
Solyc09g074475.1	Unknown protein	-0.20543	0.80317	0.452635	0.4673	2.10474	6.45221e-05	1.44668	0.0307765
Solyc06g062290.1	Glycosyltransferase	-0.20485	0.74542	-0.871233	0.0628236	-1.05047	0.0427705	-0.384083	0.668411
Solyc07g042470.3	Small auxin up-regulated RNA64	-0.20256	0.841832	0.485001	0.524032	-1.5367	0.0713819	-2.22426	0.0170268
Solyc11g028180.1	Unknown protein	-0.202535	0.798176	-1.42929	0.00884366	-0.241728	0.793176	0.985028	0.229757
Solyc06g053710.3	ethylene receptor homolog (ETR4)	-0.202145	0.566494	-0.840126	0.00115618	-1.22169	2.15667e-06	-0.583704	0.125366
Solyc12g049030.1	Fatty acid desaturase	-0.20195	0.927391	-4.24098	0.00192962	-3.57778	0.0153747	0.461254	0.879933
Solyc07g007800.3	Heptahelical transmembrane protein 1	-0.201794	0.502474	0.646253	0.00383781	1.01603	3.59935e-06	0.16798	0.689782
Solyc10g084170.1	Bag family molecular chaperone regulator mitochondrial-like	-0.201009	0.689751	1.43358	2.03845e-05	2.85264	1.88568e-19	1.21806	0.0024513
Solyc04g079640.3	Cytochrome P450	-0.200916	0.799017	-1.08724	0.0491233	-1.17099	0.050681	-0.284666	0.797146
Solyc03g113070.4	ABC transporter A family member 2	-0.199381	0.757546	-0.605798	0.208754	-1.13165	0.018606	-0.725233	0.296433
Solyc12g036320.3	Receptor-like protein kinase	-0.199166	0.844635	-1.98507	0.00718558	-1.01781	0.247734	0.768093	0.570685
Solyc02g080290.3	Beta-glucosidase 46	-0.197254	0.69453	-0.865779	0.0166314	-1.22339	0.000869805	-0.554865	0.334215
Solyc02g081390.3	Lysine-specific histone demethylase 1	-0.197195	0.629963	-1.38159	1.14908e-06	-1.06003	0.000421757	0.124367	0.845225
Solyc03g111800.2	Leucine-rich repeat receptor-like kinase	-0.19651	0.68801	-1.1504	0.00080716	-0.437889	0.332814	0.515998	0.356543
Solyc10g078930.2	Activator of 90 kDa heat shock protein ATPase-like protein 1	-0.195238	0.230829	0.863808	4.58687e-12	1.65414	6.16392e-45	0.595097	4.15732e-05
Solyc06g076520.1	Class I heat shock protein	-0.194869	0.506111	1.5006	1.17875e-13	2.33333	1.49818e-33	0.637864	0.0208812
Solyc04g008950.4	GRAM domain-containing protein	-0.191945	0.754202	1.44797	0.000259679	1.2258	0.00452877	-0.41411	0.547438
Solyc08g007430.2	NIT2	-0.190456	0.740814	-2.03752	1.11424e-07	-0.741114	0.113862	1.10595	0.0395191
Solyc12g056993.1	Unknown protein	-0.190417	0.856911	-2.08288	0.00681124	-1.07288	0.236939	0.81958	0.560556
Solyc04g014950.4	Glycosyltransferase	-0.190201	0.740597	-1.18778	0.00443324	-0.0501604	0.949222	0.947417	0.114621
Solyc09g007050.1	Pentatricopeptide repeat-containing protein	-0.183601	0.787955	-1.11143	0.0256906	-0.472554	0.48472	0.455275	0.620636
Solyc01g103650.3	Alpha/beta-Hydrolases superfamily protein	-0.183217	0.851094	-0.924325	0.176679	-1.52211	0.0280973	-0.781001	0.45782
Solyc08g078900.1	Bifunctional inhibitor/lipid-transfer protein/seed storage 2S albumin superfamily protein	-0.180796	0.668086	-1.5164	1.11424e-07	-1.63603	9.87176e-09	-0.30043	0.570015
Solyc06g063210.3	glutamate receptor-like 2.5	-0.180552	0.809293	-2.17769	9.56606e-06	-1.63867	0.00179098	0.35847	0.723161
Solyc10g006250.3	SWAP (Suppressor-of-White-APricot)/surp domain-containing protein	-0.180405	0.746128	-1.06996	0.00589875	-0.18344	0.780306	0.706111	0.22699
Solyc02g081550.3	LeftsH6FtsH protease	-0.179658	0.561939	1.3607	1.23142e-10	2.28152	6.05098e-30	0.741169	0.00633207
Solyc12g009240.1	Ethylene-responsive transcription factor	-0.17964	0.910866	-3.06775	0.00335201	-1.26217	0.345673	1.62593	0.331273
Solyc05g052890.3	Plant/protein	-0.178787	0.8377	1.30329	0.0180682	1.61354	0.0052367	0.131463	0.912085
Solyc03g078300.3	NBS-LRR resistance protein	-0.178691	0.669064	-1.20205	3.70577e-05	-0.433561	0.247734	0.589799	0.187711
Solyc07g041940.3	Protein kinase superfamily protein	-0.177227	0.808072	-1.05254	0.0391082	-1.53212	0.00367559	-0.656801	0.438029
Solyc02g036270.4	Disease resistance protein	-0.175324	0.720685	-1.08976	0.00157553	-0.0798407	0.901454	0.834592	0.084461
Solyc01g095320.4	Bag family molecular chaperone regulator 6-like protein	-0.175306	0.566521	0.853561	9.57356e-05	1.73946	2.12674e-17	0.710589	0.010757
Solyc12g013500.2	hypothetical protein	-0.17509	0.517257	0.647651	0.000857846	1.14859	8.04845e-10	0.325848	0.272502
Solyc04g009290.1	Disease resistance protein	-0.173567	0.78177	-0.886769	0.0490968	-1.02468	0.0378404	-0.311478	0.726245
Solyc07g014680.4	Potassium transporter	-0.173319	0.787647	1.37316	0.000473123	1.62382	7.30618e-05	0.0773419	0.928068
Solyc04g048900.3	Calreticulin	-0.172896	0.644556	-1.12011	1.71321e-05	-0.956899	0.000484429	-0.00968821	0.988434
Solyc09g074780.3	Protein indeterminate-domain 2	-0.17274	0.793025	-2.09871	6.19878e-06	-1.44085	0.00346035	0.485117	0.594211
Solyc12g014350.3	LRR receptor-like serine/threonine-protein kinase	-0.172392	0.649709	-1.21702	4.00119e-06	-1.1001	6.04449e-05	-0.0554697	0.930301
Solyc11g007200.3	Heavy metal-associated isoprenylated plant protein 26	-0.172055	0.629982	0.691661	0.00758686	-0.37168	0.249727	-1.2354	6.58967e-06
Solyc12g010450.3	Protein phosphatase 2C	-0.171694	0.554389	0.392925	0.0786221	1.06208	2.15298e-07	0.497465	0.0895008
Solyc06g069820.4	DUF674 family protein	-0.171581	0.699281	0.63921	0.0451424	1.45485	1.14794e-06	0.644055	0.143231
Solyc04g071520.3	Transcription elongation factor (TFIIS) family protein	-0.170796	0.764732	-0.500345	0.24806	-1.02159	0.0227754	-0.692043	0.284406
Solyc04g080250.3	Deoxyuridine 5'-triphosphate nucleotidohydrolase	-0.170421	0.76205	-1.72627	5.92362e-06	-1.03143	0.0143501	0.524414	0.431752
Solyc11g050890.2	Unknown protein	-0.170122	0.859784	-1.61437	0.0192434	-0.983175	0.235046	0.461074	0.742721
Solyc01g109860.3	Sec14p-like phosphatidylinositol transfer family protein	-0.169327	0.848293	1.62936	0.0041816	-0.223719	0.828919	-2.0224	0.00277947
Solyc08g081490.4	mitogen-activated protein kinase 7	-0.16893	0.590155	-1.01739	7.19321e-06	-0.721826	0.00344754	0.126629	0.800902
Solyc02g083285.2	Protein IQ-DOMAIN 31	-0.168515	0.838911	1.21646	0.0175712	1.27213	0.0248408	-0.112836	0.919011
Solyc04g076720.3	autophagy-related protein 18a-like	-0.166381	0.755508	-0.988277	0.0115602	-1.57107	0.000250031	-0.749172	0.274536
Solyc06g075260.3	vicilin-like seed storage protein isoform X1	-0.164776	0.895127	2.11312	0.0030778	1.95224	0.0145444	-0.325664	0.811198
Solyc12g096600.2	Poly (ADP-ribose) glycohydrolase	-0.162759	0.83939	-1.49468	0.00624243	-0.615201	0.389834	0.716725	0.432098
Solyc06g084320.1	EID1-like F-box protein 3	-0.159683	0.785528	0.498274	0.248513	1.02937	0.0147611	0.371417	0.593488
Solyc03g116280.3	2-oxoglutarate (2OG) and Fe(II)-dependent oxygenase superfamily protein	-0.158067	0.759158	1.25815	0.000217327	1.47019	1.94807e-05	0.0539721	0.945861
Solyc04g008970.3	GEM-like protein 6	-0.155824	0.868443	1.42493	0.0191291	1.06952	0.135265	-0.511234	0.639388
Solyc09g014970.4	Methylketone synthase Ib	-0.155642	0.697006	0.597553	0.035969	1.04393	0.000178944	0.290737	0.539574
Solyc03g120320.1	F-box/kelch-repeat protein	-0.153515	0.6558	0.945299	4.00568e-05	1.04693	1.03639e-05	-0.0518786	0.92306
Solyc08g080650.3	PATHOGENESIS RELATED PROTEIN P23	-0.152282	0.879689	-1.97132	0.00226783	-2.38947	0.00025144	-0.570439	0.632684
Solyc10g018540.2	DNA mismatch repair protein MSH5	-0.151045	0.776367	-0.310653	0.46021	1.12835	0.0019246	1.28796	0.00194645
Solyc11g069790.2	60 kDa chaperonin	-0.147931	0.402101	0.674373	2.1766e-07	1.44722	6.30996e-33	0.624916	2.2899e-05
Solyc03g116480.1	F-box/kelch-repeat protein At5g15710-like	-0.147783	0.879473	-0.421898	0.574674	-2.00211	0.00282246	-1.728	0.0440288
Solyc04g072160.3	ripening regulated protein DDTFR8	-0.144217	0.747045	1.75722	4.79779e-10	3.08387	8.57839e-31	1.18243	0.000366814
Solyc09g075650.3	DUF3511 domain protein, putative (DUF3511)	-0.142773	0.842098	1.23668	0.00692487	0.46135	0.481181	-0.9181	0.166378
Solyc01g067510.3	receptor-like protein kinase FERONIA	-0.142132	0.744657	1.02164	0.000452876	1.12517	0.000168075	-0.0386005	0.954728
Solyc06g060900.1	Unknown protein	-0.140912	0.955424	3.76819	0.0100164	-4.0318	0.0367358	-7.9409	2.2899e-05
Solyc02g077330.3	GDSL esterase/lipase	-0.140454	0.702328	0.62489	0.0154273	1.01136	6.78905e-05	0.246013	0.581075
Solyc01g088620.3	Ferredoxin-like protein	-0.136914	0.795879	0.675654	0.0647025	1.08932	0.00285876	0.276748	0.668704
Solyc07g043550.3	UDP-glucose 4-epimerase	-0.136703	0.803728	-1.03349	0.00546441	-0.892327	0.0279541	0.0044644	0.996117
Solyc07g044960.1	Xyloglucan galactosyltransferase KATAMARI1	-0.13569	0.768498	-1.23185	8.13889e-05	-1.06015	0.001411	0.0360046	0.963453
Solyc09g074890.1	Rapid ALkalinization Factor	-0.133742	0.881619	-1.34027	0.0250961	-2.32793	9.81415e-05	-1.1214	0.215339
Solyc02g085725.1	exopolygalacturonase-like	-0.133556	0.859761	-1.14097	0.0345261	-0.551239	0.433537	0.456175	0.653251
Solyc04g005653.1	Unknown protein	-0.132976	0.853261	-1.08667	0.0294502	-0.417894	0.548704	0.535801	0.53497
Solyc05g052520.3	Protein phosphatase 2C	-0.131562	0.868177	-1.61063	0.00262608	-1.15698	0.0538231	0.322094	0.774289
Solyc02g086300.4	Class I glutamine amidotransferase-like superfamily protein	-0.128598	0.779104	-0.279086	0.434254	-1.92001	1.7831e-10	-1.76952	7.82082e-08
Solyc03g095310.3	Cytochrome P450	-0.127008	0.827808	-1.09939	0.00599842	-2.14854	4.16934e-07	-1.17616	0.0533345
Solyc02g071820.4	LRR_1 domain-containing protein/Pkinase_Tyr domain-containing protein/Malectin domain-containing protein	-0.124854	0.85743	-1.71614	0.000104084	-2.0358	5.38225e-06	-0.444512	0.586589
Solyc07g053450.4	Basic-leucine zipper (BZIP) transcription factor family protein	-0.123901	0.84164	1.10666	0.00576082	1.23544	0.0030383	0.00487511	0.995958
Solyc11g066830.2	Zinc finger transcription factor 68	-0.122577	0.456709	0.511714	2.04174e-05	1.3115	1.20421e-32	0.677205	8.38263e-08
Solyc11g013330.3	BPS1-like protein	-0.120798	0.821721	1.05276	0.00228542	0.587992	0.167159	-0.58557	0.2705
Solyc08g013740.4	S-adenosyl-L-methionine-dependent methyltransferases superfamily protein	-0.120663	0.892257	1.86151	0.000327851	1.49086	0.0102393	-0.491314	0.583017
Solyc01g095450.4	GDSL esterase/lipase	-0.12047	0.874466	1.27998	0.00813997	0.699309	0.255351	-0.701137	0.359419
Solyc05g005810.4	Serine/threonine-protein kinase WNK (With No Lysine)-like protein	-0.118809	0.817365	1.94131	5.97709e-10	1.58884	1.14027e-06	-0.471275	0.374687
Solyc09g015000.4	Class I heat shock protein	-0.118375	0.732444	2.37229	6.77128e-29	3.56983	3.30013e-67	1.07917	1.72358e-05
Solyc12g056160.2	Cation/H(+) antiporter 17	-0.113433	0.81825	-1.29644	9.29108e-05	-0.640867	0.101631	0.542142	0.326112
Solyc08g013840.3	HAD hydrolase	-0.111783	0.801798	1.04587	0.000289293	1.27887	1.05595e-05	0.121217	0.845494
Solyc08g066210.3	receptor-like protein kinase HSL1	-0.111499	0.667262	-1.24665	1.13556e-12	-1.04564	4.74022e-09	0.0895111	0.824998
Solyc01g009810.3	Leucine-rich repeat protein	-0.108698	0.897311	-2.74084	1.05301e-06	-3.02763	2.77627e-07	-0.395485	0.763227
Solyc07g056400.1	Serine/threonine-protein kinase WAG2	-0.107169	0.892674	-1.18245	0.0235617	-1.17514	0.0384099	-0.0998589	0.932171
Solyc02g074600.4	Unknown protein	-0.105881	0.878516	-1.17689	0.0102353	0.142215	0.862376	1.21323	0.0441505
Solyc07g018393.1	Unknown protein	-0.104994	0.914347	-1.5138	0.0319582	-1.1788	0.148242	0.230003	0.891483
Solyc11g042820.2	Major facilitator superfamily protein	-0.103538	0.86689	1.58741	3.06516e-05	1.40542	0.000451097	-0.285526	0.701868
Solyc10g048030.2	MLP-like protein 43	-0.103359	0.648168	-0.349989	0.0392705	-1.17045	7.72873e-13	-0.923821	6.21012e-07
Solyc03g007820.3	Unknown protein	-0.102344	0.844573	1.08484	0.000617547	0.868834	0.0150245	-0.318347	0.56244
Solyc08g005245.1	Unknown protein	-0.101927	0.88083	1.22724	0.003979	0.858419	0.0858952	-0.470743	0.512554
Solyc07g006710.2	Pathogenesis-related protein PR-1	-0.0994109	0.892222	1.76132	8.89584e-05	0.822814	0.136922	-1.03791	0.111069
Solyc01g106605.1	Pathogenesis-related protein 1	-0.0958164	0.946621	-1.79262	0.0410096	-2.51324	0.0047763	-0.816437	0.588329
Solyc04g076340.3	hypothetical protein	-0.0946043	0.707996	0.57107	0.000936442	1.12472	4.56822e-12	0.459044	0.0455494
Solyc06g061200.1	glycine-rich protein 1	-0.093218	0.885709	0.789371	0.0702449	1.00262	0.0276188	0.120032	0.89947
Solyc09g064780.3	mediator of RNA polymerase II transcription subunit 33A-like	-0.0924438	0.831185	-1.0386	0.000222558	-0.853776	0.00467011	0.09238	0.888113
Solyc08g079700.3	Zinc finger A20 and AN1 domain stress-associated protein	-0.0910176	0.820086	1.29667	2.32151e-07	1.63244	3.41318e-11	0.244749	0.601607
Solyc01g005090.3	Type I inositol polyphosphate 5-phosphatase 5	-0.0909065	0.933111	-1.27853	0.0832669	-1.65596	0.0420175	-0.468344	0.758009
Solyc07g052680.1	lysine-rich arabinogalactan protein 19	-0.0907173	0.865623	0.942543	0.00564827	1.00491	0.0051077	-0.0283547	0.972401
Solyc04g072790.2	Cellulose synthase	-0.0889449	0.961603	1.80675	0.066135	2.36944	0.0225456	0.473739	0.781264
Solyc04g078600.3	hypothetical protein	-0.0886007	0.770196	0.394539	0.0645144	1.08104	2.6272e-08	0.597899	0.0206263
Solyc09g065560.3	Sulfate transporter	-0.0885041	0.81906	1.05298	1.76491e-05	1.29186	1.28076e-07	0.150375	0.766683
Solyc03g112960.1	Pectinesterase	-0.0882707	0.827629	-0.636437	0.0211873	-1.02175	0.000281294	-0.473588	0.280753
Solyc01g105620.4	RING/U-box superfamily protein	-0.0864363	0.894769	-1.72092	3.62402e-05	-1.5139	0.000528417	0.120586	0.90649
Solyc01g109470.3	BURP domain-containing protein	-0.0862374	0.876419	0.864349	0.0145241	1.03067	0.00526052	0.0800887	0.918978
Solyc03g025430.1	Transmembrane protein	-0.0855493	0.825504	1.13887	1.87352e-06	1.35449	1.33939e-08	0.130072	0.796492
Solyc07g042250.3	chaperonin 21 precursor	-0.0845265	0.731119	0.722246	1.04854e-05	1.22622	4.38635e-15	0.419443	0.0712306
Solyc11g067270.1	Acylsugar acyltransferase 3	-0.0833422	0.872767	-1.06239	0.00175475	-0.501303	0.236476	0.477748	0.397978
Solyc01g100230.3	DnaJ-like protein subfamily B member 6	-0.0813857	0.820369	0.382535	0.122759	1.08479	1.38542e-06	0.620873	0.037516
Solyc08g014170.1	C2 domain, GRAM domain protein	-0.0804391	0.961454	-2.43367	0.0321179	-0.450214	0.786472	1.90302	0.272613
Solyc08g006740.3	aromatic amino acid decarboxylase 2	-0.0777393	0.930192	-1.98617	0.000235959	-2.05661	0.000215141	-0.148175	0.90889
Solyc06g076310.1	Cyclin-dependent protein kinase inhibitor SMR5	-0.0755623	0.930985	1.12771	0.0380363	1.25512	0.0309933	0.051853	0.966862
Solyc11g010360.3	protein MIZU-KUSSEI 1-like	-0.0742696	0.922957	1.23723	0.00898398	0.662448	0.270679	-0.649056	0.39205
Solyc07g056570.1	notabilis	-0.0707553	0.838011	-1.43076	1.85448e-11	-0.897919	7.16853e-05	0.462084	0.166378
Solyc01g020495.1	Unknown protein	-0.0706269	0.925892	-1.3272	0.0060824	-0.539089	0.398647	0.717481	0.357705
Solyc02g014030.3	Serine/threonine/dual specificity protein kinase, catalytic domain-containing protein	-0.0691831	0.928305	-2.37827	2.82272e-07	-1.37582	0.00648064	0.933271	0.202485
Solyc08g006770.3	2-oxoglutarate (2OG) and Fe(II)-dependent oxygenase superfamily protein	-0.0674148	0.910752	-1.25807	0.000887205	-2.47774	1.68966e-11	-1.28709	0.00867365
Solyc07g054470.1	hypothetical protein	-0.0663968	0.914007	1.76083	5.99802e-07	1.55203	2.9569e-05	-0.27519	0.684179
Solyc03g112540.4	NAD(P)-binding Rossmann-fold superfamily protein	-0.0655216	0.899378	1.00648	0.00166173	0.709211	0.053388	-0.362795	0.504038
Solyc08g074490.4	Nucleotide-diphospho-sugar transferase, nucleotide-diphospho-sugar transferase	-0.0652385	0.878997	-1.13506	3.13799e-05	-1.53241	2.10777e-08	-0.462595	0.315002
Solyc04g005470.3	Remorin	-0.0646245	0.942102	1.07792	0.0391082	1.05266	0.0756534	-0.0898861	0.936376
Solyc08g066970.2	Nucleotide/sugar transporter family protein	-0.0645411	0.925703	-1.10705	0.0130743	-0.916339	0.0674253	0.126166	0.903328
Solyc04g015540.1	fission regulator-like protein	-0.0642175	0.933223	1.23335	0.00641636	0.454524	0.493075	-0.843045	0.207166
Solyc04g081790.3	GDSL esterase/lipase	-0.0639605	0.927777	0.830755	0.0632299	1.40573	0.00139582	0.511015	0.463869
Solyc05g012740.2	Disease resistance protein	-0.0638282	0.919669	-1.70728	1.66154e-05	-1.58455	0.000123003	0.0589059	0.953134
Solyc12g009880.1	Serine-rich protein	-0.0619936	0.871434	0.876885	0.000267242	1.09449	5.39755e-06	0.155614	0.746075
Solyc10g050880.2	Alpha/beta-Hydrolases superfamily protein	-0.0588386	0.965359	-1.53013	0.0561076	-1.71396	0.0475795	-0.242665	0.891111
Solyc02g089350.3	Gibberellin regulated protein	-0.0584864	0.923173	1.0029	0.0083911	0.707322	0.108769	-0.354061	0.599468
Solyc06g082020.4	protein PSY1	-0.0577694	0.967986	1.04061	0.233323	-1.6148	0.0998441	-2.71318	0.00824
Solyc04g074050.4	Receptor protein kinase, putative	-0.0546491	0.941613	-2.00997	1.347e-05	-0.39335	0.551604	1.56197	0.00898271
Solyc05g005050.3	Cysteine-rich receptor-like protein kinase 3	-0.0531309	0.962907	-2.00888	0.00333567	-1.30807	0.0927234	0.647688	0.612258
Solyc11g032060.3	GDSL esterase/lipase	-0.0519159	0.970957	-1.97181	0.0416601	-2.18057	0.048329	-0.26068	0.918125
Solyc06g074620.3	hypothetical protein	-0.0514716	0.94565	-0.913453	0.0525343	-1.4009	0.00332559	-0.538921	0.487862
Solyc08g078040.4	FAD/NAD(P)-binding oxidoreductase family protein	-0.0512154	0.964652	-1.83788	0.00525037	-2.35536	0.000425857	-0.568697	0.643671
Solyc05g007470.4	P-loop containing nucleoside triphosphate hydrolases superfamily protein	-0.0474895	0.867439	-1.43617	4.97841e-17	-1.26655	1.50919e-13	0.122129	0.739304
Solyc06g066420.4	Oxidative stress 3	-0.0473116	0.962228	1.63141	0.00392266	0.851648	0.226869	-0.827071	0.360561
Solyc12g007030.3	Aldehyde dehydrogenase	-0.0463461	0.953699	-0.833947	0.0887943	-1.09792	0.0319222	-0.310319	0.734806
Solyc12g008670.2	blind-like4	-0.0459643	0.971021	-3.14229	6.95394e-05	-3.27614	8.27603e-05	-0.179812	0.931586
Solyc02g078150.4	PDDEXK-like protein	-0.0455026	0.903808	1.01458	1.02202e-05	0.709217	0.00461384	-0.350868	0.359419
Solyc08g079170.3	Hsp70-Hsp90 organizing protein 1	-0.0452545	0.829217	0.528108	7.85935e-05	1.03644	1.65173e-16	0.463074	0.00534378
Solyc03g116460.4	Aspartate racemase	-0.0445636	0.935218	-0.638758	0.070925	-1.05602	0.00282689	-0.461821	0.410975
Solyc04g018120.1	ARF guanine-nucleotide exchange factor GNOM-like	-0.0437301	0.961603	0.657924	0.216869	1.27662	0.0143064	0.574963	0.449376
Solyc08g062960.4	Heat shock transcription factor	-0.0429254	0.935063	0.809307	0.0109732	2.15941	4.98411e-14	1.30718	9.3826e-05
Solyc04g150161.1	Unknown protein	-0.0424123	0.978058	-2.54482	0.00243301	-2.45072	0.00561834	0.0516881	0.981558
Solyc01g060010.3	Glucan endo-1,3-beta-glucosidase	-0.0408107	0.976893	-1.93315	0.036464	-3.25088	0.00597327	-1.35854	0.509295
Solyc09g075870.2	Lipoxygenase	-0.0397282	0.966449	-0.465121	0.443	-1.74398	0.00163284	-1.31858	0.0750379
Solyc03g096540.3	PLAT/LH2 domain-containing protein	-0.038487	0.97833	-3.05241	5.5395e-05	-4.78696	1.07448e-10	-1.77303	0.115939
Solyc03g113580.1	Germin	-0.0383125	0.970226	-1.65219	0.00409282	-1.03372	0.124675	0.58016	0.571349
Solyc10g005540.4	S-adenosyl-L-methionine-dependent methyltransferases superfamily protein	-0.0369935	0.942102	0.661627	0.0305491	1.07297	0.000370899	0.37435	0.431728
Solyc02g089090.3	Receptor-like protein kinase FERONIA	-0.0365345	0.945713	-1.14392	0.000266665	-0.771461	0.0274397	0.33592	0.545368
Solyc11g020330.1	leer-sHSP small heat shock protein	-0.0362682	0.977669	2.09514	0.000673543	3.23035	7.54147e-08	1.09894	0.149855
Solyc08g065480.3	Ferrochelatase	-0.0353533	0.951619	-0.831946	0.0164159	-1.05064	0.0031877	-0.254042	0.697971
Solyc11g007030.3	Alpha/beta-Hydrolases superfamily protein	-0.0313242	0.965616	-0.385554	0.411985	-1.26043	0.00524206	-0.906204	0.15061
Solyc07g066180.2	P-loop containing nucleoside triphosphate hydrolases superfamily protein	-0.0298923	0.973267	-0.981787	0.0692497	-1.38809	0.0135521	-0.436197	0.660243
Solyc05g047580.4	Terpene cyclase/mutase family member	-0.029586	0.974351	-1.25018	0.0232651	-0.773349	0.247541	0.447249	0.663303
Solyc12g010800.2	Basic-leucine zipper (BZIP) transcription factor family protein	-0.029168	0.963964	1.35764	0.000117803	1.42683	7.77368e-05	0.0400211	0.962419
Solyc02g081980.3	Apyrase	-0.0288692	0.973267	1.30158	0.00774076	1.0073	0.0683867	-0.323158	0.732947
Solyc03g114710.4	Glycosyltransferase	-0.0283658	0.961763	-0.995679	0.00348435	-1.11164	0.00162644	-0.144325	0.844567
Solyc05g005540.4	Polygalacturonase-1 non-catalytic subunit beta	-0.0270136	0.973127	1.32802	0.0029193	1.28968	0.00630145	-0.0653617	0.950092
Solyc05g053980.1	Plant resistance protein	-0.0253208	0.969257	1.01068	0.00410899	0.48304	0.297833	-0.552965	0.315389
Solyc08g079420.3	Cytochrome P450	-0.0251049	0.978751	-0.786901	0.158599	-1.17877	0.0409196	-0.416973	0.668411
Solyc03g077930.3	40S ribosomal protein S9	-0.0246803	0.98149	1.18217	0.0317297	0.921832	0.165356	-0.285019	0.786112
Solyc02g091080.2	Protein DETOXIFICATION	-0.0197852	0.973029	1.27018	3.17181e-05	1.47275	1.82518e-06	0.182784	0.765847
Solyc09g011080.3	Ribulose bisphosphate carboxylase/oxygenase activase, chloroplastic	-0.016133	0.929544	1.19436	2.41042e-32	2.15378	1.20619e-108	0.943295	3.85541e-19
Solyc01g007970.2	Cysteine-rich receptor-like protein kinase 2	-0.0147309	0.991104	-2.32796	0.00172941	-1.00196	0.242991	1.31127	0.271982
Solyc12g042480.3	Cytochrome	-0.0137868	0.984068	-1.5363	1.30429e-05	-1.45424	6.5619e-05	0.0682735	0.936222
Solyc07g054760.1	Wound-responsive family protein	-0.0113786	0.985354	1.33328	1.27068e-05	1.72657	1.08578e-08	0.381908	0.450541
Solyc05g015865.1	Unknown protein	-0.00996392	0.993119	-1.32172	0.0432937	-0.307041	0.767483	1.00471	0.319118
Solyc02g094030.3	DSR6	-0.00508792	0.992993	-1.21477	3.01148e-05	-1.68086	5.37887e-09	-0.471178	0.333742
Solyc01g091130.4	Nitroreductase family protein	-0.00482651	0.992765	0.234558	0.450696	1.01062	0.00017502	0.771239	0.0260933
Solyc12g098130.1	glycine-rich protein 5-like	-0.0040057	0.998094	1.82936	0.035185	1.27547	0.241764	-0.557902	0.71649
Solyc12g008800.3	Transcription factor DIVARICATA	-0.0029924	0.995602	1.48442	8.32318e-10	0.961513	0.000219011	-0.525902	0.155826
Solyc01g102450.3	organic solute transporter ostalpha protein (DUF300)	-0.00283372	0.997956	0.740295	0.183486	1.15432	0.0432603	0.411191	0.652424
Solyc06g076570.4	Class I heat shock protein	-0.00175991	0.996543	1.69697	1.01317e-22	2.3786	5.72222e-46	0.679865	0.00124125
Solyc08g080620.1	PR-5x	0.00111693	0.999667	-4.24738	0.00956721	-2.58625	0.182212	1.66225	0.560556
Solyc10g081800.2	MD-2-related lipid recognition domain-containing protein / ML domain-containing protein	0.00203329	0.998703	-0.30721	0.724894	-2.55471	0.00307042	-2.24547	0.0430792
Solyc08g061490.3	MTD1	0.00218184	0.996259	0.387984	0.102289	-0.724551	0.00198846	-1.11035	3.56709e-06
Solyc02g089720.3	Beta-glucan-binding protein 1	0.00230191	0.997436	-0.941095	0.00655951	-1.19948	0.000610296	-0.256085	0.696757
Solyc04g081700.3	Unknown protein	0.00427035	0.996866	1.02552	0.0437181	0.509102	0.470492	-0.512144	0.543875
Solyc09g025280.1	protein LIGHT-DEPENDENT SHORT HYPOCOTYLS 3-like	0.00492088	0.992993	1.32514	7.62876e-07	0.972371	0.000923474	-0.347846	0.438004
Solyc02g030220.1	Extensin-like protein Dif10	0.00658821	0.997956	2.30055	0.0667229	-1.22962	0.497713	-3.52358	0.030888
Solyc05g006420.3	Two-component response regulator ARR3	0.00754691	0.990174	1.01006	0.00108442	0.495913	0.194986	-0.5066	0.298061
Solyc12g011320.2	Glutathione S-transferase	0.00815989	0.991104	-0.652673	0.102759	-1.30507	0.00170422	-0.644234	0.329303
Solyc04g080420.4	agglutinin-like isoform X1	0.00918155	0.989641	1.43087	1.44291e-05	0.71738	0.0760179	-0.704304	0.147514
Solyc03g121510.4	Cytochrome p450	0.00922467	0.992765	-1.29028	0.0200045	-1.58891	0.00736568	-0.289407	0.812815
Solyc02g087860.3	Transcription factor PRE5	0.0113068	0.99069	1.47773	0.00131833	1.0424	0.0502305	-0.424025	0.596764
Solyc07g053890.3	O-acyltransferase WSD1-like protein	0.0113436	0.981653	-1.13384	1.39491e-05	-0.488543	0.121575	0.656643	0.0822662
Solyc12g038420.2	Unknown protein	0.0121829	0.987403	-1.03057	0.0155793	-0.37547	0.520453	0.667284	0.325759
Solyc08g028990.1	C2 calcium-dependent membrane targeting	0.0123623	0.992993	1.71969	0.0138576	1.69049	0.0268394	-0.0168332	0.991385
Solyc08g079830.4	copper/zinc superoxide dismutase copper chaperone precursor	0.0138506	0.959631	0.688259	2.96377e-06	1.03366	3.38784e-13	0.359254	0.0895008
Solyc03g082690.3	RING-type E3 ubiquitin transferase	0.0154139	0.97833	-1.04401	0.000720249	-0.659646	0.0620841	0.399774	0.440781
Solyc09g065390.1	DUF581 domain-containing protein	0.0161509	0.972022	1.11841	2.14166e-06	0.760397	0.00382441	-0.34186	0.380051
Solyc08g015640.1	Unknown protein	0.0169228	0.991981	-1.63659	0.0942267	-2.69077	0.019083	-1.03726	0.612373
Solyc10g080920.2	Protein RADIALIS-like 2	0.0175728	0.983718	2.06691	8.7262e-07	1.22985	0.00905701	-0.819487	0.205137
Solyc05g041440.4	Ankyrin repeat family protein	0.0190906	0.98216	1.02048	0.0247071	0.296883	0.683337	-0.704511	0.312417
Solyc06g075170.1	Senescence regulator S40	0.021121	0.940037	1.23753	6.31415e-16	0.920831	5.53195e-09	-0.295581	0.232288
Solyc06g005910.4	Tubulin beta chain	0.0233744	0.966782	0.693891	0.0304063	1.01502	0.00156027	0.344502	0.514205
Solyc04g049380.4	Protein kinase superfamily protein	0.0242127	0.969933	-0.426171	0.27645	0.579944	0.175091	1.03033	0.02307
Solyc06g066600.3	plastidic glucose translocator 2	0.0257434	0.960617	0.720729	0.0158244	1.09965	0.000191758	0.404665	0.39336
Solyc07g150104.1	early nodulin-like protein 1	0.026642	0.965712	-0.73702	0.0397776	-1.14966	0.0012638	-0.386002	0.516896
Solyc12g017230.2	hypothetical protein	0.0284889	0.936699	-1.0783	7.9281e-07	-0.943305	3.00317e-05	0.163484	0.724717
Solyc02g068110.4	Transcription and mRNA export factor ENY2	0.029619	0.926171	0.814315	1.71264e-05	1.087	5.31502e-09	0.302305	0.326044
Solyc09g047910.4	Lysine ketoglutarate reductase trans-splicing-like protein, putative (DUF707)	0.0318312	0.973267	-0.917008	0.119418	-1.36391	0.026943	-0.41507	0.707617
Solyc07g039410.3	Disease resistance protein RPP13	0.0323292	0.969351	-1.99548	9.64302e-05	-3.35025	3.62834e-08	-1.32243	0.19042
Solyc07g032490.3	Major facilitator superfamily protein	0.0344861	0.939995	2.57055	1.33994e-25	3.13661	4.30755e-39	0.600548	0.117092
Solyc06g009050.3	Adenine nucleotide alpha hydrolases-like superfamily protein	0.0354998	0.969229	1.28846	0.0123649	0.420103	0.576507	-0.832862	0.293021
Solyc03g117620.4	Heat shock 70 kDa protein	0.0358752	0.951551	1.16538	0.000338917	0.699708	0.0681887	-0.429794	0.423221
Solyc01g100200.3	gras4	0.0358886	0.9546	-1.56232	9.98361e-06	-1.92537	4.37751e-08	-0.327163	0.628442
Solyc05g015390.3	REF/SRPP-like protein	0.0363974	0.921206	1.01329	4.21655e-06	1.62167	1.47484e-14	0.644779	0.0303786
Solyc04g017650.4	BRCT domain-containing protein	0.0364396	0.958387	-0.755964	0.0803819	-1.50779	0.0005705	-0.71539	0.299379
Solyc03g098710.1	Kunitz-like protease inhibitor	0.0376085	0.98647	2.90891	0.00772497	0.968487	0.551955	-1.90281	0.233613
Solyc02g068610.2	Ankyrin repeat-containing protein	0.0393145	0.970301	-1.50149	0.0237955	-0.393128	0.680166	1.14768	0.262088
Solyc05g050120.3	cytosolic NADP-malic enzyme	0.0398951	0.951619	-1.23163	0.00117941	-1.58115	3.13199e-05	-0.309624	0.665323
Solyc01g066490.2	Unknown protein	0.0401941	0.98152	1.8728	0.0399996	0.55407	0.709142	-1.27853	0.359857
Solyc11g064750.3	Pentatricopeptide repeat	0.0403811	0.917657	0.8033	0.000746687	1.03789	1.2366e-05	0.274975	0.491755
Solyc02g085750.4	Mental retardation GTPase activating protein	0.0406091	0.932136	1.1847	2.1177e-05	0.945966	0.00153631	-0.19813	0.720402
Solyc07g014730.3	Phospholipase A2-alpha	0.0406915	0.951551	-0.404502	0.362302	-1.33896	0.00127813	-0.893767	0.125656
Solyc04g014480.3	15.7 kDa heat shock protein, peroxisomal	0.0409949	0.913633	1.69911	1.26073e-15	2.45338	1.21119e-33	0.795272	0.00194645
Solyc07g008590.1	receptor-like protein 12	0.0416313	0.945783	-1.33958	0.000218233	-1.02335	0.00894592	0.357864	0.590757
Solyc09g090760.4	Major facilitator superfamily protein	0.0418104	0.951548	0.524753	0.215155	1.84546	3.60268e-07	1.36252	0.00129508
Solyc06g072650.1	Small auxin up-regulated RNA61	0.0440966	0.952967	-0.326979	0.523712	-1.09927	0.0218265	-0.728194	0.291092
Solyc10g005460.3	MYB transcription factor	0.0472809	0.961603	-1.68234	0.00423413	-1.21506	0.0630961	0.514563	0.647149
Solyc12g099790.3	Calcium-dependent protein kinase	0.0481814	0.961763	0.296635	0.67075	-1.60846	0.0118884	-1.85691	0.0131659
Solyc12g088040.2	Wall-associated receptor kinase-like 20	0.0497204	0.941613	-1.52134	0.00015853	-1.64601	6.3697e-05	-0.0749462	0.938174
Solyc05g005060.3	Cysteine-rich receptor-like protein kinase 3	0.0517934	0.935936	-1.02393	0.0111509	-1.61539	6.04537e-05	-0.539669	0.423265
Solyc08g079740.3	Leucine-rich receptor-like protein kinase family protein	0.0521955	0.930841	0.959715	0.00987615	1.42867	9.89214e-05	0.521153	0.375318
Solyc10g008040.4	Seed biotin-containing protein SBP65	0.0531901	0.91556	0.0139142	0.973815	1.38414	6.36008e-06	1.42341	2.85034e-05
Solyc04g076980.3	Receptor-like protein kinase	0.0540754	0.945421	-1.67564	0.000310985	-1.01033	0.0577902	0.719383	0.34332
Solyc04g077310.3	G-type lectin S-receptor-like serine/threonine-protein kinase	0.0556778	0.966734	-2.13878	0.00489237	-1.8351	0.025886	0.359355	0.824751
Solyc07g150103.1	early nodulin-like protein 1	0.0579035	0.89707	-0.55111	0.0640311	-1.07672	0.00016663	-0.467711	0.293461
Solyc02g071970.1	N66 matrix protein	0.0586324	0.950941	-1.11012	0.062681	-1.96419	0.00138083	-0.795442	0.432098
Solyc12g057080.2	Glycosyltransferase	0.0588369	0.90506	0.829118	0.00886718	1.28312	3.68919e-05	0.51284	0.292924
Solyc04g077320.2	G-type lectin S-receptor-like serine/threonine-protein kinase	0.0591606	0.945184	-1.59859	0.00335201	-1.12163	0.0639933	0.536117	0.595254
Solyc08g081455.1	Unknown protein	0.0599491	0.945935	1.18493	0.0230621	1.40177	0.00989585	0.276786	0.782343
Solyc01g106820.3	Ethylene-dependent gravitropism-deficient and yellow-green-like 3	0.0600346	0.869489	1.30117	4.46181e-09	2.3984	1.36459e-30	1.15727	2.85299e-06
Solyc01g110907.1	Auxin-responsive protein SAUR20	0.0641471	0.903808	1.81598	2.71454e-10	1.458	1.81673e-06	-0.293837	0.545196
Solyc03g034300.1	50S ribosomal protein-like protein	0.0645708	0.898899	1.25026	4.06503e-05	0.519884	0.182004	-0.665804	0.137712
Solyc03g113910.3	Gibberellin-regulated protein 14	0.06519	0.855687	1.17808	8.49064e-08	0.980401	1.70486e-05	-0.132486	0.776922
Solyc12g011200.3	WRKY transcription factor 28	0.0664983	0.931396	-1.01871	0.0495381	-0.875707	0.138458	0.209496	0.850023
Solyc09g150157.1	Acylamino-acid-releasing enzyme	0.0670808	0.931279	1.06759	0.0217848	0.44534	0.509734	-0.555174	0.456628
Solyc06g069130.4	Kinesin-like protein	0.068604	0.941191	-0.979099	0.102334	-1.46195	0.0180512	-0.414252	0.710981
Solyc07g006860.3	Xyloglucan endotransglucosylase/hydrolase	0.0692444	0.930748	0.434478	0.43939	1.3104	0.0110241	0.945162	0.180671
Solyc11g066930.1	DUF868 domain-containing protein	0.0692905	0.920821	1.17245	0.00569394	0.557035	0.317605	-0.546125	0.425578
Solyc08g081370.1	RING/U-box superfamily protein	0.0696713	0.881067	1.08247	0.000225625	0.0712712	0.899752	-0.941526	0.0117435
Solyc12g010950.2	2-alkenal reductase (NADP(+)-dependent)	0.0697141	0.954482	1.463	0.0362218	0.447848	0.690113	-0.945438	0.383959
Solyc03g096760.1	Protein RESPONSE TO LOW SULFUR 2	0.071311	0.853073	1.86978	4.64075e-16	1.27078	1.03574e-07	-0.52769	0.139356
Solyc08g066310.3	Receptor-like protein kinase	0.0720111	0.899294	-1.11042	0.00247849	-0.892672	0.025659	0.289762	0.680729
Solyc03g095970.3	Short-chain dehydrogenase reductase 4	0.0729541	0.94186	1.83932	0.000958364	0.930917	0.190136	-0.835448	0.330993
Solyc05g056560.3	Protein Hikeshi	0.0731962	0.768498	0.397212	0.0202119	1.03555	2.6502e-11	0.711535	9.50458e-05
Solyc09g015770.3	WRKY transcription factor 81	0.0739255	0.95018	-1.6328	0.0198513	-1.68531	0.0244985	0.021416	0.990373
Solyc02g067190.4	Casparian strip membrane protein 1	0.0748628	0.954191	-0.766754	0.397579	-2.12472	0.0344914	-1.2831	0.40565
Solyc05g012660.3	Glycosyltransferase	0.0755184	0.976153	-4.55923	0.00812346	-4.54169	0.0129397	0.0930558	0.985285
Solyc04g008960.3	GEM-like protein 6	0.0768433	0.894392	1.65122	1.19301e-06	1.23135	0.000766085	-0.343029	0.57347
Solyc04g007940.4	Cytochrome P450	0.0769402	0.924458	1.57031	0.00116264	1.45722	0.00455967	-0.0361433	0.976232
Solyc01g105650.4	2-oxoglutarate (2OG) and Fe(II)-dependent oxygenase superfamily protein	0.077413	0.960712	0.95712	0.307529	2.61523	0.00149422	1.73553	0.0939889
Solyc04g080490.4	Zinc-finger homeodomain protein 6	0.0786142	0.861934	1.19192	1.76467e-05	0.915046	0.00221961	-0.198264	0.719782
Solyc02g079580.4	S-receptor kinase-like protein 1	0.078638	0.874466	-0.679456	0.0453764	-1.11188	0.00114705	-0.353784	0.547315
Solyc03g098020.4	Alpha/beta-Hydrolases superfamily protein	0.079058	0.793984	1.37212	3.22009e-13	1.28539	9.83795e-12	-0.00767446	0.987552
Solyc01g009690.3	SC0A	0.0822098	0.916017	-1.70537	0.000744904	-1.21672	0.0273543	0.570864	0.52782
Solyc01g150176.1	Gibberellin regulated protein	0.0841131	0.952618	2.11679	0.011	1.95122	0.0306286	-0.0814606	0.967233
Solyc01g109700.3	bHLH transcription factor 010	0.0844567	0.862798	1.11296	0.000316469	0.681162	0.0551452	-0.347341	0.519959
Solyc02g079220.4	Sugar transporter protein 1	0.0857848	0.89557	-0.0644641	0.907424	-1.11997	0.0117847	-0.969718	0.0956103
Solyc11g007980.2	Cytochrome	0.0890631	0.961763	-4.03137	0.000359435	-3.92837	0.00076094	0.192065	0.946154
Solyc02g071130.4	WRKY transcription factor 71	0.0911912	0.902844	-1.47822	0.00208463	-1.32025	0.00991626	0.249153	0.805424
Solyc12g006620.2	Zinc finger transcription factor 72	0.0915551	0.897742	1.03574	0.0210257	1.21785	0.00904618	0.273665	0.743576
Solyc06g066470.4	Poly(A) polymerase	0.0918151	0.785271	-1.00905	5.70689e-06	-0.547787	0.0291368	0.553074	0.0876573
Solyc03g111720.3	Peptide methionine sulfoxide reductase	0.0923621	0.822843	-0.0521397	0.884406	-1.23934	4.16122e-06	-1.09484	0.000481112
Solyc07g049700.1	Disease resistance protein	0.0931712	0.901258	-2.17705	1.61697e-05	-1.41847	0.00712587	0.851752	0.32402
Solyc09g015840.4	receptor-like protein kinase FERONIA	0.0936554	0.896973	-1.03288	0.0288826	-0.311759	0.665973	0.814781	0.244665
Solyc03g097380.4	Heavy metal-associated isoprenylated plant protein	0.0952819	0.840009	1.47607	4.81058e-07	1.15232	0.000186627	-0.228473	0.694924
Solyc01g080570.4	Inosine-uridine preferring nucleoside hydrolase family protein	0.0967461	0.958007	-2.42601	0.029527	-6.58183	3.05753e-05	-4.05907	0.0643331
Solyc02g078620.1	Dof zinc finger protein DOF5.3	0.0975514	0.883849	1.50228	0.00027294	1.22813	0.00574954	-0.176596	0.84142
Solyc09g082550.3	Sulfate transporter	0.10176	0.884668	2.21361	1.85786e-07	1.68486	0.000169782	-0.426992	0.58409
Solyc09g090070.1	phosphate transporter 1	0.10317	0.854675	-1.30379	0.000275895	-1.79556	3.85025e-07	-0.388601	0.542093
Solyc03g118310.4	bHLH transcription factor 083	0.1034	0.869805	0.782429	0.0644277	1.13896	0.007666	0.45993	0.498791
Solyc03g114890.4	COBRA-like protein	0.105134	0.728909	-1.8312	2.11883e-20	-1.58061	1.06716e-15	0.355726	0.302296
Solyc02g076630.1	Unknown protein	0.108548	0.884259	-1.54062	0.00132773	-1.75182	0.000349957	-0.102656	0.927116
Solyc06g150138.1	Unknown protein	0.10916	0.764587	1.63791	8.03468e-13	2.16155	1.06783e-22	0.632798	0.0515313
Solyc08g068860.3	Eukaryotic aspartyl protease family protein	0.110137	0.875563	-1.13253	0.0151801	-1.11584	0.0258276	0.126836	0.905528
Solyc11g005070.2	amino acid transporter 3	0.110503	0.801405	-1.06961	0.000629614	-0.59869	0.0914072	0.581421	0.245548
Solyc04g071150.3	Cytochrome P450	0.110628	0.860187	-0.698207	0.112637	-1.38628	0.00155594	-0.577447	0.417919
Solyc01g091260.3	myeloid leukemia factor	0.110877	0.844024	2.17906	1.9681e-10	3.45685	2.50723e-26	1.38866	0.000830818
Solyc04g009305.1	transmembrane protein	0.111479	0.878893	-0.138636	0.82166	-1.52246	0.00558279	-1.27234	0.0803705
Solyc10g079700.2	Two-component response regulator arr9	0.111848	0.871838	1.33312	0.00264119	0.162858	0.839949	-1.05842	0.0852498
Solyc03g080100.4	Heavy metal-associated isoprenylated plant protein	0.112336	0.846695	1.59055	1.10631e-05	1.31316	0.000582295	-0.165057	0.836393
Solyc03g083130.3	Protein DEFECTIVE IN MERISTEM SILENCING 3	0.116068	0.866336	1.18129	0.00623171	0.795976	0.120252	-0.269244	0.742974
Solyc02g090460.2	Unknown protein	0.116775	0.787647	1.09855	8.40953e-05	0.435846	0.226858	-0.54593	0.198592
Solyc02g080070.3	Cysteine-rich receptor-like protein kinase 29	0.117039	0.883727	-1.71245	0.000795691	-1.97241	0.000141596	-0.14292	0.905086
Solyc03g121600.4	Glucose-methanol-choline (GMC) oxidoreductase family protein	0.118403	0.754202	0.7016	0.00694556	1.11732	1.03605e-05	0.534128	0.15349
Solyc02g076670.3	Myb domain, Homeodomain-like protein	0.118687	0.84417	-1.60914	0.000341429	-0.543507	0.303945	1.18432	0.0661334
Solyc08g060970.4	polygalacturonase AF118567	0.11875	0.644978	-0.983222	4.78954e-08	-1.33349	5.08646e-14	-0.231521	0.482696
Solyc07g005150.3	receptor-like protein 12	0.118915	0.911749	-2.74101	0.000540702	-3.29833	0.000136555	-0.438397	0.831342
Solyc03g033790.4	P-loop containing nucleoside triphosphate hydrolases superfamily protein	0.11993	0.907742	-3.38287	1.14588e-06	-2.83601	4.86597e-05	0.666789	0.637061
Solyc12g096920.1	Disease resistance protein	0.120829	0.861615	-1.63512	0.000358369	-2.08181	8.27642e-06	-0.325856	0.73657
Solyc06g060570.3	dihydrofolate reductase-like	0.121228	0.88408	1.19879	0.0259068	0.751349	0.259112	-0.32621	0.750379
Solyc10g008230.3	Disease resistance protein	0.121334	0.86189	-1.68581	0.000203756	-1.04761	0.0384099	0.759531	0.301962
Solyc05g052950.4	Regulator of chromosome condensation (RCC1) family protein	0.121639	0.346022	0.429744	1.0467e-05	1.02195	1.36459e-30	0.713845	1.09003e-13
Solyc04g007350.3	DUF1639 domain-containing protein	0.122236	0.773443	0.0954995	0.795912	-1.04225	0.00117069	-1.01552	0.00866525
Solyc04g010250.3	Alpha/beta-Hydrolases superfamily protein	0.122995	0.604915	-0.733512	1.15917e-05	-1.24324	9.82272e-15	-0.38673	0.122507
Solyc11g007410.3	Receptor-like protein kinase	0.123226	0.670306	-1.17031	5.13152e-09	-0.882203	2.10194e-05	0.411335	0.201778
Solyc07g008240.3	Non-symbiotic hemoglobin like	0.123475	0.831817	-0.970612	0.0117179	-1.47974	9.88335e-05	-0.385655	0.564438
Solyc05g008820.4	Lipid phosphate phosphatase	0.123839	0.711003	-0.609427	0.0106404	-1.10856	1.80973e-06	-0.375297	0.325759
Solyc02g091193.1	Unknown protein	0.124405	0.922638	-0.794453	0.405268	-2.56552	0.0166078	-1.64666	0.304422
Solyc07g065340.1	Serine acetyltransferase	0.125358	0.647586	-1.1645	3.25391e-10	-0.900167	2.7697e-06	0.389693	0.17951
Solyc08g082090.1	Avr9/Cf-9 rapidly elicited protein 194	0.125626	0.749461	-1.16182	8.50199e-06	-0.951811	0.00052634	0.335633	0.456593
Solyc01g005880.1	Extensin-like protein Dif10	0.128281	0.95343	2.79554	0.0301998	-2.90582	0.0770625	-5.57307	0.000562043
Solyc02g091400.1	leucine-rich repeat extensin-like protein 6	0.129637	0.881949	-1.49595	0.0196278	-2.1861	0.00181272	-0.56051	0.68765
Solyc10g080010.2	Glycosyltransferase family 61 protein	0.12986	0.856325	-0.836119	0.0905736	-1.38188	0.00531624	-0.415906	0.63546
Solyc04g079820.3	Inositol polyphosphate-related phosphatase	0.129886	0.906203	-1.61475	0.0397019	-1.2044	0.179555	0.540235	0.726846
Solyc08g005333.1	Histidinol-phosphate aminotransferase, chloroplastic	0.129973	0.814913	-0.954948	0.0122228	0.0377716	0.959876	1.12269	0.0192309
Solyc03g097820.2	bHLH transcription factor 022	0.131392	0.794235	1.09627	0.000957714	0.826099	0.0240747	-0.138775	0.845221
Solyc02g078160.3	DUF506 domain-containing protein	0.133486	0.447212	1.15742	1.05311e-21	0.913446	1.00262e-13	-0.110485	0.648627
Solyc02g084480.3	golgin candidate 6-like isoform X2	0.136133	0.786998	-1.07293	0.00152935	-0.449092	0.304005	0.759972	0.117913
Solyc01g067440.4	Glutaredoxin	0.138469	0.807338	1.76445	2.94439e-07	1.8819	4.76275e-08	0.255919	0.692995
Solyc05g050980.3	3-phosphoshikimate 1-carboxyvinyltransferase	0.138809	0.649674	0.950938	5.6773e-06	1.18726	9.10439e-09	0.375129	0.257184
Solyc07g053420.4	RING/U-box superfamily protein	0.139139	0.885709	-1.47322	0.0253901	-1.31372	0.0719894	0.298643	0.831653
Solyc03g098650.3	heavy metal-associated isoprenylated plant protein 22-like	0.139385	0.85743	1.07742	0.0315044	0.0478602	0.962202	-0.890178	0.227167
Solyc09g007140.4	Protein RESTRICTED TEV MOVEMENT 2	0.141808	0.774327	1.0769	0.000868334	0.364199	0.420408	-0.570895	0.24958
Solyc03g097320.3	RNA polymerase sigma factor sigA	0.143178	0.629468	0.628493	0.00302218	1.01546	6.99103e-07	0.530148	0.0630065
Solyc09g075140.3	Alpha/beta-Hydrolases superfamily protein	0.14462	0.61965	1.3322	3.97589e-12	1.04049	1.61362e-07	-0.147094	0.702148
Solyc11g069450.1	Senescence regulator S40	0.14501	0.565965	1.18926	5.35599e-12	0.614563	0.00120823	-0.429686	0.0941791
Solyc03g020030.3	Proteinase inhibitor type-2	0.145892	0.789233	-1.32094	0.000305496	-1.37667	0.000247795	0.090163	0.917661
Solyc08g077480.4	FCS-Like Zinc finger 2	0.146308	0.743715	1.04018	0.000555895	0.840325	0.0099397	-0.053547	0.939487
Solyc07g007180.4	RING U-box superfamily protein	0.146684	0.786918	1.16206	0.00117759	0.488002	0.294421	-0.527376	0.361372
Solyc03g034010.3	RING-type E3 ubiquitin transferase	0.148461	0.752595	0.973897	0.00171797	1.11148	0.000418193	0.286047	0.595121
Solyc02g093600.3	Class I heat shock protein	0.148859	0.834843	1.19283	0.00986618	0.698548	0.220531	-0.345427	0.686833
Solyc12g009820.2	Monogalactosyldiacylglycerol synthase 3, chloroplastic	0.149334	0.633916	1.0128	2.01198e-06	0.849345	0.000140814	-0.014117	0.979895
Solyc01g005920.3	Amino acid/polyamine transporter I	0.150681	0.792969	-1.15897	0.00538794	-0.66906	0.165097	0.640591	0.349557
Solyc12g049140.1	Extensin-like protein Ext1	0.151466	0.959854	3.50779	0.0358237	-2.22039	0.416981	-5.57672	0.0275419
Solyc03g123560.3	Chaperone protein DnaJ	0.153655	0.503072	1.06611	2.65067e-11	1.89302	2.96552e-36	0.980558	1.24764e-08
Solyc07g056360.1	Transcription factor PAR2	0.154346	0.798757	1.66364	8.98771e-06	0.689332	0.146371	-0.819959	0.134063
Solyc11g068730.2	Nitrilase	0.15486	0.37362	0.708856	3.62577e-08	1.06601	5.14127e-18	0.512014	0.000957873
Solyc09g092260.4	Chaperone protein DnaJ	0.155318	0.76173	1.15158	0.000788531	0.259509	0.626152	-0.736751	0.141134
Solyc06g051130.1	HXXXD-type acyl-transferase family protein	0.155343	0.663103	1.03768	1.85929e-05	0.737285	0.00528879	-0.145057	0.772029
Solyc09g062970.1	Unknown protein	0.157302	0.800195	1.38081	0.000730576	1.11103	0.0121335	-0.112473	0.906145
Solyc04g005190.2	2-succinyl-5-enolpyruvyl-6-hydroxy-3-cyclohexene-1-carboxylate synthase	0.158275	0.733626	0.0835572	0.841845	0.97177	0.00363086	1.04649	0.0078667
Solyc08g083220.1	Branchless trichome	0.158748	0.77572	2.11849	1.15448e-09	1.42523	0.000123728	-0.534513	0.359419
Solyc01g100000.3	F-box domain, Phloem protein 2-like protein	0.159228	0.863126	-0.438064	0.538266	-1.46387	0.0309933	-0.866576	0.393126
Solyc10g055230.1	Dirigent protein	0.16135	0.86543	-1.14929	0.0790941	-2.07887	0.00135896	-0.768229	0.470069
Solyc11g005480.2	Citrate binding protein	0.162972	0.831638	-1.34975	0.00767872	-0.902336	0.127989	0.610385	0.465257
Solyc07g007050.1	hypothetical protein	0.163578	0.754576	1.5605	3.91193e-06	0.447911	0.334117	-0.949008	0.0407652
Solyc12g049210.1	DUF3511 domain-containing protein	0.165011	0.837144	1.42268	0.00498848	0.696711	0.286675	-0.560958	0.50463
Solyc05g007180.3	jasmonic acid 1	0.165283	0.481143	1.1303	7.72392e-12	0.965203	8.71491e-09	0.000186833	0.999569
Solyc10g079600.2	Two-component response regulator ARR9	0.166749	0.778454	1.75338	5.07175e-06	0.615081	0.213127	-0.97155	0.0763464
Solyc06g034077.1	Unknown protein	0.167016	0.756469	-0.401306	0.341685	-1.03547	0.0113433	-0.467152	0.471924
Solyc03g119240.3	Protein kinase family protein	0.168099	0.803224	-0.727499	0.136105	-1.08099	0.0319222	-0.185395	0.851396
Solyc02g076920.3	bHLH transcription factor 013	0.171112	0.840156	-0.789536	0.203401	-1.37254	0.032817	-0.411888	0.724842
Solyc01g107170.2	Zinc finger protein	0.172914	0.754348	-0.66178	0.100446	-1.05679	0.00919595	-0.222097	0.775615
Solyc03g083400.3	CCT motif protein	0.17543	0.501449	-0.758329	8.01383e-05	-1.18647	1.92022e-10	-0.252714	0.444885
Solyc09g090680.3	Cysteine-rich repeat secretory protein 3	0.175751	0.735899	1.07217	0.00272312	0.604967	0.161289	-0.291453	0.661455
Solyc09g089710.3	2-oxoglutarate (2OG) and Fe(II)-dependent oxygenase superfamily protein	0.179002	0.85743	1.38052	0.0236504	1.9028	0.00149072	0.701274	0.420476
Solyc08g066770.3	Ankyrin repeat	0.180843	0.739045	-1.56689	2.04566e-05	-1.55098	3.89262e-05	0.196755	0.804589
Solyc12g096570.1	auxin-regulated gene involved in organ size	0.189134	0.792189	-0.126054	0.841294	-1.5002	0.00358946	-1.18501	0.0837964
Solyc02g070020.1	UDP-Glycosyltransferase superfamily protein	0.189547	0.820175	-0.699303	0.251161	-1.47538	0.0133533	-0.586528	0.544552
Solyc01g008500.4	Receptor-like protein kinase	0.191113	0.856813	-1.26116	0.0882749	-1.8406	0.0163238	-0.388326	0.7949
Solyc03g116160.1	protein PHYTOCHROME KINASE SUBSTRATE 3-like	0.191918	0.611148	0.702461	0.010289	1.03787	0.000110675	0.52733	0.175892
Solyc05g006210.3	Glucan endo-1,3-beta-glucosidase 5	0.192656	0.772064	1.86705	3.29189e-06	0.98605	0.0378349	-0.688341	0.252551
Solyc08g078950.3	NIT1	0.193209	0.572168	-1.7023	4.13565e-13	-1.29408	8.07635e-08	0.601428	0.085215
Solyc01g060020.4	beta-1,3-glucanase TOMB13GLUB	0.194212	0.898836	-1.41751	0.190548	-2.61184	0.0207461	-1.00012	0.601014
Solyc12g096400.2	Plant calmodulin-binding-like protein	0.194558	0.867998	1.95713	0.00851618	-0.637221	0.578497	-2.39979	0.0105515
Solyc04g150162.1	Vacuolar iron transporter-like protein 4	0.194951	0.602291	1.0933	2.83628e-05	0.083613	0.867469	-0.814733	0.0173826
Solyc11g044933.1	Transposon, En/Spm-like, Transposase-associated domain protein	0.198183	0.690684	-1.36447	0.00026657	-0.369038	0.456322	1.19361	0.0145059
[truncated: 1,659 more rows]

## Sheet: Table S2b
Gene ID	C1_log2FC	C1_adjPval	C2_log2FC	C2_adjPval	C3_log2FC	C3_adjPval	C4_log2FC	C4_adjPval
Solyc04r023490.1	4.38961	1.53286e-14	1.2619	0.14195	-2.09245	4.59267e-05	1.03526	0.560794
Solyc09r045130.1	3.86993	0.0317839	1.89295	0.298828	-0.123199	0.984335	1.85379	0.574444
Solyc10r046640.1	2.88326	0.1961	3.93541	0.00474895	0.310904	0.892788	-0.741244	0.881439
Solyc08r039570.1	2.08982	3.80352e-06	1.53102	0.0017401	-0.84949	0.135003	-0.290693	0.900731
Solyc06r029280.1	1.89062	0.588354	0.359351	NA	-5.24048	0.028822	-3.70921	0.560794
Solyc02r011860.1	1.83913	0.290474	-0.679966	0.650598	-6.13315	0.000636927	-3.61405	0.54149
Solyc04r022000.1	1.59428	0.396728	2.2483	0.0450491	1.17031	0.346462	0.516292	0.915902
Solyc08r041030.1	1.57474	0.0462123	0.932065	0.197871	-1.68794	0.0126333	-1.04526	0.560794
Solyc12r054750.1	1.539	0.0547071	1.93277	0.00152035	0.557058	0.528079	0.163286	0.982899
Solyc07r036310.1	1.46631	0.0142843	0.739782	0.238399	-0.624693	0.384136	0.101831	0.986899
Solyc04r023410.1	1.37253	0.666281	-1.81764	0.239957	-3.69333	0.00995979	-0.503164	0.981173
Solyc01r006890.1	1.36263	0.0304803	0.865726	0.150737	-0.603348	0.403277	-0.10644	0.986899
Solyc05r024300.1	1.35934	0.515329	-1.6786	0.153448	-2.93857	0.00653603	0.0993719	0.992884
Solyc03r015980.1	1.0672	0.000622223	0.846584	0.00592082	0.416397	0.316235	0.637009	0.384009
Solyc02r009360.1	1.05451	0.0368606	1.70647	3.31059e-06	0.389373	0.530984	-0.262584	0.898783
Solyc01r005340.1	1.03696	0.0126682	0.828285	0.028968	-0.0780385	0.942436	0.130636	0.981173
Solyc07r035610.1	0.995071	0.0229031	-0.0926722	0.867351	-1.36817	0.000251111	-0.280423	0.881439
Solyc12r055120.1	0.868174	0.396335	1.21249	0.0478687	-0.282201	0.812837	-0.626521	0.813406
Solyc06r029290.1	0.839929	0.243885	0.0537581	0.950603	-1.41352	0.00319926	-0.627353	0.730818
Solyc03r013390.1	0.792776	0.396728	2.20162	3.31059e-06	0.658437	0.34584	-0.750405	0.574444
Solyc06r030070.1	0.687189	0.69847	2.43116	0.000380081	1.80413	0.0112583	0.0601632	0.992884
Solyc05r025650.1	0.662463	0.705752	-1.00962	0.291635	-2.36583	0.0126333	-0.69375	0.882268
Solyc03r015840.1	0.654863	0.674924	1.53729	0.0167763	1.16703	0.116906	0.284603	0.937395
Solyc02r012800.1	0.632586	0.552633	1.44418	0.00225379	1.06546	0.0443895	0.253872	0.924312
Solyc10r050770.1	0.607894	0.674434	1.44452	0.0153167	-0.742774	0.403419	-1.5794	0.0931455
Solyc04r020020.1	0.560914	0.378207	-0.0422202	0.950603	-1.26247	0.000636927	-0.659332	0.560794
Solyc08r039720.1	0.499988	0.69904	1.21692	0.028968	0.583873	0.47392	-0.133057	0.982899
Solyc01r001090.1	0.495111	0.367824	1.29757	3.31059e-06	0.498041	0.21818	-0.304413	0.861267
Solyc01r004430.1	0.464763	0.378207	-0.286521	0.431494	-1.07107	0.000390801	-0.319785	0.861267
Solyc07r035620.1	0.38081	0.688262	-1.41296	0.000504413	-0.961564	0.0332679	0.832205	0.54149
Solyc11r053530.1	0.37305	0.795323	1.43673	0.00195403	1.64843	0.000251111	0.584746	0.730808
Solyc12r058620.1	0.372298	0.908711	-1.05878	0.29822	-2.80048	0.00198865	-1.3694	0.577218
Solyc02r012760.1	0.309847	0.800864	-1.23946	0.00478358	-1.29642	0.00378338	0.252882	0.932138
Solyc01r001790.1	0.204456	0.883758	1.00254	0.00478358	0.682472	0.126613	-0.115615	0.982899
Solyc07r035140.1	0.20172	0.904361	1.50391	0.000177428	1.07255	0.0179728	-0.22964	0.924312
Solyc11r054180.1	0.187516	0.92319	1.10599	0.0179669	0.606889	0.34584	-0.311582	0.887746
Solyc11r051430.1	0.179504	0.908331	-1.03485	0.0210183	-0.789899	0.14549	0.424455	0.861267
Solyc08r038270.1	0.118269	0.930579	-1.19314	0.0008879	-1.14045	0.00206813	0.170957	0.958881
Solyc04r021970.1	0.0614073	0.978556	1.00643	0.0379609	0.712555	0.258386	-0.23247	0.932138
Solyc06r031750.1	0.0197291	0.999096	-1.79459	0.00013376	-0.991843	0.0882268	0.822475	0.560794
Solyc04r018910.1	-0.00365219	0.999096	-1.8044	0.030313	-0.507107	0.716455	1.29364	0.574444
Solyc01r001060.1	-0.121223	0.952834	1.23791	0.0060734	1.09454	0.0366978	-0.264586	0.915902
Solyc03r017920.1	-0.129607	0.962029	-1.67428	0.00496976	-0.517473	0.589377	1.0272	0.560794
Solyc01r001060.1	-0.148037	0.930411	0.627456	0.195839	1.01488	0.0332679	0.239392	0.919827
Solyc10r049540.1	-0.172473	0.963814	-1.69939	0.164212	-3.44967	0.0332679	-1.92275	0.730818
Solyc02r010870.1	-0.216624	0.92494	-1.26215	0.0491582	-0.144886	0.921375	0.900645	0.58712
Solyc09r044120.1	-0.229241	0.861885	0.365002	0.414898	1.06151	0.00663011	0.467263	0.730818
Solyc03r017690.1	-0.230551	0.93904	1.93375	0.00391775	1.45881	0.0881825	-0.705485	0.82878
Solyc01r005330.1	-0.243182	0.908711	-1.46466	0.0148804	0.326937	0.77886	1.54841	0.0931455
Solyc01r001110.1	-0.264088	0.899541	0.372746	0.565948	1.62795	0.001856	0.991118	0.54149
Solyc01r007380.1	-0.314564	0.787233	-1.05536	0.0112704	-0.652589	0.247722	0.0882091	0.986899
Solyc08r040240.1	-0.428279	0.532098	-1.01701	0.00163319	-0.37683	0.45479	0.211898	0.900731
Solyc11r052760.1	-0.455718	0.745238	-1.89385	0.000526229	0.0361562	0.984335	1.47429	0.0931455
Solyc07r037010.1	-0.534254	0.674924	-1.33742	0.0153167	-0.419542	0.661649	0.383625	0.887746
Solyc09r043080.1	-0.54257	0.697858	-1.45348	0.0179669	-0.268006	0.82377	0.642905	0.861267
Solyc07r037310.1	-0.588756	0.858295	1.89716	0.0260751	2.93969	0.000636927	0.45377	0.900731
Solyc08r037560.1	-0.604645	0.858295	-2.86208	0.0179669	-1.04725	0.549538	1.21019	0.861267
Solyc08r039530.1	-0.663495	0.858295	-2.75153	0.0131738	-0.86417	0.643463	1.22386	0.814433
Solyc12r056060.1	-0.820283	0.69847	1.18553	0.179751	2.15771	0.0172345	0.151896	0.986899
Solyc08r039380.1	-0.823643	0.78768	1.21221	0.271329	2.38378	0.0395237	0.347923	0.973996
Solyc08r041660.1	-0.863388	0.558374	0.250304	0.799372	1.59841	0.0386808	0.484714	0.881439
Solyc02r013180.1	-0.96477	0.396335	-1.71279	0.00954349	-0.0428995	0.984335	0.705116	0.861267
Solyc03r015890.1	-0.986146	0.672435	-3.13615	0.00343806	-0.84992	0.613801	1.30008	0.811593
Solyc04r020480.1	-1.02074	0.552633	-2.46217	0.0077445	-1.01205	0.483699	0.429378	0.970907
Solyc08r040480.1	-1.04275	0.360989	-1.93865	0.00247074	-0.025527	0.985981	0.870372	0.730818
Solyc03r014490.1	-1.08874	0.0709767	-1.28362	0.00607113	-1.11125	0.0759175	-0.916372	0.560794
Solyc10r050550.1	-1.11186	0.69847	-4.6114	0.00879189	-2.08361	0.306243	1.41592	0.881549
Solyc04r022040.1	-1.22679	0.593902	-2.73336	0.0305732	0.8056	0.663663	2.31217	0.560794
Solyc05r026170.1	-1.40262	0.840743	-6.98225	0.00701516	-0.527835	0.921927	5.0518	0.54149
Solyc01r005610.1	-1.45469	0.131362	-1.5562	0.028968	-1.35297	0.181195	-1.25146	0.574444
Solyc01r001050.1	-1.61599	0.00300357	1.82242	3.31059e-06	3.24562	1.80214e-15	-0.192791	0.948741
Solyc12r054630.1	-1.97915	1.53286e-14	0.218673	0.555943	1.11842	0.000251111	-1.0794	0.00100678
Solyc07r035810.1	-2.01926	1.37903e-08	-1.25072	0.00160085	-1.02387	0.0241649	-1.79242	6.72328e-06
Solyc08r041110.1	-2.33938	7.97313e-09	-2.10272	1.03697e-06	-0.668224	0.401981	-0.904893	0.560794
Solyc04r018580.1	-2.34671	0.011281	-0.25896	0.814248	0.802381	0.561069	-1.28537	0.560794
Solyc01r001260.1	-2.37118	4.44178e-06	-1.69931	0.00152035	-1.00624	0.283085	-1.67812	0.107269
Solyc07r037070.1	-2.83248	0.0133461	-2.31984	0.0240859	-0.652563	0.73512	-1.1652	0.811593
Solyc09r042090.1	-4.43457	0.0493853	-2.66616	NA	2.03327	NA	0.264869	0.987374
