# Supplementary material for: Transcriptional Profiling to Assess the Effects of Biological Stimulant Atlanticell Micomix on Tomato Seedlings Under Salt Stress
Source: Plants (Basel). 2025 Apr 11;14(8):1198. doi: 10.3390/plants14081198 (PMC12030531; doi:10.3390/plants14081198)
Supplement: Supplementary file 1 [file plants-14-01198-s001.zip › Supplemental Table S3.xlsx]

## Sheet: Table S3
C1: AMM vs. mock
GO BP	Type	FDR	nGenes	Pathway size	Fold enriched	Pathway	GO annotation
	Upregulated	8.66e-05	20	728	3.86804	Defense response	GO:0006952
	Upregulated	0.0117	30	1605	2.11809	Response to stress	GO:0006950
	Downregulated	0.00088	7	33	11.5046	Lignin metabolic process	GO:0009808
	Downregulated	0.00199	43	1192	1.9362	Catabolic process	GO:0009056
	Downregulated	0.00199	10	99	5.28274	Secondary metabolic process	GO:0019748
	Downregulated	0.00199	10	112	5.4784	Hydrogen peroxide catabolic process	GO:0042744
	Downregulated	0.00199	5	18	14.7917	Phenylpropanoid catabolic process	GO:0046271
	Downregulated	0.00199	5	18	14.7917	Lignin catabolic process	GO:0046274
	Downregulated	0.00236	10	117	5.10057	Hydrogen peroxide metabolic process	GO:0042743
	Downregulated	0.00811	8	73	5.50388	Phenylpropanoid metabolic process	GO:0009698
	Downregulated	0.00864	10	134	4.28744	Reactive oxygen species metabolic process	GO:0072593
	Downregulated	0.0143	16	351	2.80079	Cell wall organization or biogenesis	GO:0071554
	Downregulated	0.0273	3	6	17.75	UDP-L-arabinose metabolic process	GO:0033356
KEGG	Type	FDR	nGenes	Pathway size	Fold enriched	Pathway	KEGG annotation
	Upregulated	0.0125	2	16	28.4493	Diterpenoid biosynthesis	sly00904
	Upregulated	0.0125	6	139	4.6134	Plant hormone signal transduction	sly04075
	Upregulated	0.0125	5	117	5.14144	Plant-pathogen interaction	sly04626
	Upregulated	0.0318	4	94	4.9477	MAPK signaling pathway-plant	sly04016
	Downregulated	0.000113	13	95	4.67381	Phenylpropanoid biosynthesis	sly00940
	Downregulated	0.000623	6	23	9.34762	Tropane piperidine and pyridine alkaloid biosynthesis	sly00960
	Downregulated	0.0415	5	34	5.31115	Flavonoid biosynthesis	sly00941
	Downregulated	0.0429	36	733	1.51039	Biosynthesis of secondary metabolites	sly01110
C2: salt vs. mock
GO BP	Type	FDR	nGenes	Pathway size	Fold enriched	Pathway	GO annotation
	Upregulated	1.96e-24	38	228	8.91672	Photosynthesis	GO:0015979
	Upregulated	5.64e-16	16	31	17.2703	Photosynthesis light harvesting	GO:0009765
	Upregulated	1.8e-15	22	125	10.3246	Photosynthesis light reaction	GO:0019684
	Upregulated	2.23e-13	12	15	19.9272	Photosynthesis light harvesting in photosystem I	GO:0009768
	Upregulated	7.18e-11	12	48	15.2385	Protein-chromophore linkage	GO:0018298
	Upregulated	4.05e-09	46	486	2.89516	Response to abiotic stimulus	GO:0009628
	Upregulated	9.95e-08	25	184	4.15151	Response to light stimulus	GO:0009416
	Upregulated	1.22e-07	25	189	4.08861	Response to radiation	GO:0009314
	Upregulated	5.39e-06	9	27	10.2258	Response to hydrogen peroxide	GO:0042542
	Upregulated	6.2e-06	26	413	3.26328	Generation of precursor metabolites and energy	GO:0006091
	Upregulated	4.2e-05	11	54	6.41801	Response to reactive oxygen species	GO:0000302
	Upregulated	8.4e-05	14	89	4.64969	Response to heat	GO:0009408
	Upregulated	0.000241	19	225	3.30781	Response to oxidative stress	GO:0006979
	Upregulated	0.000449	17	156	3.42984	Response to temperature stimulus	GO:0009266
	Upregulated	0.000498	100	2871	1.47458	Response to stimulus	GO:0050896
	Upregulated	0.00105	16	184	3.32121	Protein folding	GO:0006457
	Upregulated	0.00105	7	33	7.55574	Protein complex oligomerization	GO:0051259
	Upregulated	0.00654	12	100	3.50073	Cell redox homeostasis	GO:0045454
	Upregulated	0.0227	9	200	3.80962	Electron transport chain	GO:0022900
	Upregulated	0.0243	13	209	2.86369	Response to auxin	GO:0009733
	Upregulated	0.0244	5	22	6.7462	Glycerol ether metabolic process	GO:0006662
	Upregulated	0.0244	5	22	6.7462	Ether metabolic process	GO:0018904
	Upregulated	0.0287	4	14	8.63514	Response to high light intensity	GO:0009644
	Upregulated	0.0287	4	12	8.63514	Protein repair	GO:0030091
	Upregulated	0.0288	3	5	12.9527	Glycine catabolic process	GO:0006546
	Upregulated	0.0288	5	58	6.34936	Photosynthetic electron transport chain	GO:0009767
	Upregulated	0.0288	3	9	12.9527	Terpenoid catabolic process	GO:0016115
	Upregulated	0.0288	3	5	12.9527	Glycine decarboxylation via glycine cleavage system	GO:0019464
	Upregulated	0.0288	3	5	12.9527	Plastid translation	GO:0032544
	Upregulated	0.031	42	984	1.62198	Response to chemical	GO:0042221
	Upregulated	0.0337	4	24	7.85012	Stomatal complex development	GO:0010374
	Upregulated	0.0403	10	95	2.99831	Response to salt stress	GO:0009651
	Upregulated	0.0403	3	8	10.7939	Photosystem II repair	GO:0010206
	Upregulated	0.0403	3	8	10.7939	Amine transport	GO:0015837
	Upregulated	0.0403	3	8	10.7939	Regulation of organic acid transport	GO:0032890
	Upregulated	0.0403	3	8	10.7939	Amino acid export across plasma membrane	GO:0032973
	Upregulated	0.0403	3	8	10.7939	Regulation of amine transport	GO:0051952
	Upregulated	0.0403	3	8	10.7939	Regulation of amino acid transport	GO:0051955
	Upregulated	0.0403	3	8	10.7939	Regulation of amino acid export	GO:0080143
	Upregulated	0.0403	3	8	10.7939	Regulation of amino acid transmembrane transport	GO:1903789
	Downregulated	0.000118	33	728	2.68967	Defense response	GO:0006952
	Downregulated	0.00713	11	112	4.64881	Hydrogen peroxide catabolic process	GO:0042744
	Downregulated	0.00725	57	1605	1.69599	Response to stress	GO:0006950
	Downregulated	0.00725	11	117	4.3282	Hydrogen peroxide metabolic process	GO:0042743
	Downregulated	0.0302	11	134	3.6382	Reactive oxygen species metabolic process	GO:0072593
	Downregulated	0.0344	3	5	17.1161	Carotene catabolic process	GO:0016121
	Downregulated	0.0344	3	5	17.1161	Terpene catabolic process	GO:0046247
	Downregulated	0.0344	8	75	4.56429	Defense response to fungus	GO:0050832
	Downregulated	0.0415	19	288	2.34382	RNA modification	GO:0009451
	Downregulated	0.046	9	104	3.66773	Response to fungus	GO:0009620
	Downregulated	0.046	4	18	9.12857	Phenylpropanoid catabolic process	GO:0046271
	Downregulated	0.046	4	18	9.12857	Lignin catabolic process	GO:0046274
KEGG	Type	FDR	nGenes	Pathway size	Fold enriched	Pathway	KEGG annotation
	Upregulated	1.77e-11	10	13	19.3972	Photosynthesis-antenna proteins	sly00196
	Upregulated	1.51e-07	11	33	9.02717	Photosynthesis	sly00195
	Downregulated	0.000145	12	95	4.96438	Phenylpropanoid biosynthesis	sly00940
	Downregulated	0.0273	4	23	7.17078	Tropane piperidine and pyridine alkaloid biosynthesis	sly00960
	Downregulated	0.0273	49	1238	1.37396	Metabolic pathways	sly01100
	Downregulated	0.0273	33	733	1.59315	Biosynthesis of secondary metabolites	sly01110
	Downregulated	0.0438	3	14	8.96347	Isoquinoline alkaloid biosynthesis	sly00950
	Downregulated	0.0462	4	28	5.66114	Phenylalanine metabolism	sly00360
C3: AMM-salt vs. AMM
GO BP	Type	FDR	nGenes	Pathway size	Fold enriched	Pathway	GO annotation
	Upregulated	8.16e-15	23	184	10.2404	Protein folding	GO:0006457
	Upregulated	1.15e-14	19	89	13.5351	Response to heat	GO:0009408
	Upregulated	1.58e-10	19	156	8.22227	Response to temperature stimulus	GO:0009266
	Upregulated	1.25e-09	12	54	15.0176	Response to reactive oxygen species	GO:0000302
	Upregulated	8.14e-09	9	27	21.9336	Response to hydrogen peroxide	GO:0042542
	Upregulated	5.21e-07	7	22	23.1522	De novo post-translational protein folding	GO:0051084
	Upregulated	5.21e-07	7	22	23.1522	Chaperone cofactor-dependent protein refolding	GO:0051085
	Upregulated	5.21e-07	8	33	17.6398	Chaperone-mediated protein folding	GO:0061077
	Upregulated	7.15e-07	8	32	16.8379	De novo protein folding	GO:0006458
	Upregulated	7.75e-06	7	33	16.2065	Protein complex oligomerization	GO:0051259
	Upregulated	1.43e-05	24	486	3.23995	Response to abiotic stimulus	GO:0009628
	Upregulated	2.17e-05	6	22	18.5217	Protein refolding	GO:0042026
	Upregulated	3.2e-05	31	984	2.56786	Response to chemical	GO:0042221
	Upregulated	0.000107	13	225	4.85449	Response to oxidative stress	GO:0006979
	Upregulated	0.000181	7	41	10.1291	Cellular response to heat	GO:0034605
	Upregulated	0.000183	5	16	17.8094	Response to unfolded protein	GO:0006986
	Upregulated	0.000183	13	190	4.56028	Response to inorganic substance	GO:0010035
	Upregulated	0.000183	5	16	17.8094	Cellular response to unfolded protein	GO:0034620
	Upregulated	0.001	5	23	12.8623	Response to topologically incorrect protein	GO:0035966
	Upregulated	0.001	5	23	12.8623	Cellular response to topologically incorrect protein	GO:0035967
	Upregulated	0.00127	4	14	18.5217	Response to high light intensity	GO:0009644
	Upregulated	0.0106	16	432	2.6272	Response to oxygen-containing compound	GO:1901700
	Upregulated	0.0225	4	28	9.26087	Response to light intensity	GO:0009642
	Upregulated	0.0241	7	95	4.50181	Response to salt stress	GO:0009651
	Upregulated	0.0284	3	16	13.8913	Sulfate transport	GO:0008272
	Upregulated	0.037	3	17	12.6285	Inositol metabolic process	GO:0006020
	Upregulated	0.0406	29	1605	1.75075	Response to stress	GO:0006950
	Upregulated	0.0406	47	2871	1.48655	Response to stimulus	GO:0050896
	Upregulated	0.043	7	111	3.95281	Response to osmotic stress	GO:0006970
	Downregulated	2.9e-07	37	728	3.12738	Defense response	GO:0006952
	Downregulated	0.000516	25	420	2.91461	Response to biotic stimulus	GO:0009607
	Downregulated	0.00057	46	1212	2.01232	Protein phosphorylation	GO:0006468
	Downregulated	0.00057	59	1605	1.82051	Response to stress	GO:0006950
	Downregulated	0.00167	20	336	2.99578	Defense response to other organism	GO:0098542
	Downregulated	0.00251	48	1340	1.84416	Phosphorylation	GO:0016310
	Downregulated	0.00252	22	399	2.64298	Response to external biotic stimulus	GO:0043207
	Downregulated	0.00252	91	2871	1.47108	Response to stimulus	GO:0050896
	Downregulated	0.00252	22	399	2.64298	Response to other organism	GO:0051707
	Downregulated	0.0031	22	403	2.59038	Biological process involved in interspecies interaction between organisms	GO:0044419
	Downregulated	0.0169	7	55	5.34409	Cell surface receptor signaling pathway	GO:0007166
	Downregulated	0.0169	6	56	6.45455	Cell recognition	GO:0008037
	Downregulated	0.0169	6	56	6.45455	Recognition of pollen	GO:0048544
	Downregulated	0.0186	3	5	17.75	Regulation of defense response to insect	GO:2000068
	Downregulated	0.0201	58	1850	1.5458	Phosphate-containing compound metabolic process	GO:0006796
	Downregulated	0.026	58	1867	1.52688	Phosphorus metabolic process	GO:0006793
	Downregulated	0.0263	9	104	3.80357	Response to fungus	GO:0009620
	Downregulated	0.0303	6	60	5.46154	Pollen-pistil interaction	GO:0009875
	Downregulated	0.0332	3	6	14.2	Defense response to insect	GO:0002213
	Downregulated	0.0395	12	180	2.86869	Organic hydroxy compound metabolic process	GO:1901615
KEGG	Type	FDR	nGenes	Pathway size	Fold enriched	Pathway	KEGG annotation
	Upregulated	1.03e-05	12	106	5.89637	Protein processing in endoplasmic reticulum	sly04141
	Downregulated	9.65e-06	13	95	5.60857	Phenylpropanoid biosynthesis	sly00940
	Downregulated	0.00205	6	34	7.64805	Flavonoid biosynthesis	sly00941
	Downregulated	0.019	4	22	7.01071	Alpha-Linolenic acid metabolism	sly00592
	Downregulated	0.019	4	27	6.59832	Stilbenoid diarylheptanoid and gingerol biosynthesis	sly00945
	Downregulated	0.019	32	733	1.61108	Biosynthesis of secondary metabolites	sly01110
	Downregulated	0.019	8	94	3.25135	MAPK signaling pathway-plant	sly04016
	Downregulated	0.019	9	117	3.04079	Plant-pathogen interaction	sly04626
	Downregulated	0.0324	10	139	2.52638	Plant hormone signal transduction	sly04075
C4: AMM-salt vs. salt
GO BP	Type	FDR	nGenes	Pathway size	Fold enriched	Pathway	GO annotation
	Upregulated	0	11	184	30.72	Protein folding	GO:0006457
	Upregulated	0.0001	4	33	55.32	Chaperone-mediated protein folding	GO:0061077
	Upregulated	0.0001	5	89	22.34	Response to heat	GO:0009408
	Upregulated	0.0004	3	22	62.24	De novo post-translational protein folding	GO:0051084
	Upregulated	0.0004	3	22	62.24	Chaperone cofactor-dependent protein refolding	GO:0051085
	Upregulated	0.0007	5	156	13.57	Response to temperature stimulus	GO:0009266
	Upregulated	0.0012	3	32	39.61	De novo protein folding	GO:0006458
	Upregulated	0.002	10	1605	3.79	Response to stress	GO:0006950
	Upregulated	0.0047	3	54	23.55	Response to reactive oxygen species	GO:0000302
	Upregulated	0.013	2	16	44.69	Response to unfolded protein	GO:0006986
	Upregulated	0.013	2	16	44.69	Cellular response to unfolded protein	GO:0034620
	Upregulated	0.0132	4	190	8.8	Response to inorganic substance	GO:0010035
	Upregulated	0.0148	2	22	38.73	Protein refolding	GO:0042026
	Upregulated	0.0185	2	23	32.27	Response to topologically incorrect protein	GO:0035966
	Upregulated	0.0185	2	23	32.27	Cellular response to topologically incorrect protein	GO:0035967
	Upregulated	0.0194	2	27	30.57	Response to hydrogen peroxide	GO:0042542
	Upregulated	0.0202	2	33	29.05	Protein complex oligomerization	GO:0051259
	Upregulated	0.0443	5	486	4.23	Response to abiotic stimulus	GO:0009628
	Upregulated	0.0443	2	41	18.15	Cellular response to heat	GO:0034605
	Upregulated	0.0443	11	2871	2.18	Response to stimulus	GO:0050896
	Upregulated	0.0496	1	5	145.23	Inositol catabolic process	GO:0019310
	Upregulated	0.0496	1	8	145.23	L-ascorbic acid metabolic process	GO:0019852
	Upregulated	0.0496	1	2	145.23	L-ascorbic acid biosynthetic process	GO:0019853
	Downregulated	0	13	112	21.67	Hydrogen peroxide catabolic process	GO:0042744
	Downregulated	0	13	117	20.17	Hydrogen peroxide metabolic process	GO:0042743
	Downregulated	0	16	225	11.61	Response to oxidative stress	GO:0006979
	Downregulated	0	13	134	16.96	Reactive oxygen species metabolic process	GO:0072593
	Downregulated	0.0004	21	1192	2.88	Catabolic process	GO:0009056
	Downregulated	0.0017	17	904	3.03	Cellular catabolic process	GO:0044248
	Downregulated	0.0025	8	248	6.1	Cell wall organization	GO:0071555
	Downregulated	0.0027	21	1605	2.46	Response to stress	GO:0006950
	Downregulated	0.0031	8	263	5.71	External encapsulating structure organization	GO:0045229
	Downregulated	0.0127	3	15	20.77	Water transport	GO:0006833
	Downregulated	0.0127	3	15	20.77	Fluid transport	GO:0042044
	Downregulated	0.0174	8	351	4.26	Cell wall organization or biogenesis	GO:0071554
	Downregulated	0.0294	3	33	15	Lignin metabolic process	GO:0009808
	Downregulated	0.0447	7	293	4.06	Polysaccharide metabolic process	GO:0005976
KEGG	Type	FDR	nGenes	Pathway size	Fold enriched	Pathway	KEGG annotation
	Upregulated	0.000623	4	106	13.1966	Protein processing in endoplasmic reticulum	sly04141
	Downregulated	2.19e-11	12	95	15.1	Phenylpropanoid biosynthesis	sly00940
	Downregulated	0.000978	4	34	14.8712	Flavonoid biosynthesis	sly00941
	Downregulated	0.00284	15	733	2.20265	Biosynthesis of secondary metabolites	sly01110
	Downregulated	0.0044	3	27	14.4338	Stilbenoid diarylheptanoid and gingerol biosynthesis	sly00945
	Downregulated	0.00804	19	1238	1.62048	Metabolic pathways	sly01100
	Downregulated	0.041	2	23	10.9056	Tropane piperidine and pyridine alkaloid biosynthesis	sly00960
