# Supplementary material for: Transcriptional Profiling to Assess the Effects of Biological Stimulant Atlanticell Micomix on Tomato Seedlings Under Salt Stress
Source: Plants (Basel). 2025 Apr 11;14(8):1198. doi: 10.3390/plants14081198 (PMC12030531; doi:10.3390/plants14081198)
Supplement: Supplementary file 1 [file plants-14-01198-s001.zip › Supplemental Table S4.xlsx]

## Sheet: Table S4a
Gene ID	ITAG4 annotation	Arabidopsis thaliana gene ID	mock_R1_CPM	mock_R2_CPM	mock_R3 CPM	AMM_R1 CPM	AMM_R2 CPM	AMM_R3 CPM	mock-NaCl_R1 CPM	mock-NaCl_R2 CPM	mock-NaCl_R3 CPM	AMM-NaCl_R1 CPM	AMM-NaCl_R2 CPM	AMM-NaCl_R3 CPM	C1_log2FC	C2_log2FC	C3_log2FC	C4_log2FC
Solyc06g036110.1	Calcium-dependent lipid-binding	CaLB domain	13.399	13.115	11.572	21.613	21.033	26.815	24.451	24.749	21.24	25.714	19.319	14.013	1.00151	1.10144	-0.0678655	-0.167789
Solyc03g121900.1	Bifunctional inhibitor/plant lipid transfer protein/seed storage helical domain containing protein	DIR1/DEG15	80.101	95.066	84.749	222.767	342.406	359.54	108.969	215.445	223.055	141.316	132.887	196.511	1.96099	1.29338	-0.799745	-0.132137
Solyc05g005865.1	MLP-like protein	MLP423	1.062	1.355	2.241	2.289	3.091	3.967	2.599	2.89	2.318	3.534	2.343	1.673	1.13006	0.952213	-0.140466	0.0373791
Solyc10g007600.3	glycolate oxidase	GOX3	42.32	54.182	80.635	109.489	109.575	166.725	84.921	106	137.273	257.783	283.759	331.545	1.25047	1.09599	1.34552	1.50001
Solyc09g089620.1	AT-hook motif nuclear-localized protein	AHL20	29.104	22.75	17.743	11.894	16.623	22.352	8.053	12.375	6.731	10.451	6.992	9.181	-0.314546	-1.13372	-0.763076	0.0561022
Solyc11g044840.2	LL-diaminopimelate aminotransferase	ALD1	7.688	0.366	0.808	2.702	0.829	0.915	0.11	0	0	0	0.649	0.074	-0.839365	-6.11935	-2.48026	2.79973
Solyc04g007490.3	Disease resistance protein	MLO12	10.287	11.87	12.417	13.208	5.842	6.446	4.173	2.964	3.777	3.872	6.271	4.349	-0.306573	-1.45693	-0.652708	0.497654
Solyc10g079860.2	LEQB L.esculentum TomQ'b beta	ATBG1/2/3	496.203	162.143	63.847	91.478	51.451	43.217	31.735	34.901	22.474	21.053	20.256	16.429	-1.80654	-2.78678	-1.52164	-0.541403
Solyc09g007520.3	Peroxidase	Peroxidase	64.359	68.616	85.19	46.415	30.268	42.034	49.122	30.085	13.911	33.271	18.273	18.176	-0.746335	-1.02489	-0.600008	-0.321449
Solyc10g055810.2	chitinase Z15140	PR3	1048.97	899.371	623.957	486.696	238.938	238.931	259.63	190.807	63.308	89.098	75.977	77.348	-1.27595	-2.1087	-1.82447	-0.991713
Solyc12g056730.1	LRR receptor-like kinase	RGF1	7.102	6.301	7.274	3.865	5.126	3.318	2.635	2.482	2.655	0.714	2.631	2.936	-0.622403	-1.20088	-0.796657	-0.218176
Solyc01g066910.3	Bifunctional inhibitor/plant lipid transfer protein/seed storage helical domain containing protein	DIR1	12.594	17.108	24.099	13.283	21.711	22.543	7.65	23.675	14.771	7.782	6.956	10.407	0.219746	-0.00452871	-1.01953	-0.795258
Solyc12g096920.1	Disease resistance protein	CAR1/RLP6	6.114	4.579	4.665	8.593	3.317	3.28	1.281	1.482	1.496	1.015	1.334	0.855	0.120829	-1.63512	-2.08181	-0.325856
Solyc04g079420.3	Disease resistance protein	ADR1-L1	151.819	130.528	74.794	160.256	117.603	139.414	105.016	57.205	40.834	59.399	64.155	52.705	0.365233	-0.602419	-1.07773	-0.11008
Solyc04g049090.3	SlMlo1	AAO1	82.408	54.695	37.066	126.974	61.591	55.728	47.365	26.417	19.557	31.955	33.591	20.517	0.629174	-0.686821	-1.34146	-0.0254651
Solyc07g049180.3	LysM receptor-like kinase	CERK1	32.143	29.014	27.148	47.84	32.303	42.568	22.218	14.598	15.182	18.534	18.021	13.195	0.610691	-0.554917	-1.13824	0.0273661
Solyc10g009110.1	ethylene response factor F.5	ATERF-4	27.933	17.987	13.886	19.511	24.086	41.195	8.126	9.077	8.227	5.038	5.911	8.177	0.645866	-1.01341	-1.98069	-0.321415
Solyc10g081980.2	Late embryogenesis abundant	NHL3	59.82	33.227	30.123	81.497	46.212	55.308	33.236	15.746	16.79	10.827	18.417	13.232	0.712124	-0.695429	-1.94522	-0.537667
Solyc06g071810.1	Receptor-like protein kinase	EVR	84.86	58.505	43.642	105.174	73.351	95.015	37.665	18.562	18.847	25.639	37.484	23.565	0.68948	-1.10646	-1.4965	0.299444
Solyc09g005000.1	Lectin receptor-like kinase	LECRK-VI.1/-VI	23.979	11.76	8.633	23.301	14.813	24.526	6.808	2.853	4.113	4.662	11.606	4.423	0.643496	-1.47571	-1.44501	0.674196
Solyc07g006770.2	Receptor-like protein kinase	LRR family	3.734	3.224	1.433	5.816	2.639	3.013	1.611	0.667	0.411	2.293	1.766	1.004	0.594256	-1.42886	-1.01611	1.00701
Solyc12g056590.2	Ethylene Response Factor D.2	ERF110	6.956	6.961	5.253	29.98	7.463	4.577	9.005	3.186	2.318	3.12	2.126	2.119	1.2703	-0.199184	-2.34521	-0.87573
Solyc06g035700.1	Ethylene-responsive transcription factor	DREB subfamily	2.343	1.392	0.367	7.129	4.297	3.967	0.732	1.223	0.299	0.827	0.685	0.335	2.05393	-0.628626	-2.89454	-0.211985
Solyc06g005170.3	mitogen-activated protein kinase 3	MPK3	103.897	78.068	72.994	167.573	180.325	277.99	55.198	50.869	56.876	41.053	53.378	47.204	1.43375	-0.431578	-1.9795	-0.114173
Solyc12g009220.2	jasmonate ZIM-domain protein 1	JAZ1	15.522	9.488	11.682	26.603	10.818	27.006	4.319	4.557	5.235	2.519	7.605	4.72	0.95407	-1.16436	-1.96398	0.154451
Solyc12g100010.1	receptor-like protein 12	RLP6	13.692	13.481	15.907	35.833	31.097	38.372	6.735	4.631	5.086	7.105	7.425	4.572	1.4208	-1.18188	-2.29815	0.304523
Solyc06g070990.3	WRKY transcription factor 74	WRKY61/72	2.819	3.517	3.784	10.694	4.787	6.599	0.769	1.26	0.524	0.451	1.514	0.446	1.25874	-1.77083	-3.03862	-0.0090474
Solyc03g095770.3	WRKY transcription factor 80	WRKY70	44.297	30.297	44.34	65.326	91.256	130.641	12.445	8.003	13.761	6.767	17.697	7.805	1.40427	-1.59258	-2.99706	-0.000212982
Solyc04g079730.1	allene oxide synthase	DDE2	1.794	1.795	3.049	13.32	3.355	7.133	2.672	2.445	1.047	1.579	3.712	3.457	1.97551	0.0999068	-1.28539	0.590219
Solyc07g009260.3	Defensin-like protein 1	PDF1.4	2.306	4.982	1.763	12.57	8.82	14.952	2.416	0.889	0.112	7.105	2.811	4.869	2.14693	-1.19915	-1.12691	2.21917
Solyc01g087850.2	serine protease SBT3		202.193	198.924	217.255	222.767	88.429	105.619	58.969	78.435	45.77	50.188	58.388	61.774	-0.434668	-1.53893	-1.12538	-0.0211145
Solyc01g097240.3	Pathogenesis-related protein 4		677.785	201.415	23.364	191.887	104.373	73.388	32.101	17.08	7.928	18.459	22.923	15.276	-1.13521	-3.7563	-2.54043	0.0806533
Solyc01g102840.3	Disease resistance protein		21.929	18.317	13.262	28.254	23.747	31.278	12.189	8.114	10.769	7.707	10.741	6.579	0.776931	-0.5717	-1.57186	-0.223225
Solyc01g109110.3	Extra-large guanine nucleotide-binding protein 2		50.667	39.602	30.417	66.264	70.939	114.736	25.586	15.598	13.836	14.662	20.652	13.715	1.2022	-0.921587	-2.20026	-0.0764733
Solyc03g005670.3	Disease resistance protein		8.53	8.756	10.58	7.617	7.388	6.79	3.294	3.446	3.253	3.459	5.118	3.382	-0.226242	-1.26924	-0.697948	0.345046
Solyc04g007010.3	Sn-2 protein		24.821	23.995	32.842	62.136	40.256	47.87	30.564	40.051	49.397	26.955	31.032	21.521	1.00993	0.765992	-0.754621	-0.510684
Solyc04g050950.3	Sn-1 protein		1.318	0.696	1.727	3.865	2.827	2.67	1.501	3.409	3.104	3.12	2.09	1.858	1.4508	1.31396	-0.236102	-0.0992604
Solyc04g054690.3	ascorbate oxidase		30.349	21.687	40.85	60.973	56.389	110.273	14.898	11.893	9.648	5.226	21.265	3.977	1.42526	-1.14532	-2.75723	-0.18665
Solyc04g076730.1	Unknown protein		0.622	0.769	0.441	4.315	1.885	3.051	0.366	0.333	0.112	0.263	2.739	0.223	2.47664	-0.957069	-1.37995	2.05376
Solyc05g007170.3	Prf		7.175	6.228	14.143	5.028	2.186	1.869	0.769	1.741	1.122	1.353	1.261	0.929	-1.47671	-2.71208	-1.19222	0.0431458
Solyc05g007630.3	Resistance protein R1		13.472	11.173	16.054	9.343	5.805	7.133	3.953	5.187	2.543	3.797	2.847	1.821	-0.738106	-1.58628	-1.23134	-0.383167
Solyc05g012740.2	Disease resistance protein		5.638	6.301	10.102	7.429	5.164	6.713	1.903	2.186	1.758	2.406	2.343	1.004	-0.0638282	-1.70728	-1.58455	0.0589059
Solyc05g052040.1	ripening regulated protein DDTFR10/A		106.68	65.356	108.224	132.34	149.454	179.236	49.049	45.053	84.286	43.12	54.387	103.775	0.848517	-0.444058	-1.02129	0.271289
Solyc06g064750.1	Reistance protein F		1.721	2.052	4.151	1.538	1.621	1.907	0.622	1.037	1.458	0.714	0.865	1.041	-0.523009	-1.14142	-0.781468	-0.163053
Solyc07g005630.3	defensin-like protein 1		1.867	0.733	0.514	11.632	13.306	4.539	0	0	0	0.15	1.622	0.037	3.37717	-7.02862	-3.87532	6.53047
Solyc07g008620.1	EIX receptor 1		20.977	15.46	17.707	36.884	25.368	23.763	9.737	3.668	3.552	4.173	6.776	3.94	0.800778	-1.4727	-2.36706	-0.0935833
Solyc07g008630.1	Ethylene-inducing xylanase receptor 2		3.954	3.627	2.057	2.739	1.168	2.365	1.94	0.519	0.15	1.805	1.009	1.189	-0.474943	-1.68074	-0.482835	0.722957
Solyc07g039410.3	Disease resistance protein RPP13		1.904	1.942	2.498	1.388	2.186	2.365	0.256	0.63	0.486	0.188	0.144	0.186	0.0323292	-1.99548	-3.35025	-1.32243
Solyc07g039420.1	Disease resistance protein		1.611	1.575	1.91	1.276	0.678	0.877	0.183	0.333	0.299	0.113	0.252	0.149	-0.715573	-2.43179	-2.2932	-0.576982
Solyc07g049700.1	Disease resistance protein		4.21	2.931	1.984	4.39	2.111	2.327	0.769	0.519	0.449	0.752	1.189	1.004	0.0931712	-2.17705	-1.41847	0.851752
Solyc09g005080.1	Verticillium resistance		37.525	29.857	27.809	46.189	36.676	55.308	16.362	14.005	16.005	13.647	24.004	12.117	0.675492	-0.824604	-1.31486	0.185231
Solyc10g007960.1	cytochrome P450 CYP74C3		1.098	1.099	1.616	0.338	0.302	0	0.183	0	0.299	0.113	0.072	0.26	-2.45803	-2.79043	-0.338835	-0.00643791
Solyc10g048030.2	MLP-like protein 43		15.925	13.848	15.245	13.395	12.59	12.282	9.224	10.263	10.994	5.414	4.722	4.981	-0.103359	-0.349989	-1.17045	-0.923821
Solyc10g081970.2	Late embryogenesis abundant		17.243	8.316	10.396	28.817	4.561	5.722	10.615	3.816	1.87	1.165	3.532	1.004	0.263477	-0.937846	-2.62971	-1.42838
Solyc10g084860.1	Lectin receptor kinase		1.281	1.136	1.8	1.989	1.885	4.31	0.842	1.037	0.897	0.902	0.865	0.781	1.09004	-0.392715	-1.5207	-0.037938
Solyc11g006520.2	Disease resistance protein		9.262	7.18	9.147	6.079	5.805	4.386	4.356	2.668	3.365	3.985	5.623	3.011	-0.524714	-1.09375	-0.199877	0.369158
Solyc11g006630.1	Disease resistance protein		1.684	1.502	3.012	1.914	1.168	0.839	0.403	0.556	0.524	0.752	0.901	0.743	-0.536282	-1.85787	-0.542243	0.779343
Solyc11g016930.1	Leucine-rich repeat protein kinase family protein		0.805	0.659	0.698	1.463	1.545	3.433	1.464	0.296	0.337	0.489	1.261	0.446	1.71322	0.153702	-1.39846	0.16106
Solyc11g069220.2	MLO-like protein		2.453	3.444	4.041	17.335	11.911	16.783	0.915	0.778	0.823	1.88	4.109	1.189	2.34216	-1.77538	-2.52503	1.59252
Solyc12g096960.2	Major allergen Pru ar 1		3.954	3.041	2.829	6.154	5.428	6.027	3.66	1.778	0.486	1.729	2.09	1.004	0.977244	-0.521607	-1.70489	-0.206041

## Sheet: TableS4b
Gene ID	Gene Name	Classification	KEGG ID	KEGG Annotation	mock_R1_CPM	mock_R2_CPM	mock_R3 CPM	AMM_R1 CPM	AMM_R2 CPM	AMM_R3 CPM	mock-NaCl_R1 CPM	mock-NaCl_R2 CPM	mock-NaCl_R3 CPM	AMM-NaCl_R1 CPM	AMM-NaCl_R2 CPM	AMM-NaCl_R3 CPM	C1_log2FC	C2_log2FC	C3_log2FC	C4_log2FC
Solyc01g087040.2	PSBP	Photosystem II	sly:101243638	thylakoid lumenal 19 kDa protein, chloroplastic	50.96	62.315	82.582	75.569	95.628	80.521	106.846	116.707	131.776	131.542	131.049	142.319	0.485352	1.06685	0.858768	0.27727
Solyc01g103920.3	FD1	Photosynthetic electron transport	sly:101248335	ferredoxin	6.114	3.554	4.114	6.341	11.836	7.095	20.242	20.859	15.818	19.775	26.995	32.002	1.00205	2.26238	1.81745	0.557116
Solyc01g105030.3	LHCB6A	Light-harvesting complex II	sly:101256629	CAB-10A; chlorophyll a-b binding protein CP24 10A, chloroplastic	499.754	602.451	831.808	741.094	915.232	999.397	884.712	1348.65	1381.41	1396.47	1297.01	1640.14	0.58278	1.113	0.878498	0.348282
Solyc01g105050.3	LHCB6B	Light-harvesting complex II	sly:101256131	LHCP; chlorophyll a-b binding protein CP24 10B, chloroplastic	574.254	719.241	988.266	766.008	979.009	1112.42	983.725	1666.91	1523.39	1448.77	1499.42	1976.56	0.449891	1.08332	0.957195	0.32377
Solyc01g106090.3	PPD1	Photosystem II	sly:101264980	psbP domain-containing protein 1, chloroplastic	13.143	13.115	17.67	15.909	18.696	18.194	21.999	19.525	29.953	23.91	24.473	24.457
Solyc01g112060.4	HCF244	Photosystem II	sly:101252442	uncharacterized protein ycf39	82.188	93.161	111.236	136.73	138.033	139.491	140.851	171.615	150.698	187.708	177.687	172.277
Solyc02g005200.4	ATAB2	Regulator	sly:101248056	photosystem I-related protein TAB2	66.519	73.635	82.325	102.022	103.431	113.706	122.989	126.118	116.445	132.745	114.253	121.133
Solyc02g024050.3	RFNR1/2	Photosynthetic electron transport	sly:101268044	ferredoxin--NADP reductase, root-type isozyme, chloroplastic	164.193	164.488	190.181	101.196	95.967	95.588	115.814	130.897	125.98	97.294	81.167	90.283
Solyc02g065400.3	PSBO1	Photosystem II	sly:544299	oxygen-evolving enhancer protein 1, chloroplastic	741.888	794.597	1112.43	1053.05	1073.32	1122.52	1317.7	1525.64	1736.91	1784.41	1729.51	1898.91
Solyc02g068930.4	PETJ	Photosynthetic electron transport	sly:101255756	cytochrome c6, chloroplastic	5.272	6.558	7.788	5.291	10.29	8.887	9.261	11.3	16.304	9.662	8.398	11.039	0.442612	1.11919	0.425858	-0.250718
Solyc02g069450.3	PSAFA	Photosystem I	sly:101245421	photosystem I reaction center subunit III, chloroplastic	152.624	191.451	275.041	179.917	264.796	262.236	296.271	389.542	468.883	412.032	367.232	457.175	0.31434	1.10693	0.979987	0.187399
Solyc02g069460.3	PSAFB	Photosystem I	sly:101245121	photosystem I reaction center subunit III, chloroplastic	594.682	711.474	923.06	732.914	933.702	959.423	983.359	1291.19	1537.45	1307.45	1261.25	1585.32
Solyc02g079950.3	PSBQ1/2	Photosystem II	sly:543931	photosystem II oxygen-evolving complex protein 3	608.667	693.56	1004.83	728.637	951.681	1048.34	1027.5	1575.18	1510.46	1445.83	1319.86	1667.91	0.367154	1.04507	0.872426	0.194511
Solyc02g080540.1	ATPC	F-type ATPase	sly:101253342	synthase gamma chain, chloroplastic	460.619	518.228	662.309	676.219	622.995	657.67	730.537	786.124	782.694	909.327	929.343	901.156
Solyc02g083810.4	LFNR1	Photosynthetic electron transport	sly:101261284	ferredoxin--NADP reductase, leaf-type isozyme, chloroplastic	794.386	894.096	1077.79	1032.83	1055.11	1189.66	1255.73	1430.94	1386.46	1634.97	1636.06	1498.61
Solyc02g086890.3	PSA3	Regulator	sly:101249783	photosystem I assembly factor PSA3, chloroplastic	79.04	90.303	90.554	107.95	132.228	132.396	144.292	127.489	147.258	142.106	126.147	142.17
Solyc03g005760.1	LHCB1B	Light-harvesting complex II	sly:101267774	chlorophyll a-b binding protein 3A, chloroplastic-like	758.253	933.002	1268.49	1320.66	1644.67	1849.01	1521.76	2093.28	2132.47	2343.39	2210.2	2662.32	0.827437	1.16722	0.755144	0.415361
Solyc03g005770.3	LHCB1A	Light-harvesting complex II	sly:101245729	chlorophyll a/b-binding protein	451.686	594.831	915.97	911.105	1233.48	1368.32	1116.67	1517.08	1731.15	1597.11	1410.79	1785.18	0.962962	1.36017	0.620545	0.223341
Solyc03g062720.3	NDF2	Photosynthetic electron transport	sly:101263383	photosynthetic NDH subunit of subcomplex B 2	34.559	40.847	53.01	49.791	54.316	51.265	59.115	69.061	76.022	75.978	73.237	71.698
Solyc03g114930.3	PPL1	Photosystem II	sly:101259227	photosystem II reaction center PsbP family protein	47.702	54.695	80.855	59.847	79.043	83	104.101	112.632	148.566	135.978	133.355	153.916	0.400302	1.20115	1.10331	0.302465
Solyc03g115900.4	LHCA4A	Light-harvesting complex I	sly:101268669	CAB11; chlorophyll a-b binding protein CAB11	746.721	933.221	1334.28	1107.16	1393.86	1454.26	1548.63	1978.17	2440.82	2117.04	2129.83	2735.02	0.515996	1.19277	0.992321	0.315551
Solyc03g116870.3	PNSB1	Photosynthetic electron transport	sly:101247416	photosynthetic NDH subunit of subcomplex B 1	101.847	120.747	160.572	125.36	130.004	147.119	184.483	193.919	209.032	217.783	208.359	200.748
Solyc03g120640.3	PSAH1/2	Photosystem I	sly:101264609	photosystem I reaction center subunit VI-1, chloroplastic	662.446	785.219	1027.79	798.277	1105.02	1224.02	1093.72	1669.91	1703.74	1470.53	1346.93	1758.34	0.463184	1.06331	0.721616	0.12149
Solyc04g009420.3	PPD2	Photosystem II	sly:101259233	psbP domain-containing protein 2, chloroplastic	14.021	16.925	19.984	17.26	23.181	24.336	25.037	25.305	25.241	26.617	24.833	25.646
Solyc04g064670.3	PSBPA	Photosystem II	sly:101259835	psbP domain-containing protein 4, chloroplastic	54.035	55.684	59.549	62.849	79.495	89.79	81.516	76.212	84.735	89.249	78.175	77.162
Solyc04g082010.1	PETE1/DRT112	Photosynthetic electron transport	sly:544053	PETE; plastocyanin, chloroplastic	831.581	1003.38	1357.79	1206.55	1431.89	1592.57	1633.62	2322.25	2071.18	2250.35	2008.8	2396.19	0.53203	1.12756	0.824836	0.22931
Solyc04g082930.3	LHCB7	Light-harvesting complex II	sly:101246628	chlorophyll a-b binding protein 7, chloroplastic	5.821	5.935	7.531	6.116	9.763	8.926	10.871	9.892	9.984	9.774	9.659	9.85
Solyc05g007780.3	PN2	Photosystem II	sly:101245163	photosynthetic NDH subunit of lumenal location 2, chloroplastic isoform X2	42.796	56.344	81.223	80.409	91.444	78.232	66.18	75.73	90.755	94.136	113.568	85.042
Solyc05g013670.3	CSK	Regulator	sly:101244485	chloroplast sensor kinase, chloroplastic	40.819	39.565	46.581	47.615	46.325	48.137	39.093	42.978	41.283	40.075	46.422	43.264
Solyc05g056050.3	LHCA1	Light-harvesting complex I	sly:101253380	chlorophyll a-b binding protein 6A, chloroplastic	215.812	279.886	478.19	393.266	560.311	601.561	627.864	927.877	1030.17	884.816	831.669	918.104	0.796439	1.61537	0.931913	0.112982
Solyc06g054260.1	PSAD1/2	Photosystem I	sly:543978	photosystem I reaction center subunit II, chloroplastic	1382.85	1850.54	2474.67	2939.01	2497.82	1950.89	2340.48	4041.84	3085.12	3536.11	3698.31	3685.76
Solyc06g060340.3	PSBS	Photosystem II	sly:101260830	photosystem II subunit S	721.094	895.232	1211.11	1158.71	1351.91	1293.06	1277.58	1787.92	1561.91	1719.63	1710.73	1799.93
Solyc06g063370.3	LHCB5	Light-harvesting complex II	sly:101266527	CAB9; chlorophyll a-b binding protein Cab9	1948.35	2362.84	3398.13	3269.95	3774.05	3868.47	3527.54	5988.15	5044.04	5424.01	5318.54	6365.81	0.625572	1.12942	0.820524	0.316675
Solyc06g065490.3	PPD6	Photosystem II	sly:101248113	psbP domain-containing protein 6, chloroplastic	35.145	43.631	63.406	62.474	84.056	81.551	81.407	97.738	105.9	97.97	96.232	105.522	0.804896	1.21072	0.566106	0.160283
Solyc06g065990.1	ATPB	F-type ATPase	sly:101263124	synthase subunit b', chloroplastic	133.514	161.008	214.133	248.77	304.864	241.486	259.264	306.069	285.84	338.986	304.879	307.311
Solyc06g066640.3	PSAH2	Photosystem I	sly:101248983	photosystem I reaction center subunit VI-1, chloroplastic-like	110.56	129.356	187.793	130.726	200.415	228.479	236.387	342.341	365.638	317.295	285.597	382.838	0.512548	1.35231	0.989497	0.149739
Solyc06g069730.3	LHCA4B	Light-harvesting complex I	sly:101256006	CAB12; chlorophyll a-b binding protein Cab12	113.709	139.284	248.885	174.664	291.822	342.757	320.246	480.092	597.593	425.227	401.652	555.858	0.810869	1.68382	0.945702	0.0727462
Solyc06g074200.4	PSAO	Photosystem I	sly:101254806	photosystem I subunit O	237.485	319.011	421.176	298.824	467.36	513.907	426.946	687.423	714.861	601.431	549.388	776.343	0.51326	1.11467	0.763862	0.162457
Solyc06g076250.4	PGR5L	Photosynthetic electron transport	sly:101247726	PGR5-like protein 1B, chloroplastic	26.359	27.659	26.78	33.62	40.407	42.835	35.798	26.75	30.513	30.489	31.465	32.411
Solyc06g082940.3	PSALA	Photosystem I	sly:101265249	photosystem I reaction center subunit XI, chloroplastic	621.663	748.072	986.245	784.657	1004.79	1125.31	936.872	1614.6	1486.79	1412.64	1291.89	1561.12
Solyc06g082950.4	PSALB	Photosystem I	sly:101265555	photosystem I reaction center subunit XI, chloroplastic	272.337	321.429	446.046	369.515	448.362	474.009	481.302	712.951	690.218	708.763	683.789	803.29	0.438286	1.06863	0.936833	0.306485
Solyc06g083680.3	PSAE2	Photosystem I	sly:101266426	photosystem I reaction center subunit IV A, chloroplastic	280.94	317.07	409.053	389.552	525.219	525.464	482.62	738.626	728.772	649.326	614.228	756.495	0.641778	1.16571	0.660951	0.137017
Solyc07g022900.4	LHCA5	Light-harvesting complex I	sly:101257186	photosystem I chlorophyll a/b-binding protein 5, chloroplastic	69.411	90.56	119.795	105.324	148.21	155.053	151.503	169.17	189.849	182.858	160.387	173.652	0.67089	1.07494	0.510872	0.106823
Solyc07g044860.3	PSBP2/1	Photosystem II	sly:544077	oxygen-evolving enhancer protein 2, chloroplastic	1279.31	1426.94	1856.77	1726.64	1816.14	1986.63	1879.02	2620.76	2387.83	2617.42	2580.86	2909.46
Solyc07g047850.3	LHCB2.2/2.4/2.1	Light-harvesting complex II	sly:543975	CAB4; chlorophyll a-b binding protein 4, chloroplastic	1797.23	2174.1	2700.41	2548.18	3649.92	3939.04	3645.33	4371.11	5005.15	4484.76	4019.01	5473.43	0.729639	1.17401	0.636728	0.192357
Solyc07g054290.1	PSB27-1	Photosystem II	sly:101263132	photosystem II repair protein PSB27-H1, chloroplastic	52.644	63.89	76.006	88.552	126.461	123.89	147.623	153.868	172.573	171.016	143.375	173.727	0.941504	1.50841	0.699741	0.132836
Solyc07g063600.3	LHCB3A	Light-harvesting complex II	sly:101268123	chlorophyll a-b binding protein 13, chloroplastic-like	293.863	364.035	582.483	474.314	678.518	704.891	740.64	1030.13	1172.94	972.11	909.268	1180.44	0.704886	1.45395	0.894019	0.144951
Solyc07g066150.1	PSAG	Photosystem I	sly:101263732	photosystem I reaction center subunit V, chloroplastic	303.931	406.824	634.133	438.218	768.152	589.355	625.741	1092.56	939.187	879.741	840.5	983.15	0.535216	1.19298	0.766124	0.10836
Solyc07g066310.3	PSBRA	Photosystem II	sly:778297	photosystem II 10 kDa polypeptide, chloroplastic	1481.25	1634.37	1873.71	1948.21	2237.63	2310.05	2951.03	3127.23	2935.32	3350.73	2679.51	3068.32	0.508851	1.06368	0.658008	0.103178
Solyc08g006930.3	PSAK	Photosystem I	sly:101255222	photosystem I reaction center subunit psaK, chloroplastic	382.97	478.627	667.122	515.738	735.962	746.62	861.578	1393.56	1268.11	1144.74	902.131	1203.49	0.510164	1.41601	0.875842	-0.030001
Solyc08g013670.3	PSAN	Photosystem I	sly:101268297	photosystem I reaction center subunit	707.256	793.682	1067.91	901.387	1172.19	1130.12	1092.8	1567.54	1564.23	1470.04	1245.25	1466.86
Solyc08g067320.3	LHCB1-1	Light-harvesting complex II	sly:101245729	chlorophyll a/b-binding protein	30.715	39.382	56.647	39.698	68.903	65.721	50.477	93.847	100.777	66.053	62.533	100.839	0.581783	1.16263	0.572798	-0.00804596
Solyc08g067840.3	PSBPB	Photosystem II	sly:101249944	psbP domain-containing protein 5, chloroplastic	7.798	11.32	14.731	10.956	13.117	12.854	12.409	16.376	21.988	18.008	16.363	17.99
Solyc08g074560.3	ABC1K1	Regulator	sly:101243810	ABC1-like kinase 1	61.504	63.634	77.623	96.469	85.036	96.236	88.215	88.327	85.632	112.745	131.734	112.658
Solyc08g077050.3	FDC1	Photosynthetic electron transport	sly:101266059	ferredoxin C 2, chloroplastic	43.748	47.991	55.949	63.524	68.074	66.37	56.589	78.138	70.974	87.858	84.374	81.957
Solyc08g080050.4	PGRL1A/1B	Photosynthetic electron transport	sly:101251312	PGR5-like protein 1A, chloroplastic	112.793	127.964	154.4	152.751	170.6	189.039	178.15	198.698	214.754	209.437	224.289	224.202
Solyc09g014520.3	LHCB4.2/4.1	Light-harvesting complex II	sly:101249002	chlorophyll a-b binding protein CP29.1, chloroplastic	1570.54	1944.14	2506.11	2099.91	2813.05	3223.81	3061.57	4476.18	4507.99	4254.6	3844.57	5087.32	0.560731	1.21157	0.86877	0.217935
Solyc09g063130.3	PSAE1	Photosystem I	sly:101266666	photosystem I reaction center subunit IV B, chloroplastic	903.299	994.364	1341.52	1207.75	1692.28	1569.87	1520.85	2393.53	2287.76	2132.34	1980.11	2265.69	0.58898	1.14955	0.68603	0.125455
Solyc09g064500.3	PSB28	Photosystem II	sly:101245880	photosystem II reaction center Psb28 protein	66.556	84.259	109.693	108.401	131.776	137.66	144.512	148.051	186.035	179.437	153.863	173.281	0.661795	1.08388	0.594638	0.172547
Solyc09g065910.3	PSBW	Photosystem II	sly:101245583	photosystem II reaction center W protein, chloroplastic	77.905	80.485	103.815	95.493	140.219	146.89	177.052	209.11	238.574	194.136	155.305	198.146	0.671795	1.46254	0.690594	-0.100148
Solyc09g076030.4	PSB27-2	Photosystem II	sly:101252922	photosystem II D1 precursor processing protein PSB27-H2, chloroplastic	8.31	11.21	12.123	11.482	15.794	15.448	16.765	13.19	17.613	15.263	14.273	17.098
Solyc10g006230.3	LHCA2	Light-harvesting complex I	sly:101264376	CAB7; chlorophyll a-b binding protein 7, chloroplastic	1348.29	1576.41	2144.86	1889.15	2141.89	2292.96	2561.75	3084.81	3359.14	3424.71	3521.34	4040.46	0.444765	1.03752	0.967659	0.374901
Solyc10g006530.4	PN3	Photosystem II	sly:101249865	photosynthetic NDH subunit of lumenal location 3, chloroplastic	15.742	18.61	25.825	23.564	29.438	26.243	36.091	35.938	49.51	44.136	36.547	35.31	0.520918	1.21991	0.721601	0.022606
Solyc10g007690.3	LHCA3A	Light-harvesting complex I	sly:101253628	CAB-8; chlorophyll a-b binding protein 8, chloroplastic	879.43	1034.08	1374.73	1143.63	1403.85	1403.15	1541.71	1990.36	2075.89	1977.38	1971.79	2259.19
Solyc10g044520.3	FD2A	Photosynthetic electron transport	sly:778301	SEND33; ferredoxin-1, chloroplastic	1516.03	1744.93	2033.25	1980.25	2653.16	2878.42	2681.66	3029.86	3452.14	3181.71	2692.37	3163.65	0.632367	1.00142	0.438726	0.0696749
Solyc10g054420.2	PN1	Photosystem II	sly:101256723	photosynthetic NDH subunit of lumenal location 1, chloroplastic isoform X1	91.304	103.125	108.04	124.385	156.239	172.294	177.601	161.463	202.414	180.452	152.386	174.879	0.711973	1.04902	0.336143	-0.000903242
Solyc10g075160.1	FD2B	Photosynthetic electron transport	sly:101265784	ferredoxin	179.715	203.174	173.466	173.576	188.467	195.218	221.526	258.497	264.974	272.106	253.736	274.937
Solyc10g077120.3	PSBY	Photosystem II	sly:101259494	photosystem II core complex proteins psbY, chloroplastic	1219.68	1387.19	1815.45	1815.01	2378.75	2239.1	2158.59	3166.91	2791.39	2947.16	2731.91	3127.78	0.665514	1.08835	0.625949	0.203109
Solyc10g085680.2	STN8	Regulator	Sly:101259692	serine/threonine-protein kinase STN8, chloroplastic	76.477	86.567	89.525	97.219	95.553	94.024	85.25	81.88	68.955	79.023	76.301	67.944
Solyc11g008480.2	PPD7	Photosystem II	sly:101246302	psbP domain-containing protein 7, chloroplastic	16.072	18.061	21.711	22.476	20.091	21.246	23.756	26.009	26.138	28.835	26.851	26.613
Solyc11g042640.2	PSB33	Regulator	sly:101267576	uncharacterized protein LOC101267576	116.601	139.98	163.695	170.987	203.469	235.078	199.893	265.944	239.284	227.257	229.804	244.905
Solyc12g005060.1	ATPC2	F-type ATPase	sly:101257833	synthase gamma chain, chloroplastic-like	14.424	14.947	9.294	9.343	10.856	9.879	12.189	9.04	9.573	8.346	10.452	10.221
Solyc12g005630.2	PETC	Cytochrome b6/f	sly:101243864	cytochrome b6-f complex iron-sulfur subunit, chloroplastic	413.978	500.681	622.671	629.391	688.205	768.972	692.945	1005.42	895.736	1006.32	951.833	853.914
Solyc12g006140.2	LHCB2.1	Light-harvesting complex II	sly:543976	CAB5; chlorophyll a-b binding protein 5, chloroplastic	151.965	195.774	312.107	198.19	271.731	296.527	360.693	449.007	557.993	425.679	440.469	644.022	0.338557	1.25696	1.15189	0.233489
Solyc12g009200.2	LHCA6	Light-harvesting complex I	sly:101252151	photosystem I chlorophyll a/b-binding protein 6, chloroplastic	33.79	44.694	64.324	56.208	79.118	103.026	93.266	103.962	129.757	118.534	101.134	117.267	0.864513	1.40074	0.669432	0.133207
Solyc12g011280.2	LHCA3B	Light-harvesting complex I	sly:101265617	chlorophyll a-b binding protein 8, chloroplastic-like	106.936	139.027	204.288	143.559	198.568	238.893	252.749	359.495	421.243	326.43	319.188	430.711	0.492372	1.40668	1.06129	0.146981
Solyc12g011450.2	LHCB3B	Light-harvesting complex II	sly:101243766	CAB13; chlorophyll a-b binding protein 13, chloroplastic	899.089	1072.8	1558	1378.74	1711.13	1789.92	1885.86	2590.53	2768.73	2611.29	2520.85	3195.8	0.591436	1.24627	0.943533	0.288694
Solyc12g021280.2	STN7	Regulator	sly:101251157	serine/threonine-protein kinase STN7, chloroplastic	31.887	32.128	34.972	42.887	38.221	44.208	41.106	38.087	40.423	45.339	44.908	43.079
Solyc12g036170.2	PNSB4	Photosynthetic electron transport	sly:101254767	photosynthetic NDH subunit of subcomplex B 4	50.374	60.776	79.57	67.502	96.08	102.949	121.854	135.677	150.399	147.444	125.462	118.494	0.60832	1.30486	0.724781	0.0282394
Solyc12g044280.2	PSAH1	Photosystem I	sly:101244751	photosystem I reaction center subunit VI, chloroplastic-like	132.965	167.895	255.718	197.102	299.737	332.573	316.293	513.437	531.668	460.754	457.661	622.576	0.698684	1.49995	1.06664	0.265372
Solyc12g056830.1	ATPD	F-type ATPase	sly:101254882	synthase delta chain, chloroplastic	947.193	1046.79	1328.37	1509.02	1447.42	1474.55	1417.52	2019.85	1736.05	1853.17	1847.55	1756.37
Solyc12g094720.3	PPD3	Photosystem II	sly:101247415	psbP domain-containing protein 3, chloroplastic	23.723	29.637	38.058	46.377	45.006	50.807	47.804	49.313	57.288	60.489	49.738	52.78

## Sheet: Table S4c
Gene ID	RefSeq	KEGG	RefSeq NCBI Annotation	Arabidopsis thaliana gene ID	mock_R1_CPM	mock_R2_CPM	mock_R3 CPM	AMM_R1 CPM	AMM_R2 CPM	AMM_R3 CPM	mock-NaCl_R1 CPM	mock-NaCl_R2 CPM	mock-NaCl_R3 CPM	AMM-NaCl_R1 CPM	AMM-NaCl_R2 CPM	AMM-NaCl_R3 CPM	C1_log2FC	C2_log2FC	C3_log2FC	C4_log2FC
Solyc08g066350.2	101248225	sly:101248225	histidine-containing phosphotransfer protein 4-like	AHP-4like	1.391	0.879	0.331	1.613	2.412	3.051	1.647	0.408	0.524	1.316	0.865	1.078	1.58681	0.197174	-0.947923	0.441711
Solyc08g021820.3	101055553	sly:101055553	IAA29; auxin-responsive protein IAA29	IAA29	2.38	3.37	3.196	19.812	15.04	10.871	4.722	4.001	3.029	2.744	1.91	2.899	2.48174	0.603156	-2.42416	-0.545576
Solyc10g076410.1	101245998	sly:101245998	abscisic acid receptor PYL4-like	PYL4	6.7	9.012	8.743	26.153	23.37	27.578	5.015	4.187	4.824	7.105	5.875	2.23	1.7874	-0.594056	-2.17848	0.202977
Solyc01g091030.3	101247368	sly:101247368	auxin-induced protein 10A5	SAUR10A5	10.983	7.657	6.649	15.534	13.796	19.72	7.321	7.818	6.694	6.429	6.884	7.062	1.09417	0.00542482	-1.10075	-0.0120042
Solyc06g005170.3	543880	sly:543880		MPK3	103.897	78.068	72.994	167.573	180.325	277.99	55.198	50.869	56.876	41.053	53.378	47.204	1.43375	-0.431578	-1.9795	-0.114173
Solyc12g009220.2	100134911	sly:100134911	JAZ2; jasmonate ZIM-domain protein 2	JAZ2	15.522	9.488	11.682	26.603	10.818	27.006	4.319	4.557	5.235	2.519	7.605	4.72	0.95407	-1.16436	-1.96398	0.154451
Solyc09g015380.1		sly:101263741		PYL9	1.098	1.722	1.8	3.002	2.752	2.136	0.366	0.667	0.299	0.639	0.721	0.223	0.898178	-1.57972	-2.15011	0.327795
Solyc06g076040.3	101250310	sly:101250310	U-box domain-containing protein 13 isoform X1	PUB13/14	106.423	98.913	96.946	152.939	128.157	154.061	69.51	61.873	77.667	55.113	70.318	64.822	0.659549	-0.320872	-1.02718	-0.0467618
Solyc02g092120.3		sly:101267951		PSK2	1.94	1.136	0.992	7.204	1.319	0.648	0.293	0.296	0.224	0.113	0.144	0.223	1.31488	-2.10285	-4.08924	-0.671507
Solyc07g066560.1		sly:101255313		SAUR71	8.896	7.034	5.253	6.416	11.27	13.884	2.233	3.334	1.72	6.88	2.054	3.197	0.712316	-1.31567	-1.20535	0.822633
Solyc11g070150.2	101249791	sly:101249791	histidine-containing phosphotransfer protein 4 isoform X1	AHP-4	0.146	0.037	0.11	0.338	0.829	0.534	0.403	0.556	0.71	0.376	0.541	0.223	2.66147	2.72219	-0.406122	-0.466846
Solyc10g081170.2	544131	sly:544131		CaM2	147.316	140.199	127.767	228.658	267.849	300.037	231.921	232.858	234.759	280.716	224.722	248.882	1.07265	0.966029	0.0923066	0.198932
Solyc09g074270.3	100736493	sly:100736493	GID1b-1; gibberellin receptor GID1b-1	GID1b-1	58.172	50.738	42.54	34.408	34.037	37.457	31.479	15.82	13.836	19.211	11.425	11.968	-0.381065	-1.10152	-1.14282	-0.422365
Solyc06g074320.3	101251993	sly:101251993	transcription factor TGA9 isoform X1	TGA9	7.725	7.144	11.682	5.14	5.202	6.904	2.489	3.631	3.665	3.759	2.054	1.524	-0.494775	-1.23029	-1.0658	-0.330284
Solyc06g053710.3	543588	sly:543588		ETR4	32.106	28.282	25.054	31.143	19.751	16.783	11.75	14.19	15.145	9.098	8.614	8.103	-0.202145	-0.840126	-1.22169	-0.583704
Solyc10g079460.1	101246001	sly:101246001	BOP2; BTB/POZ domain and ankyrin repeat-containing protein NBCL	BOP2	5.857	4.653	6.943	1.651	2.224	2.365	2.013	3.52	3.291	1.692	1.334	2.304	-1.35641	-0.770027	-0.0538086	-0.640187
Solyc10g006610.4		sly:101258198		GH3-7	2.856	2.601	7.531	1.651	1.093	0.992	1.684	2.927	1.907	1.429	1.406	0.966	-1.67844	-0.788341	0.191345	-0.698757
Solyc01g096820.4		sly:101249495	Calcium/calmodulin dependent protein kinase (AHRD V3.3 *** Q9S792_TOBAC)	CPK	1.94	1.026	2.02	0.525	0.415	0.725	0.293	0.556	0.561	0.376	0.396	0.26	-1.45115	-1.61023	-0.523506	-0.364431
Solyc04g054840.1		sly:101255685		EIN3	1.538	2.052	3.233	0.6	0.452	0.915	0.695	1.074	0.411	0.414	0.613	0.186	-1.66556	-1.43364	-0.538758	-0.770674
Solyc07g053030.4		sly:101266841		GH3-17	21.233	18.94	31.776	5.328	3.091	2.136	2.855	3.149	2.244	1.203	1.802	2.304	-2.64358	-2.91651	-0.820275	-0.547346
Solyc05g056550.3		sly:101265336		SAPK7	13.729	14.104	26.597	7.017	7.049	7.095	5.161	7.78	6.918	3.383	2.307	1.189	-1.2406	-1.24642	-1.45383	-1.44801
Solyc12g006340.3		sly:101259615		ARF6A	17.719	16.888	15.613	14.108	5.202	5.607	4.832	5.706	4.712	8.308	12.615	5.501	-0.874731	-1.50373	0.242559	0.871557
Solyc09g089610.3	543834	sly:543834		ETR6	2.197	1.246	1.212	0.825	1.432	0.381	0.622	0.556	0.374	0.451	0.505	0.781	-0.692162	-1.36727	-0.42235	0.252756
Solyc03g096670.3	100316895	sly:100316895	PP2C-2; protein phosphatase 2C AHG3 homolog	PP2C-2	21.49	12.785	21.013	5.853	7.614	10.032	11.823	16.784	13.649	14.474	29.374	32.783	-1.10316	-0.172558	1.87296	0.942357
Solyc05g006420.3	101244285	sly:101244285	two-component response regulator ARR5	ARR5	30.935	38.136	61.716	29.492	45.345	46.001	67.68	86.882	73.554	60.602	47.431	43.302	0.00754691	1.01006	0.495913	-0.5066
Solyc03g120500.4		sly:543541		IAA27	40.71	44.034	53.046	39.736	62.684	53.325	93.376	91.032	90.867	62.143	56.946	66.42	0.301669	1.20734	0.426755	-0.478914
Solyc06g076400.3	101244003	sly:101244003	probable protein phosphatase 2C 24	PP2C	38.367	29.527	31.262	17.185	24.312	23.535	39.569	47.276	46.369	36.542	50.062	61.143	-0.47743	0.641726	1.35631	0.237158
Solyc06g065380.4		sly:101251099	Calcium-dependent protein kinase (AHRD V3.3 *** Q6EE27_9ROSI)	CPK11	1.245	1.502	2.608	2.026	2.186	3.013	4.832	3.038	5.235	4.135	5.911	4.312	0.558396	1.49112	1.15537	0.222652
Solyc02g092110.3		sly:101268443		PSK4	5.931	7.254	10.323	11.144	10.667	12.625	18.961	19.562	29.018	19.173	19.787	28.062	0.677581	1.72822	1.1321	0.081458
Solyc06g053830.3	543542	sly:543542	IAA7; IAA7 protein	IAA7	6.297	8.646	12.527	12.72	14.512	10.795	16.325	21.081	21.913	18.759	19.967	20.814	0.590612	1.31856	0.819734	0.0917866
Solyc12g005310.2		sly:101264094		GH3-15	18.231	13.372	20.278	4.728	10.516	5.645	24.122	13.746	15.519	6.993	18.093	18.324	-1.19246	0.244174	1.23153	-0.205104
Solyc06g008590.3	543544	sly:543544		IAA17	11.166	15.533	16.237	7.692	10.29	8.125	18.668	20.118	18.921	13.008	15.534	18.696	-0.592569	0.636712	1.02933	-0.199952
Solyc01g006650.2	101249950	sly:101249950	ETHYLENE INSENSITIVE 3-like 3 protein		25.7	25.937	23.952	19.586	11.723	12.015	26.867	17.821	17.089	17.594	19.823	13.604
Solyc01g080280.3	543998	sly:543998	GS2; glutamine synthetase		1409.31	1525.01	1991.7	2224.22	1727.41	1892.76	1848.85	2120.33	2247.27	2633.55	2851.14	2502.49
Solyc01g080540.3	101244413	sly:101244413	histidine-containing phosphotransfer protein 1		63.7	59.494	66.198	55.757	76.668	75.486	80.199	86.067	81.332	61.166	54.784	63.187
Solyc01g095700.3	101245105	sly:101245105	regulatory component of ABA receptor3-like		61.614	62.681	63.332	68.102	76.027	78.728	85.653	88.179	68.581	90.715	72.3	79.727
Solyc01g096810.3	543680	sly:543680	EIL3; protein EIN3-like3		152.771	134.338	128.024	152.751	147.155	146.852	116.436	95.478	100.44	93.196	91.547	98.348
Solyc01g098390.3	101253625	sly:101253625	GID1ac; gibberellin receptor GID1ac		31.081	31.945	31.593	27.954	30.268	26.815	27.197	25.157	27.559	25.526	25.662	28.323
Solyc01g098400.3	101253938	sly:101253938	histidine-containing phosphotransfer protein 1		7.542	5.935	7.457	5.403	8.104	9.269	6.772	10.003	13.836	8.271	5.695	7.359
Solyc01g103050.3	100736509	sly:100736509	ARF1; auxin response factor 1		234.629	230.979	219.643	213.462	186.092	172.981	152.528	126.192	127.439	122.97	141.573	120.464
Solyc01g103940.3	101248921	sly:101248921	serine/threonine-protein kinase SRK2B		119.346	112.797	107.562	94.405	102.526	98.181	111.092	93.736	117.193	106.316	103.513	99.947
Solyc01g104970.3	100736531	sly:100736531	SERK3B; somatic embryogenesis receptor kinase 3B precursor		73.109	62.864	50.953	69.641	54.655	55.041	47.036	38.421	35.15	42.444	44.584	36.314
Solyc01g107730.3	543722	sly:543722	cycd3c2; D-type cyclin-2		16.84	16.412	21.197	12.27	21.259	14.342	13.617	19.414	28.083	16.203	16.255	20.591
Solyc01g108400.3	101246189	sly:101246189	CDPK-related kinase 5 isoform X1		67.398	68.396	71.635	68.702	59.329	51.761	43.046	50.499	54.67	45.038	65.741	52.705
Solyc01g111310.3	100736477	sly:100736477	LAX2; auxin transporter-like protein 2		43.309	57.113	61.165	24.389	50.924	39.707	40.813	50.795	63.196	32.707	38.024	47.948
Solyc02g062230.1	101250954	sly:101250954	auxin-responsive protein SAUR50		2.05	2.235	4.261	1.613	2.827	1.983	2.709	4.298	2.805	2.143	1.658	2.119
Solyc02g069310.3	543940	sly:543940	NML1; NIM1-like protein 1		46.53	37.513	30.197	40.298	31.813	38.143	29.612	24.194	28.27	24.85	27.644	24.308
Solyc02g077560.3	778363	sly:778363	ARF3; auxin response factor 3		105.581	101.257	91.546	87.463	77.158	67.552	71.67	74.174	68.132	68.948	78.932	68.056
Solyc02g088090.1	101251639	sly:101251639	probable calcium-binding protein CML45		9.226	5.349	8.78	5.553	10.29	15.982	2.086	4.52	6.058	2.18	7.929	8.4
Solyc02g090510.3	101248827	sly:101248827	CDPK-related kinase 5 isoform X1		41.369	44.474	45.663	40.073	40.068	39.669	36.018	34.493	42.255	39.361	47.756	39.436
Solyc02g092980.3	543748	sly:543748	cycD3; cyclin D3.1		33.534	42.313	47.757	18.423	31.21	23.878	21.669	39.458	32.383	23.384	23.824	27.877
Solyc03g031670.3	544243	sly:544243	cpk1; calcium-dependent protein kinase		74.939	71.547	59.916	77.107	55.635	57.177	59.005	42.533	46.817	54.248	54.496	45.197
Solyc03g033540.3	100316879	sly:100316879	calcium-dependent protein kinase		137.212	136.096	141.396	225.731	231.663	272.688	118.23	92.995	106.049	100.978	114.037	109.945
Solyc03g033590.1	101247499	sly:101247499	auxin-responsive protein SAUR50		2.489	4.396	5.4	3.49	4.561	4.844	5.271	6.558	4.599	2.481	3.244	3.903
Solyc03g082510.1	101246226	sly:101246226	auxin-responsive protein SAUR32		10.983	14.654	18.074	9.005	14.248	14.037	13.763	13.783	15.818	12.444	11.173	13.269
Solyc03g098050.3	543984	sly:543984	CaM6; calmodulin		83.579	77.372	69.137	57.146	72.334	79.453	66.546	63.578	81.93	49.662	43.611	56.273
Solyc03g113390.3	101055527	sly:101055527	Hop-interacting protein THI080		72.596	62.242	61.385	72.755	55.598	53.172	58.493	42.681	30.476	39.323	45.881	31.482
Solyc03g118290.3	778240	sly:778240	ARF2A; auxin response factor 2A		200.875	207.094	224.309	220.929	157.068	143.992	136.568	147.496	139.966	153.835	207.169	155.068
Solyc03g120380.3	101055549	sly:101055549	IAA19; IAA19		0.879	1.209	4.482	1.463	2.224	2.098	3.002	4.298	4.412	3.571	3.64	5.166
Solyc03g122190.3	100301927	sly:100301927	SLJAZ3; jasmonate-ZIM domain protein 3		38.33	43.668	50.108	63.112	59.819	75.486	32.687	40.458	40.161	35.151	43.034	40.774
Solyc04g009800.3	100529135	sly:100529135	CDPK2; calcium dependent protein kinase		62.602	56.893	51.063	56.245	55.108	59.618	51.831	36.235	44.312	41.278	43.791	36.314
Solyc04g014510.3	543756	sly:543756	gts1; glutamine synthetase cytosolic isozyme 1-1		87.167	97.227	191.393	96.394	126.122	108.976	107.102	184.62	183.866	121.053	126.652	118.122
Solyc04g071510.3	101244482	sly:101244482	G-box-binding factor 4 isoform X1		10.91	10.221	8.376	9.943	10.177	9.574	12.445	10.226	9.348	10	8.29	6.542
Solyc04g076850.3	543750	sly:543750	IAA9; auxin-responsive protein IAA9		427.707	457.892	468.675	321.3	384.057	329.369	303.957	387.653	368.593	292.332	326.252	341.395
Solyc04g078470.3	543723	sly:543723	cycd3c3; D-type cyclin-3		12.74	14.617	22.299	8.668	18.658	13.159	15.447	25.639	33.655	18.647	16.183	20.183
Solyc04g078840.3	544204	sly:544204	AREB1; ABA-response element binding factor AREB1		84.568	81.401	73.398	56.846	63.702	64.195	98.83	72.581	75.087	69.512	79.545	91.658
Solyc05g046320.1	101252288	sly:101252288	protein SMALL AUXIN UP-REGULATED RNA 51-like		2.672	3.993	4.702	3.039	3.732	2.899	2.892	4.594	4.076	2.481	2.811	3.605
Solyc05g051200.1	606712	sly:606712	ethylene-responsive transcription factor 1		9.152	9.928	7.09	13.02	6.559	5.149	14.751	2.297	3.066	4.248	3.208	2.713
Solyc06g008580.3	101055550	sly:101055550	IAA22		1.464	2.345	7.274	2.476	3.807	2.517	6.735	6.336	6.806	3.459	5.046	6.43
Solyc06g048600.3	101248398	sly:101248398	two-component response regulator ARR17-like isoform X1		0.366	0.513	0.918	0.75	0.641	0.687	0.403	0.889	1.571	0.639	0.541	0.669
Solyc06g053260.1	101055583	sly:101055583	small auxin-up protein 58		43.162	41.47	38.389	62.962	59.48	77.05	100.331	50.091	31.448	62.632	52.261	41.332
Solyc06g053290.1	101055592	sly:101055592	auxin-responsive protein SAUR32		4.466	5.202	5.18	5.553	8.066	6.79	5.674	8.299	6.133	4.474	3.532	5.204
Solyc06g065630.3	100037507	sly:100037507	FZY; flavin monooxygenase		0.549	0.952	1.029	0.6	1.772	0.763	0.549	1.149	1.01	1.128	0.721	0.706
Solyc06g071640.3	101253797	sly:101253797	tryptophan aminotransferase-related protein 2 isoform X1		2.014	2.198	4.923	2.064	4.486	1.945	1.903	2.89	5.273	2.256	2.739	3.457
Solyc06g073730.2	543518	sly:543518	EIL4; protein ETHYLENE-INSENSITIVE 3-like 4		68.533	65.246	56.5	68.965	64.154	68.506	51.392	48.239	44.274	50.827	52.621	47.539
Solyc06g084070.3	101055542	sly:101055542	IAA2; auxin-responsive protein IAA2		3.258	4.25	5.621	2.026	2.676	1.449	3.99	4.483	4.637	3.008	2.775	2.788
Solyc07g008250.3	101248690	sly:101248690	EIN3-binding F-box protein 1		106.753	103.382	100.583	199.016	116.397	92.078	62.739	80.732	63.158	59.624	57.559	66.235
Solyc07g040690.3	543939	sly:543939	NPR1; regulatory protein NPR1		34.23	36.634	35.303	37.522	36.223	37.304	29.905	24.082	26.4	24.06	26.203	23.045
Solyc07g042170.3	101247936	sly:101247936	protein TIFY 10b-like		35.182	30.846	28.507	32.719	39.616	43.636	19.4	27.38	27.784	19.06	18.526	17.878
Solyc07g044980.3	544270	sly:544270	NML2; NIM1-like protein 2		100.859	97.52	81.149	113.879	90.916	99.44	69.84	46.498	39.712	53.346	47.539	37.801
Solyc07g056580.3	606299	sly:606299	ETR2; ethylene receptor 2		21.929	22.017	24.833	19.549	16.66	17.775	14.898	16.228	17.613	18.947	21.769	19.699
Solyc07g064610.3	543689	sly:543689	CDPK1; calcium-dependent protein kinase CDPK1		71.535	73.672	81.958	77.295	79.231	79.415	58.273	50.351	72.918	57.444	56.946	56.942
Solyc08g060810.3	778235	sly:778235	EBF2; EIN3-binding F-box protein 2		156.432	146.94	131.037	143.784	120.468	128.734	92.095	115.744	87.352	93.722	99.224	83.853
Solyc08g076930.1	544165	sly:544165	MYC2; transcription factor MYC2		85.593	67.993	69.357	81.798	66.83	90.781	40.813	40.533	42.255	40.414	41.232	43.413
Solyc08g077780.3	101250433	sly:101250433	serine/threonine-protein kinase SAPK3		64.323	61.362	65.39	76.545	62.42	64.462	56.223	53.574	52.314	49.85	57.163	47.204
Solyc08g079150.1	101246270	sly:101246270	auxin-responsive protein SAUR36		0.622	0.513	2.608	0.413	0.49	2.022	0.476	1.223	1.645	0.752	0.613	1.747
Solyc09g005550.3	101249955	sly:101249955	calcium-dependent protein kinase 13		67.837	67.114	67.52	64.463	68.036	58.665	63.251	69.654	65.589	64.963	64.515	61.997
Solyc09g007870.3	543928	sly:543928	EIN2; ethylene-insensitive protein 2		222.951	224.678	195.765	231.66	208.029	198.689	159.116	151.942	137.722	147.933	162.333	157.261
Solyc09g014380.3	100736540	sly:100736540	LAX1; auxin transporter-like protein 1		110.45	118.549	117.885	118.231	150.849	129.879	93.449	115.966	116.407	105.715	109.099	116.375
Solyc09g074520.3	100316892	sly:100316892	TIR1-like protein		116.088	116.79	132.469	129.113	111.421	103.293	86.897	94.44	101.375	90.226	106.684	104.964
Solyc09g083280.3	101055541	sly:101055541	IAA1		41.149	46.452	58.483	27.766	36.11	31.735	50.916	52.537	56.652	33.045	40.007	36.797
Solyc09g083290.3	101055547	sly:101055547	IAA14		81.126	101.733	104.256	94.217	97.211	90.209	120.609	133.75	124.709	127.068	122.182	120.538
Solyc10g047140.2	100736467	sly:100736467	SERK3A; somatic embryogenesis receptor kinase 3A precursor		50.777	50.702	49.41	56.32	43.423	42.187	37.446	36.791	26.886	33.722	36.006	30.627
Solyc10g055260.2	100736541	sly:100736541	LAX5; auxin transporter-like protein 5		3.514	4.25	5.143	1.801	4.184	2.746	3.917	4.483	5.31	2.669	2.847	4.795
Solyc10g074570.2	101252935	sly:101252935	calcium-dependent protein kinase 4		42.723	43.155	43.532	49.229	39.88	31.85	37.555	27.824	31.934	33.045	34.636	32.634
Solyc10g076790.2	100736479	sly:100736479	LAX4; auxin transporter-like protein 4		23.027	25.607	19.507	15.384	22.729	19.262	15.776	18.34	19.071	13.684	14.921	14.05
Solyc10g079750.2	101245709	sly:101245709	BOP3; regulatory protein NPR5		57.257	56.307	47.022	25.44	30.23	28.798	37.08	32.604	30.065	29.812	28.221	32.002
Solyc10g080780.2	101245511	sly:101245511	TGA2.3; transcription factor TGA2.3		16.438	17.255	20.388	18.836	20.769	16.745	17.716	21.341	20.828	20.602	20.4	21.075
Solyc10g083610.2	544127	sly:544127	CTR1; ethylene-inducible CTR1-like protein kinase		34.01	32.788	29.536	38.01	29.966	29.485	23.243	20.489	19.707	17.707	22.995	18.25
Solyc10g085310.1	101250944	sly:101250944	abscisic acid receptor PYL4		14.278	15.753	18.111	22.513	19.186	21.513	11.677	12.967	8.601	13.91	10.993	6.728
Solyc11g006040.2	101250851	sly:101250851	receptor protein kinase TMK1		57.294	73.415	118.032	108.251	110.404	97.266	116.912	128.304	168.909	141.843	153.07	152.355
Solyc11g006180.2	543589	sly:543589	ETR5; ethylene receptor ETR5 precursor		19.183	19.233	18.074	15.497	16.962	15.791	15.3	14.746	14.21	14.962	11.569	14.905
Solyc11g008390.2	101244336	sly:101244336	U-box domain-containing protein 14		63.664	51.947	49.961	58.309	42.707	51.99	42.863	31.085	31.673	36.955	39.79	31.854
Solyc11g011030.2	543601	sly:543601	Prg1; Pto-responsive gene 1 protein		30.422	21.578	17.449	27.128	18.432	21.017	12.775	29.269	21.09	11.993	17.805	12.229
Solyc11g011260.1	543881	sly:543881	GAI; DELLA protein GAI		131.428	151.336	173.907	174.627	163.137	147.653	144.951	177.061	187.643	163.535	205.872	183.428
Solyc11g013310.2	100736478	sly:100736478	LAX3; auxin transporter-like protein 3		25.517	33.74	31.005	37.86	37.203	37.533	35.725	36.457	39.413	38.91	34.204	33.935
Solyc11g018610.2	101245018	sly:101245018	calcium-dependent protein kinase 11-like		21.307	21.468	23.107	24.277	17.829	19.072	18.924	13.005	14.546	15	18.598	13.492
Solyc11g064890.2	543567	sly:543567	serine/threonine-protein kinase BSK7		96.209	90.597	97.791	93.542	83.679	86.09	78.222	72.395	75.237	81.354	80.266	75.564
Solyc11g065660.2	101247097	sly:101247097	calcium-dependent protein kinase 7		24.089	19.086	19.176	14.971	14.663	13.77	15.3	11.93	14.247	13.684	15.931	12.526
Solyc11g069190.2	778241	sly:778241	ARF4; auxin response factor 4		152.698	152.472	148.192	102.585	93.932	75.829	100.99	110.075	112.444	107.444	146.583	137.376
Solyc11g069500.2	100529137	sly:100529137	ARF10A; auxin response factor 10A		23.393	22.787	22.96	20.449	20.053	15.944	12.738	18.303	13.649	15.865	16.615	14.905
Solyc12g007230.2	101055543	sly:101055543	IAA8; auxin-responsive protein IAA8		33.681	33.667	31.887	34.37	36.751	39.25	28.038	29.195	31.112	30.602	28.689	26.65
Solyc12g009560.2	778234	sly:778234	EBF1; EIN3-binding F-box protein 1		150.208	133.202	138.567	165.884	121.749	114.888	69.95	93.18	65.215	56.429	65.885	66.755
Solyc12g010330.2	101246797	sly:101246797	two-component response regulator ORR24-like		36.573	36.231	35.56	39.586	36.864	34.482	32.028	30.27	33.206	30.602	33.519	30.441
Solyc12g010360.2	101247697	sly:101247697	ATPase 9, plasma membrane-type-like		1.281	0.843	0.073	0.413	0	0.038	0.915	0.148	0.037	0.15	0.072	0
Solyc12g019460.2	543792	sly:543792	mpka1;1; Mitogen-activated protein kinase		63.151	71.803	63.81	58.046	64.682	59.389	51.062	49.832	54.595	45.339	48.873	47.985
Solyc12g055990.2	101246807	sly:101246807	abscisic acid receptor PYL9		18.744	19.966	18.405	15.121	19.035	24.03	23.024	19.488	17.5	20.038	14.633	15.499
