# Supplementary material for: Transcriptional Profiling to Assess the Effects of Biological Stimulant Atlanticell Micomix on Tomato Seedlings Under Salt Stress
Source: Plants (Basel). 2025 Apr 11;14(8):1198. doi: 10.3390/plants14081198 (PMC12030531; doi:10.3390/plants14081198)
Supplement: Supplementary file 1 [file plants-14-01198-s001.zip › Supplemental Table S5.xlsx]

## Sheet: Table S5
Gene ID	ITAG4 annotation	Family	Gene name	Arabidopsis thaliana gene ID	Arabidopsis thaliana gene name	mock_R1_CPM	mock_R2_CPM	mock_R3 CPM	AMM_R1 CPM	AMM_R2 CPM	AMM_R3 CPM	mock-NaCl_R1 CPM	mock-NaCl_R2 CPM	mock-NaCl_R3 CPM	AMM-NaCl_R1 CPM	AMM-NaCl_R2 CPM	AMM-NaCl_R3 CPM	C1_log2FC	C2_log2FC	C3_log2FC	C4_log2FC
Solyc01g005060.3	Zinc finger protein	C2H2		AT1G25250/AT1G68130	IDD16/IDD14	6.15	5.165	4.923	4.39	6.144	6.675	6.808	5.409	5.385	3.91	2.667	4.683
Solyc01g005130.2	Zinc finger protein 1	C2H2		AT1G66140	ZFP4	30.679	34.949	37.14	37.634	44.629	45.162	38.471	40.866	41.171	35.113	32.582	35.533
Solyc01g005440.4	Jasmonate ZIM-domain protein 2	TIFY	TIFY6c	AT3G17860	JAZ3	117.845	122.908	151.756	145.885	130.306	134.99	112.447	198.476	161.355	132.858	146.403	128.121
Solyc01g005630.3	Ethylene-responsive transcription factor	ERF	ERF-1	AT5G19790	RAP2.11	0.11	0.22	1.065	0.3	0.075	0	0.183	1.556	0.972	0.038	0	0	-1.78182	1.16665	-3.0753	-6.02377
Solyc01g006650.2	ETHYLENE INSENSITIVE 3-like 3 protein	EIL	EIL1	AT1G73730	EIL3	25.7	25.937	23.952	19.586	11.723	12.015	26.867	17.821	17.089	17.594	19.823	13.604
Solyc01g006930.3	Nuclear transcription factor Y subunit A-4	NF-Y	NF-YA10A	AT3G05690/AT5G06510	ATHAP2B/NF-YA10	33.9	26.78	28.433	24.652	28.534	28.684	24.232	27.343	22.362	15.376	15.102	14.421
Solyc01g007070.3	BEL1-like homeodomain protein 3	HB-BELL	HB1	AT2G35940	BLH1	275.302	244.717	207.925	291.882	239.315	223.483	236.826	226.819	149.95	202.144	210.593	181.272
Solyc01g007760.3	Transcription factor E2FA	E2F/DP	E2F3	AT2G36010	E2F3	23.65	28.868	22.152	19.324	23.068	26.357	22.584	16.858	24.755	21.466	21.049	22.264
Solyc01g007800.3	ovate family protein 2	OFP	OFP2	AT2G36026		4.466	7.803	14.143	8.442	12.929	9.116	9.48	14.894	14.546	12.218	13.372	12.452
Solyc01g007810.1	ovate family protein 3	OFP	OFP3			2.636	3.224	4.482	5.403	6.521	4.959	7.577	10.596	13.163	8.496	9.191	7.731	0.830776	1.80909	0.761329	-0.216981
Solyc01g150101.1	Zinc finger transcription factor 5	C3H	C3H5	AT2G02160	C3H17	52.095	53.193	45.81	50.429	45.081	44.628	49.818	37.865	41.582	42.218	42.746	38.581
Solyc01g008170.3	TCP transcription factor 15	TCP	TCP1	AT5G23280	TCP7	44.92	53.706	57.638	49.154	55.145	55.88	53.039	62.133	58.596	53.309	59.686	60.548
Solyc01g008230.4	Nuclear transcription factor Y subunit A-7	NF-Y	NF-YA1A			11.056	11.32	10.396	10.919	12.137	12.282	9.773	10.152	10.732	10.602	10.921	9.552
Solyc01g008490.4	Zinc finger transcription factor 6	C3H	C3H52/C3H6	AT3G51950		35.072	39.052	34.972	26.378	37.429	25.327	22.365	21.378	31.112	26.729	24.509	30.032
Solyc01g008600.4	BZIP transcription factor	bZIP	bZIP01	AT3G12250/AT5G06950/AT5G06960	TGA6/TGA2/TGA5	20.282	18.94	20.756	19.887	19.035	20.826	18.375	12.893	13.798	16.053	14.345	14.533
Solyc01g008730.3	Solanum lycopersicum Cytokinin Response Factor 3	AP2-EREBP	POS1			20.831	21.724	20.866	20.862	23.973	25.861	29.429	27.306	27.223	29.399	24.004	27.839
Solyc01g008890.4	Transcription factor GRAS	GRAS	SCL3a	AT1G50420	SCL-3	7.212	6.374	5.474	7.504	6.86	7.743	11.018	9.855	12.003	9.925	9.011	8.772
Solyc01g008910.2	Abscisic acid-insensitive 5-like protein	bZIP	bZIP02			4.906	5.642	4.959	6.379	7.162	6.332	6.259	6.669	6.806	7.105	5.839	6.728
Solyc01g008980.3	gamyb-like 1	MYB	MYB33	AT5G06100	MYB33	21.416	22.493	19.984	24.277	32.416	30.705	19.693	15.042	18.734	16.203	16.832	23.045
Solyc01g009070.3	EIL-EIN3/EIL	EIL	EIL2	AT3G20770	EIN3	148.304	145.035	128.649	153.352	132.04	139.834	130.858	109.668	93.448	139.174	121.137	109.09
Solyc01g009170.4	NAC domain-containing protein	NAC	NAC001	AT5G13180	ANAC083	40.527	37.477	47.426	46.94	48.285	49.587	55.015	37.865	44.125	38.609	32.726	36.686
Solyc01g009860.3	bHLH transcription factor 001	bHLH	ybHLH002			13.07	13.701	16.825	13.095	17.452	13.884	12.409	13.634	20.716	15.865	20.111	22.71
Solyc01g010130.4	MYB transcription factor	MYB	MYB16			0.732	0.879	0.955	0.188	0.942	0.305	0.842	1.26	1.533	1.053	1.586	1.375	-0.72089	0.714467	1.66317	0.227818
Solyc01g010910.2	Zinc finger A20 and AN1 domain-containing stress-associated protein 8	A20-like	A20-L1	AT1G51200		170.16	161.777	157.743	179.767	221.222	196.477	214.937	210.11	186.409	184.888	174.407	190.638
Solyc01g014180.3	ETHYLENE INSENSITIVE 3-like 3 protein	EIL	EIL3	AT1G73730	EIL3	19.513	17.401	18.772	20.825	20.091	17.66	13.763	12.449	14.285	16.617	16.039	14.607
Solyc01g014480.3	Zinc finger transcription factor 7	C3H	C3H7			29.8	28.831	27.331	26.04	36.374	36.732	36.311	29.788	34.103	30.376	22.887	28.248
Solyc01g014850.4	Calmodulin-binding transcription factor SR4	CAMTA	CAMTA2			10.836	9.745	1.212	1.276	2.412	1.602	9.48	1.371	0.337	1.917	1.081	0.892
Solyc01g057270.4	R2R3MYB transcription factor 2	MYB	MYB78	AT3G06490/AT5G49620	MYB108/MYB78	3.624	1.575	4.629	3.827	2.752	2.441	1.867	2.223	1.832	1.805	1.694	1.784
Solyc01g057910.3	Transcription factor GRAS	GRAS	RGL2L1			0.329	0.183	0.588	0.075	0.339	0.61	0.329	0.556	0.449	0.226	0.36	0.186
Solyc01g059950.1	Calmodulin-binding transcription activator	CAMTA	CAMTA6L			9.994	9.598	8.89	11.782	6.182	4.31	4.319	4.742	4.076	6.203	12.507	4.386
Solyc01g060170.4	Two-component response regulator	ARR-B	ARR-B1	AT3G16857/AT4G16110	RR1/RR2	26.908	25.058	25.972	25.74	19.714	17.47	20.169	15.672	21.838	17.895	19.859	21.223
Solyc01g065540.3	Ethylene Response Factor E.4	ERF	ERF-6	AT3G16770	ERF72-ATEBP-EBP-RAP2.3	35.767	31.322	36.148	20.562	20.882	19.224	19.437	36.087	23.783	20.714	21.553	22.524
Solyc01g065980.4	Ethylene-responsive transcription factor	ERF	ERF-7	AT5G18560	PUCHI	10.031	12.932	8.449	4.24	4.259	2.899	3.221	4.15	2.057	1.992	2.955	2.825	-1.33133	-1.517	-0.380734	-0.195066
Solyc01g067540.2	Zinc finger transcription factor 8	C3H	C3H8	AT3G06410/AT5G18550		67.178	60.373	58.667	51.593	63.664	54.736	40.557	58.465	48.5	41.053	46.963	50.289
Solyc01g067550.3	Protein always early 3	MYB_related	MYB-R-3	AT3G21430	ALY3-ATALY3	29.873	28.355	25.935	24.577	18.734	19.034	21.157	18.821	19.071	19.361	25.698	20.963
Solyc01g067560.3	Homeobox-leucine zipper protein HOX27	HB-HD-ZIP		AT5G06710	HAT14	21.27	18.867	21.123	22.963	25.066	21.398	21.413	21.23	17.912	17.406	15.714	15.648
Solyc01g079210.3	Zinc finger transcription factor 9	C3H	C3H9			9.226	8.719	8.486	7.354	7.237	7.858	5.271	6.373	7.329	6.09	5.19	6.467
Solyc01g079260.4	Myb_DNA-binding domain-containing protein/Bromodomain domain-containing protein	MYB_related	MYB-R-4	AT2G44430		35.877	33.52	30.417	38.46	30.984	34.596	32.394	21.822	31.224	24.361	28.365	23.342
Solyc01g079360.4	SWR1-complex protein 4	MYB_related	MYB-R-5	AT2G47210	SWC4-ATSWC4	29.654	27.256	30.087	27.466	29.665	31.43	24.415	29.381	29.093	30.301	29.302	26.947
Solyc01g079370.4	WRKY transcription factor 23	WRKY	WRKY23	AT2G47260	ATWRKY23-WRKY23	42.76	34.546	31.923	23.001	23.031	23.001	20.498	16.154	14.172	10.338	13.876	10.928
Solyc01g079480.3	WRKY transcription factor 37	WRKY	WRKY37			9.299	9.049	7.898	8.78	7.765	8.239	7.76	6.965	5.235	5.338	5.731	5.464
Solyc01g079620.4	Transcription factor GRAS	GRAS	RGL1L1	AT1G02570/AT2G47360		1.647	1.868	3.123	1.989	0.867	1.526	1.574	3.927	1.346	1.842	1.946	1.412
Solyc01g079870.4	BZIP transcription factor	bZIP	bZIP04			65.348	73.159	91.986	99.658	109.612	115.727	71.963	74.174	104.03	63.985	63.218	70.212
Solyc01g080050.4	colorless fruit epidermis	MYB	MYB111	AT2G47460/AT5G49330	PFG1-ATMYB12-MYB12/PFG3-MYB111-ATMYB111-	5.784	5.971	4.739	3.264	3.392	3.204	6.698	6.224	5.833	3.196	2.991	2.862
Solyc01g080670.3	CONSTANS interacting protein 2b	NF-Y	NF-YC9	AT1G54830	NF-YC3	162.326	146.354	124.424	134.253	133.434	126.102	137.081	144.865	113.229	131.279	135.013	142.616
Solyc01g081400.3	Basic helix-loop-helix	bHLH	ybHLH007	AT3G06120	MUTE	0.256	0.293	0.478	0.375	0.603	0.915	0.439	1.186	0.673	1.09	0.577	0.669
Solyc01g081630.4	Squamosa promoter binding protein 7	SBP	SPL1	AT5G18830	SPL7-ATSPL7	74.317	68.763	61.532	64.688	52.997	51.57	46.853	39.643	40.049	37.745	44.512	36.202
Solyc01g073910.4	B3 domain-containing protein	B3	B3-8			6.956	6.777	4.629	5.253	6.408	3.7	4.026	4.001	4.487	4.586	2.955	3.94
Solyc01g073940.3	UPSTREAM OF FLC-like protein	C2H2		AT1G05577	SOK1	0.805	0.366	1.8	0.413	0.49	0.038	0.256	0.815	0.673	0.15	0.144	0.632
Solyc01g073950.4	bHLH transcription factor 076	bHLH	ybHLH010			46.64	42.935	44.267	68.252	56.389	56.948	62.812	35.531	35.599	38.421	38.241	30.701
Solyc01g086870.3	Zinc finger A20 and AN1 domain stress-associated protein	A20-like	A20-L2	AT3G12630	SAP5	207.282	163.938	158.809	205.057	221.938	255.218	191.328	213.852	190.448	136.053	126.904	150.793
Solyc01g086960.3	Zinc finger A20 and AN1 domain-containing stress-associated protein 8	A20-like	A20-L3			97.051	99.462	88.386	102.547	126.612	116.986	110.69	113.299	97.711	103.309	85.275	97.233
Solyc01g086970.4	Zinc finger transcription factor 10	C3H	C3H10	AT3G08505		55.793	56.49	46.434	67.089	54.995	56.223	57.212	46.349	40.46	51.842	56.334	43.079
Solyc01g087030.3	Zinc finger protein	C2H2		AT3G20880	WIP4	5.748	6.484	7.421	4.615	4.523	3.852	6.076	4.409	7.815	4.85	6.235	4.758
Solyc01g087050.3	R2R3MYB transcription factor 47	MYB	MYB46			1.94	2.088	1.653	0.825	1.395	0.877	0.988	1.704	1.346	0.602	1.73	0.818
Solyc01g087130.4	Zinc finger transcription factor 11	C3H	C3H11	AT2G41900	DEG9-OXS2-TZF7-	261.61	260.763	262.771	290.832	260.838	252.281	191.437	258.127	202.264	211.279	268.729	251.632
Solyc01g087170.3	Nuclear transcription factor Y subunit A-9	NF-Y	NF-YA9			74.866	59.641	51.614	53.881	52.205	58.36	57.87	61.169	50.183	44.136	49.233	52.334
Solyc01g087240.3	MADS-box transcription factor	MADS		AT5G13790	AGL15	1.83	0.843	0.551	0.563	1.018	0.381	0.476	0.222	0.411	0.564	0.216	0.483
Solyc01g087990.3	Zinc finger transcription factor 12	C3H				209.039	222.443	242.162	228.245	212.779	188.429	180.749	187.472	218.904	192.82	227.209	221.117
Solyc01g088100.4	trihelix transcription factor ASIL2-like	Trihelix	GT-5	AT2G44730		8.896	9.488	8.302	7.242	7.124	6.523	8.016	7.077	7.628	6.917	6.271	6.988
Solyc01g088820.2	WRKY transcription factor 12	WRKY	WRKY12	AT2G44745	WRKY12-AtWRKY12	2.05	1.868	2.167	2.702	4.071	3.662	4.429	4.668	5.198	3.91	3.748	4.051	0.906309	1.44363	0.338529	-0.198791
Solyc01g089960.3	Ethylene-responsive transcription factor 2	ERF	ERF-10			76.038	87.263	105.579	61.311	68.828	72.129	31.662	64.763	41.732	45.188	48.513	49.434
Solyc01g090340.3	HD-ZIP	HB-HD-ZIP				11.935	14.031	15.87	17.635	20.769	18.995	21.999	25.527	24.568	20.075	19.246	21.446
Solyc01g090460.3	R2R3MYB transcription factor 104	MYB	MYB120	AT3G60460	DUO1	0.696	0.586	0.514	0.45	0.415	0.458	0.403	1.26	1.271	0.602	0.793	0.372
Solyc01g090530.3	Ethylene-responsive transcription factor	ERF	ERF-13	AT2G44940/AT3G60490	ERF34/ERF35-ERF035	4.137	4.14	6.392	2.927	3.807	4.31	2.123	4.854	3.852	2.519	2.487	2.565
Solyc01g090560.4	Squamosa promoter binding protein 8b	SBP	SPL2	AT1G02065	SPL8	2.636	3.297	3.196	1.989	2.149	1.869	0.915	2.927	2.431	1.241	1.946	2.23
Solyc01g090730.3	GATA transcription factor	GATA	GATA4L	AT2G45050/AT3G60530	GATA2/GATA4	8.054	10.917	16.715	7.204	6.709	7.896	8.931	23.378	24.082	9.662	11.533	13.455
Solyc01g090760.4	bHLH transcription factor	bHLH	ybHLH011	AT4G00050	PIF8-UNE10	148.524	153.681	149.037	200.292	192.5	183.928	165.632	184.508	143.406	146.58	145.574	140.684
Solyc01g090790.4	Zinc finger protein	C2H2		AT3G60580	ZAT9	2.233	2.308	1.102	1.163	1.508	1.297	1.391	1.371	0.935	1.241	2.559	0.929
Solyc01g090840.3	Transcription factor GRAS	GRAS	SCL6	AT4G00150	ATHAM3-LOM3-SCL6-IV-HAM3	58.282	64.44	75.639	50.767	51.338	47.298	49.049	58.724	57.774	48.346	53.234	50.475
Solyc01g090950.4	PLATZ transcription factor family protein	PLATZ	PLATZ-1	AT3G60670	PLATZ10	1.94	1.355	1.874	1.201	1.545	0.915	1.098	1.63	2.057	1.391	1.261	1.338
Solyc01g091000.4	CRABS CLAW-like protein1a	YABBY	YABBY1a	AT2G45190	YAB1-AFO-FIL-	13.179	16.449	26.486	34.82	45.006	31.545	13.653	21.637	36.048	23.083	28.113	30.33	1.10785	0.552473	-0.275987	0.27939
Solyc01g091010.3	LOB domain-containing protein 31	LBD	LBD19	AT2G45410/AT4G00210	LBD19/LBD31	1.208	0.806	1.58	0.45	1.055	0.381	0.586	0.667	0.673	0.414	0.649	0.818
Solyc01g091400.3	LOB domain-containing protein 18	LBD	LBD18	AT2G45420	LBD18	2.453	3.847	5.327	2.964	1.809	1.182	1.537	4.891	1.907	2.556	3.028	2.267
Solyc01g091420.2	Growth-regulating factor 10	GRF	GRF10	AT2G45480	AtGRF9-GRF9	3.698	4.25	6.245	6.379	8.896	7.095	5.527	6.817	11.517	6.165	5.875	8.66
Solyc01g091540.3	cutin deficient 2	HB-HD-ZIP	CD2	AT3G61150/AT4G00730	HD-GL2-1-HDG1/AHDP-ANL2	81.383	82.757	90.113	112.603	93.027	101.69	71.377	74.137	80.173	88.722	97.349	83.778
Solyc01g091630.3	MADS box transcription factor	MADS		AT2G45650	AGL6-RSB1	0.329	0.147	0.11	0.488	0.641	0.229	0.403	0.667	0.524	0.226	0.613	0.335
Solyc01g093960.3	MYB transcription factor	MYB	MYB99	AT3G61250	LMI2-MYB17-AtMYB17-	0.769	1.026	1.433	0.563	2.865	0.915	0.622	0.963	1.645	1.466	0.901	2.453
Solyc01g094360.3	Beta-amylase	BES1	BMY4	AT2G45880	BMY4-BAM7	39.026	39.565	35.119	39.06	33.246	31.812	25.915	27.195	32.795	36.466	37.303	34.381
Solyc01g094580.3	Altered Response to Salt Stress 1	MYB_related	MYB-R-6			133.478	123.714	120.493	126.411	122.013	123.089	131.993	134.343	128	151.392	172.785	163.803
Solyc01g095030.3	WRKY transcription factor 22	WRKY	WRKY22			18.268	19.489	24.686	30.28	26.8	34.634	20.352	28.825	24.493	25	27.788	22.487
Solyc01g095100.4	Common plant regulatory factor 1	bZIP	bZIP05	AT2G46270	GBF3	70.766	56.746	57.712	64.95	66.227	59.809	66.253	69.431	70.45	58.384	60.334	66.012
Solyc01g095460.3	Sl Cytokinin Response Factor 5	ERF	ERF-15	AT3G61630	CRF6	11.276	10.954	4.188	2.251	2.865	2.746	4.429	7.151	5.273	3.083	15.102	5.538	-1.60906	-0.420526	1.74975	0.56122
Solyc01g095500.3	WRKY transcription factor 41	WRKY	WRKY41			163.607	129.319	110.685	175.34	201.395	278.524	58.346	38.569	53.885	32.331	57.451	41.183	0.836606	-1.20953	-2.16049	-0.114353
Solyc01g095630.3	MYB-like transcription factor TCL1	MYB_related	MYB-R-7	AT5G53200	TRY-MAU5	0.293	0.55	0.771	1.051	1.168	0.725	1.794	1.519	1.87	1.053	0.793	1.784	0.989902	1.88781	0.479985	-0.417925
Solyc01g095640.2	Transcription factor bHLH13	bHLH	ybHLH012	AT1G01260	bHLH13-bHLH013-JAM2-	34.34	30.516	25.642	29.492	33.962	35.626	27.746	26.417	28.906	26.203	28.509	30.887
Solyc01g096050.4	Auxin Response Factor 18	ARF	ARF11/18	AT2G46530/AT3G61830	ARF11/ARF18	140.47	124.337	144.261	104.498	104.674	92.231	113.838	92.439	137.199	89.436	104.774	110.726
Solyc01g096070.3	Dof zinc finger protein1	Dof	DOF-20	AT3G61850	DAG1	3.881	4.176	4.849	3.339	4.146	2.861	3.99	2.593	6.469	3.496	2.415	3.754
Solyc01g096120.3	Homeobox-leucine zipper protein HOX6	HB-HD-ZIP		AT2G46680	HB-7-ATHB7-ATHB-7-	34.962	21.468	27.331	1.388	4.448	3.662	9.48	16.709	6.955	8.534	20.904	22.896	-3.01335	-1.11393	2.63606	0.736643
Solyc01g096320.3	transcription factor MYC2	bHLH	ybHLH013	AT4G00870	bHLH014-bHLH14	16.621	20.735	19.139	11.894	11.723	11.519	9.846	16.006	14.546	10.451	11.678	11.968
Solyc01g096370.4	Sequence-specific DNA binding transcription factor	Trihelix	GT-6	AT3G54390		61.76	56.82	60.1	59.735	61.742	63.7	67.314	69.987	63.458	60.602	61.091	65.268
Solyc01g096470.3	DnaJ domain-containing protein	MYB_related	MYB-R-8	AT3G11450	ZRF1a-AtGlsA1	660.689	645.569	495.896	442.458	586.282	525.617	898.512	618.807	779.104	695.116	562.94	624.62
Solyc01g096700.4	Dr1-associated corepressor	NF-Y	NF-YC11	AT3G12480	NF-YC11	62.346	54.219	48.932	48.178	57.407	52.409	56.48	46.127	52.501	42.143	36.907	38.767
Solyc01g096710.4	B3 domain-containing protein	B3	B3-10			1.574	1.612	0.882	1.088	0.678	0.305	0.952	0.815	1.084	0.677	0.469	0.632
Solyc01g096790.4	EIL3	EIL	EIL4			152.771	134.338	128.024	152.751	147.155	146.852	116.436	95.478	100.44	93.196	91.547	98.348
Solyc01g096810.3	Protein FAR1-RELATED SEQUENCE 3	FAR1	FRS3a	AT2G27110	FRS3	18.744	16.852	18.809	18.161	12.476	11.901	10.249	11.004	8.301	11.541	16.111	9.998
Solyc01g096850.4	AP2-like ethylene-responsive transcription factor	AP2-EREBP	WRI1	AT3G54320	ATWRI1-WRI1-ASML1-WRI	0.842	1.172	2.461	0.675	0.377	0.229	0.549	1.519	2.468	0.113	0.324	0.632
Solyc01g096860.3	Light-inducible protein CPRF2	bZIP	bZIP06	AT5G28770	bZIP63-AtbZIP63-BZO2H3-	53.45	55.391	68.145	75.156	67.697	73.808	84.555	84.288	91.279	71.88	69.489	67.09
Solyc01g097330.3	DNA-binding storekeeper transcriptional regulator	GeBP	GeBP			37.561	33.923	34.679	32.982	28.195	28.264	22.694	24.712	20.604	21.504	21.95	22.636
Solyc01g097890.2	Basic helix-loop-helix	bHLH	ybHLH014			1.245	1.282	1.58	0.188	0.565	0.191	0.183	0.296	0.262	0.301	0.216	0	-2.00314	-2.25769	-0.694061	-0.439517
Solyc01g098720.3	Protein indeterminate-domain 12	C2H2				19.659	18.39	23.144	25.515	24.086	27.082	20.498	13.042	15.182	13.233	13.804	13.418
Solyc01g099340.3	gras4	GRAS	GRAS4L			89.254	61.546	64.839	51.93	62.194	87.005	22.511	18.451	22.062	8.835	25.59	13.046	0.0358886	-1.56232	-1.92537	-0.327163
Solyc01g100200.3	GATA transcription factor 23	GATA	GATA17L			3.99	4.286	3.416	1.914	4.222	2.861	3.587	4.224	3.739	2.143	1.658	2.044
Solyc01g100220.3	BZIP transcription factor	bZIP	bZIP07			4.832	4.213	4.482	8.593	3.392	3.471	19.766	5.002	3.066	5.639	3.532	2.49
Solyc01g100460.3	knotted 4	HB-KNOX		AT1G23380/AT1G70510	KNAT6L-KNAT6-KNAT6S/KNAT2-ATK1	5.857	7.29	6.906	6.003	6.031	5.035	5.674	5.52	5.646	4.962	4.397	5.129
Solyc01g100510.4	Zinc finger transcription factor 13	C3H	C3H13	AT5G26749		10.763	9.818	8.523	7.917	8.933	8.659	9.737	10.782	8.788	10.263	6.74	8.697
Solyc01g100990.3	G-patch domain-containing protein	C2H2		AT5G26610		46.274	43.448	46.544	42.512	66.378	61.678	43.485	38.939	52.127	41.88	37.628	43.227
Solyc01g101250.3	bHLH transcription factor 006	bHLH	ybHLH015	AT1G09530	PIF3-PAP3-POC1-	44.261	39.895	36.736	34.558	43.875	34.787	36.384	32.307	36.945	31.128	39.178	48.951
Solyc01g102300.3	R2R3MYB transcription factor 61	MYB	MYB55	AT1G09540	ATMYB61-MYB61	16.035	16.412	23.768	21.012	19.601	15.486	12.775	18.97	18.435	18.083	22.202	18.882
Solyc01g102340.3	NAC domain	NAC	NAC004	AT2G02450	LOV1-AtLOV1-NAC035-ANAC035	14.314	10.697	9.368	19.624	16.246	17.622	10.286	8.707	8.077	15.376	15.246	12.86
Solyc01g102740.3	PHD finger protein ALFIN-LIKE 6	Alfin-like	Alfin-L1a	AT1G14510/AT2G02470	AL7-AtAL7/AL6	34.193	35.792	35.56	35.195	42.367	37.838	34.041	36.087	36.87	36.166	30.095	29.512
Solyc01g102750.3	PHD finger protein ALFIN-LIKE 8	Alfin-like	Alfin-L1b	AT2G02470	AL6	43.236	42.569	45.222	44.839	59.141	54.927	50.623	49.239	61.513	48.835	41.268	44.008
Solyc01g102760.3	zinc-finger homeodomain protein 4	ZF-HD	ZFHD2	AT1G14440	FTM2-HB31-AtHB31-ZHD4	4.576	5.568	6.429	5.403	6.559	7.095	6.515	8.151	11.555	7.782	9.479	8.735
Solyc01g102980.3	Auxin Response Factor 1	ARF	ARF1	AT1G59750	ARF1	234.629	230.979	219.643	213.462	186.092	172.981	152.528	126.192	127.439	122.97	141.573	120.464
Solyc01g103050.3	Zinc finger transcription factor 14	C3H	C3H14	AT1G10320		26.835	22.933	21.968	29.492	22.654	25.251	26.318	18.154	22.025	20.79	23.68	19.551
Solyc01g103090.4	Protein FAR1-RELATED SEQUENCE 11	FAR1	FRS11	AT1G10240	FRS11	16.987	19.599	18.294	16.697	17.64	15.372	13.324	9.114	12.153	13.759	14.345	11.076
Solyc01g103180.4	TCP transcription factor 11	TCP	TCP3	AT1G58100	TCP8-AtTCP8	152.075	157.014	178.83	195.226	176.292	150.743	145.61	191.4	156.419	176.016	201.331	187.219
Solyc01g103780.4	Basic-leucine zipper	bZIP		AT1G58110		0.22	5.275	2.314	0.3	1.168	8.506	3.368	1.371	0.187	1.504	0.469	0.297
Solyc01g103873.1	Basic-leucine zipper	bZIP		AT1G58110		12.52	12.419	13.409	15.196	8.519	9.46	9.334	8.003	8.788	11.353	12.687	9.218
Solyc01g103875.1	WRKY transcription factor 9	WRKY	WRKY9	AT1G68150	ATWRKY9-WRKY9	1.355	1.319	1.433	1.876	0.641	0.648	0.695	0.926	0.785	0.526	0.505	0.818
Solyc01g104550.3	ABSCISIC ACID-INSENSITIVE 5-like protein 5	bZIP	bZIP08			21.892	19.123	15.172	19.061	16.66	17.813	22.072	14.894	11.031	15.075	13.48	13.232
Solyc01g104650.3	Sequence-specific DNA binding transcription factor	Trihelix	GT-7	AT1G76870		1.355	0.806	0.992	1.201	1.621	1.182	1.903	1.63	1.758	0.639	1.55	1.71
Solyc01g104760.2	NAC domain-containing protein	NAC	NAC005	AT5G64530	ANAC104-XND1	4.393	4.946	5.621	4.202	4.561	5.302	10.286	7.78	5.721	4.699	3.929	5.464
Solyc01g104900.3	Calmodulin-binding transcription activator 2	CAMTA	CAMTA2L	AT5G64220	CAMTA2	44.773	42.496	40.299	51.78	39.239	39.44	34.81	29.788	35.225	31.993	38.961	27.914
Solyc01g105230.4	transcription factor bHLH143-like	bHLH	bHLH156			35.438	34.803	49.079	38.085	43.197	33.223	44.583	40.051	52.912	40.038	48.585	45.495
Solyc01g105690.2	GATA transcription factor 28	GATA	GATA24/28	AT1G51600/AT3G21175	ZML2-TIFY2A-GATA28/TIFY2B-GATA24-ZML1-	25.553	21.944	23.364	25.928	24.915	26.853	23.097	23.341	23.222	22.105	20.184	20.777
Solyc01g106030.4	GATA transcription factor 24	GATA	GATA19L			3.661	3.92	3.747	3.527	2.45	3.204	2.306	2.334	3.328	2.368	2.451	2.49
Solyc01g106040.3	B3 domain-containing protein	B3	B3-11	AT5G60130/AT5G60140	REM11-VAL	0.696	0.623	0.441	0.938	0.565	1.068	0.732	0.556	0.785	0.526	0.252	0.558
Solyc01g106250.4	MADS-box transcription factor 23	MADS	MADS51			0.439	0.403	0.551	0.863	0.377	0.458	1.208	1.593	1.72	0.639	0.577	0.669	0.417743	1.91054	0.317732	-1.17506
Solyc01g106700.3	Telomere repeat-binding factor 2	MYB_related	MYB-R-9			7.944	7.254	7.568	6.116	7.275	5.302	6.076	5.483	5.46	4.248	5.01	6.393
Solyc01g106940.4	Zinc finger protein	C2H2				14.461	10.294	13.556	12.757	8.933	17.584	8.419	7.484	5.011	3.759	8.073	5.092	0.172914	-0.66178	-1.05679	-0.222097
Solyc01g107170.2	LOB domain-containing protein 38	LBD				32.289	38.906	78.468	64.575	81.267	89.027	41.362	51.833	55.418	40.451	35.97	40.7
Solyc01g107190.3	Pathogenesis-related homeodomain protein	Z-Others	Others-HB-PHD	AT3G19510	HAT3.1	36.133	38.942	36.368	35.796	33.886	30.667	34.444	22.378	34.029	26.241	28.762	27.802
Solyc01g107410.3	bHLH transcription factor 009	bHLH	ybHLH019	AT1G49770	ZOU-RGE1	0.183	0.11	0.331	0.038	0.415	0.114	0.183	0.37	0.636	0.188	1.334	0.558
Solyc01g107960.4	ABSCISIC ACID-INSENSITIVE 5-like protein 7	bZIP	bZIP09	AT3G19290/AT4G34000	AtAREB2-AREB2-ABF4/ABF3-AtABF3-DPBF5-	66.666	56.93	42.834	56.771	53.638	51.723	60.945	46.794	50.631	55.865	68.372	77.088
Solyc01g108080.4	B3 domain-containing protein	B3	B3-12			14.461	11.87	8.229	9.193	10.253	10.909	12.628	7.114	7.105	6.391	6.163	5.984
Solyc01g108120.3	B3 domain-containing protein	B3	B3-13			8.237	6.777	7.457	7.317	9.8	8.163	5.966	4.891	6.207	4.586	5.623	5.129
Solyc01g108130.4	B3 domain-containing protein	B3	B3-14	AT3G19184	REM1	10.287	10.587	8.596	6.079	8.029	6.027	9.517	8.633	8.601	6.165	6.668	7.805
Solyc01g108140.4	Two-component response regulator ARR18	G2-like	G2L-1			47.043	42.093	46.985	38.572	41.123	42.988	65.887	55.797	55.792	49.887	41.412	43.339
Solyc01g108300.3	B3 domain-containing protein	B3	B3-15	AT5G18090		0.256	0.22	0.404	0.338	0.377	0	0.476	0.556	0.449	0.263	0.577	0.781
Solyc01g108930.3	Protein RADIALIS-like 6	MYB_related	MYB-R-10	AT1G19510/AT1G75250/AT2G18328	RL5-ATRL5-RSM4/ATRL6-RSM3-RL6/RL4-ATRL4	0.037	0.476	1.102	0.038	0.264	0.229	0.988	1.482	2.431	0.602	0.613	1.71	-1.49999	1.79666	2.64735	-0.649292
Solyc01g109690.1	bHLH transcription factor 010	bHLH	ybHLH021	AT4G34530	CIB1	37.305	47.222	84.272	51.367	63.966	49.548	90.118	91.884	135.478	76.88	79.545	78.129	0.0844567	1.11296	0.681162	-0.347341
Solyc01g109700.3	BZIP transcription factor	bZIP	bZIP10	AT1G75390	bZIP44-AtbZIP44	57.111	47.551	41.218	30.693	44.704	40.699	35.03	39.051	39.413	39.587	38.781	44.305
Solyc01g109880.3	BEL1-like homeodomain protein 7	HB-BELL	HB2	AT2G16400	BLH7	43.675	43.192	49.446	42.737	38.56	41.195	47.292	46.349	43.377	38.797	36.835	38.804
Solyc01g109980.4	GATA transcription factor	GATA	GATA5a	AT5G66320	GATA5	70.29	66.564	67.337	69.378	87.298	92.498	57.724	78.175	73.33	59.587	62.064	71.067
Solyc01g110310.3	GAGA-binding transcriptional activator	BBR-BPC	BPC4/5	AT2G21240/AT4G38910	BPC4-BBR-ATBPC4/BPC5-BBR/BPC5-ATBPC5-	9.079	8.719	6.833	8.105	7.916	7.285	7.687	6.002	6.02	6.579	6.992	6.653
Solyc01g110470.3	Basic-leucine zipper	bZIP	bZIP11	AT4G38900	DKML-bZIP29	138.017	120.637	106.203	153.765	145.006	159.783	81.443	85.067	86.305	66.842	85.167	79.987
Solyc01g110480.4	Zinc finger transcription factor 15	C3H	C3H15	AT4G38890		45.505	42.862	40.813	45.326	35.13	33.91	37.592	35.234	35.749	40.038	42.457	33.972
Solyc01g110490.4	bHLH transcription factor 011	bHLH	ybHLH022	AT3G19860	bHLH121-URI	20.721	21.138	23.915	25.815	27.441	27.425	29.246	25.453	29.429	26.541	24.761	26.538
Solyc01g111130.4	R2R3MYB transcription factor 7	MYB	MYB8	AT2G16720/AT4G34990/AT4G38620	ATMYB7-MYB7-ATY49/AtMYB32-MYB32/MYB4-ATMYB4	12.264	11.43	12.38	14.371	11.61	11.023	9.188	7.262	9.236	8.496	8.686	7.099
Solyc01g111500.3	Basic-leucine zipper	bZIP	bZIP12	AT2G16770	bZIP23-AtbZIP23	43.821	45.28	37.581	51.555	51.979	53.744	55.235	44.163	48.35	53.534	50.315	45.309
Solyc01g111580.3	Plant regulator RWP-RK family protein, putative	RWP-RK	NLP1	AT4G35270	NLP2	6.736	7.4	10.8	4.24	4.448	4.425	3.185	4.261	5.086	3.008	4.001	3.382
Solyc01g112190.3	Protein FAR1-RELATED SEQUENCE 5	FAR1	FRS5	AT4G38180	FRS5	35.767	34.107	32.695	33.62	29.665	26.815	25.11	26.417	24.568	28.12	33.087	28.1
Solyc01g112320.3	Basic helix-loop-helix	bHLH	bHLH158	AT1G31050	PFA1	5.784	4.762	6.833	4.653	4.825	5.035	6.845	4.631	4.749	4.586	4.073	4.163
Solyc02g021260.3	B3 domain-containing protein	B3	B3-19			1.098	2.528	2.535	1.163	2.337	0.648	0.622	1.26	1.907	0.677	0.396	0.483
Solyc02g021680.3	WRKY transcription factor 35	WRKY	WRKY35	AT1G30650	AR411-WRKY14-ATWRKY14-	4.357	4.909	8.67	4.315	4.297	3.814	4.026	5.298	4.412	3.383	2.703	3.048
Solyc02g024070.3	Homeobox leucine-zipper protein	HB-HD-ZIP		AT1G30490/AT2G34710	ATHB9-PHV/ATHB14-PHB-PHB-1D-ATHB-14	70.583	74.001	82.509	59.772	98.568	64.615	57.797	72.507	76.359	61.805	70.678	72.962
Solyc02g030210.4	AP2-like ethylene-responsive transcription factor	AP2-EREBP	AP2-EREBPL1	AT2G41710		12.923	11.833	9.955	10.956	13.343	14.342	12.116	11.523	11.667	9.173	9.083	10.556
Solyc02g030460.2	trihelix transcription factor ASR3-like isoform X1	Trihelix	GT-8	AT1G31310/AT2G35640		2.892	3.26	4.445	2.964	7.803	3.967	2.892	4.52	6.058	5.038	3.784	4.014
Solyc02g032120.3	Zinc finger	C2H2				43.712	49.163	43.422	45.814	41.651	39.669	26.757	40.533	27.372	31.241	35.465	31.482
Solyc02g032950.3	WRKY transcription factor 16	WRKY	WRKY16			49.862	40.518	35.303	100.033	114.324	141.589	20.937	18.97	17.538	26.09	29.807	24.011	1.63769	-0.91488	-1.98896	0.563612
Solyc02g036370.3	Protein REVEILLE 7-like	MYB_related	MYB-R-11	AT5G17300	RVE1	268.383	282.267	361.186	279.575	268.527	228.289	227.126	261.831	220.625	168.309	186.842	196.474
Solyc02g036430.2	NAC domain-containing protein 78	NAC	NAC006	AT1G65910	NAC028-anac028	0.622	0.769	0.661	0.713	0.603	0.915	0.878	0.815	0.748	0.602	0.649	0.446
Solyc02g037530.3	auxin response factor 8B	ARF	ARF8a	AT5G37020	ATARF8-ARF8	65.604	75.467	74.427	71.517	60.95	44.475	41.801	53.204	53.96	51.918	70.606	57.091
Solyc02g061990.3	BZIP transcription factor FD	bZIP				2.489	2.418	1.984	0.525	3.129	1.602	2.343	1.667	1.01	1.842	1.153	1.004
Solyc02g062380.3	GATA transcription factor	GATA	GATA5L1			1.574	1.062	2.388	0.75	1.659	1.449	1.428	2.631	3.291	1.316	0.937	1.858
Solyc02g062400.3	Expression of terpenoids 1	SRS	SRS1			0.879	1.172	0.955	0.976	1.206	0.839	0.915	1.482	1.159	1.09	0.829	0.706
Solyc02g062690.3	bHLH transcription factor 012	bHLH	ybHLH023	AT2G18300/AT4G36540	HBI1/BEE2	68.313	104.664	146.098	95.193	146.627	119.427	220.135	223.263	263.889	163.685	187.058	239.478	0.298827	1.35245	0.883506	-0.170119
Solyc02g062760.4	GATA transcription factor 18-like	GATA	GATA19L			1.538	1.978	2.645	2.101	3.43	1.793	2.892	3.334	4.786	3.496	3.028	2.49	0.369794	1.04545	0.474507	-0.20115
Solyc02g062940.3	Zinc finger protein	C2H2		AT5G66730	ENY-IDD1	45.945	48.211	49.924	52.568	52.092	49.358	34.444	35.086	28.943	34.361	37.34	37.838
Solyc02g062950.3	G-box binding	bZIP	bZIP13	AT4G36730	AtGBF1-GBF1	51.729	56.344	56.242	82.098	82.473	80.483	78.698	67.097	72.881	77.444	75.256	73.445
Solyc02g062960.4	Homeobox-leucine zipper protein HOX14	HB-other				3.807	3.444	5.768	14.071	9.725	6.904	6.589	5.335	3.777	3.985	3.929	4.312	1.36275	0.475792	-1.15713	-0.270171
Solyc02g063010.3	BES1/BZR1-like protein	BES1	BES1-1L			117.113	120.27	116.305	129.15	137.769	112.79	108.713	122.487	110.312	103.158	101.278	101.322
Solyc02g063430.4	bHLH transcription factor 078	bHLH	ybHLH024			4.869	5.642	5.437	4.165	8.33	6.713	5.637	5.335	13.985	6.842	5.01	7.731
Solyc02g063520.3	Homeobox-leucine zipper protein HAT22	HB-HD-ZIP				27.128	18.317	8.302	8.142	8.519	8.468	11.457	6.928	3.739	5.865	6.668	6.653	-0.955034	-1.06263	-0.219577	-0.111978
Solyc02g064630.4	Telomere repeat-binding factor 1	MYB_related	MYB-R-12			16.657	16.119	14.768	15.684	16.359	16.097	13.068	13.412	13.537	16.316	14.345	16.652
Solyc02g064960.3	APETALA2b	AP2-EREBP	AP2a	AT4G36920	AP2-FL1-AtAP2-FLO2	49.752	40.554	30.638	49.491	55.862	51.99	33.126	28.306	32.159	34.85	35.069	37.875
Solyc02g065150.2	LOB domain-containing protein 36	LBD	LBD36	AT5G66870	LBD36-ASL1	0.476	0.586	1.286	0.638	0.038	0.153	0.037	0.482	0.112	0	0.036	0	-1.37368	-1.67284	-4.22362	-3.92446
Solyc02g065290.1	Dof zinc finger protein2	Dof	DOF-33			1.062	0.989	1.91	1.576	2.752	1.678	1.025	1.778	2.879	1.842	1.658	2.044
Solyc02g065350.3	B3 domain-containing protein	B3	B3-23			7.908	9.635	9.184	5.328	7.84	6.065	6.698	6.743	11.218	5.94	6.055	9.181
Solyc02g065490.4	BEL1-like homeodomain protein 4	HB-BELL	HB3			3.405	3.773	4.372	3.79	4.222	4.768	4.575	3.334	5.908	3.158	4.902	5.315
Solyc02g067230.3	Dof zinc finger protein3	Dof	DOF-27	AT5G39660	CDF2	78.234	80.595	84.639	120.295	100.038	102.186	73.39	65.134	69.403	80.451	82.716	75.155
Solyc02g067310.4	Zinc-finger homeodomain protein 10	ZF-HD	ZFHD9	AT1G69600/AT3G28920	ATHB29-ZFHD1-ZHD11/ZHD9-AtHB34-HB34-	53.23	48.101	57.418	84.574	78.364	70.451	51.428	70.098	61.924	74.173	72.877	70.992
Solyc02g067320.3	Zinc-finger homeodomain protein 10	ZF-HD	ZFHD10	AT1G69600	ATHB29-ZFHD1-ZHD11-	42.906	41.8	46.985	55.345	58.085	56.49	59.884	64.578	68.057	67.106	69.741	72.739
Solyc02g067340.4	R2R3MYB transcription factor 96	MYB	MYB96			12.996	13.518	12.711	20.637	17.188	17.088	13.177	17.562	20.342	18.572	19.679	19.588
Solyc02g067410.2	Homeobox-leucine zipper protein HOX21	HB-HD-ZIP		AT5G15150	ATHB3-ATHB-3-HB-3-HAT7	0.439	0.586	1.102	0.113	0	0	0	1.074	0.449	0	0	0	-4.10959	-0.254329	-2.3062	-6.16146
Solyc02g067430.3	WRKY transcription factor 72	WRKY	WRKY72	AT5G15130	ATWRKY72-WRKY72	0.403	1.099	2.167	0.675	0.188	0.153	0.037	0.445	0.561	0.113	0.036	0.112
Solyc02g067800.4	LOB domain-containing protein	LBD		AT3G27650	LBD25	3.478	2.638	4.298	1.914	3.204	3.013	1.062	1.667	1.533	0.94	0.469	0.855	-0.231527	-1.07678	-1.67187	-0.826619
Solyc02g068200.1	TCP transcription factor 18	TCP	TCP5	AT3G27010	PCF1-ATTCP20-TCP20-AT-TCP20	13.472	8.975	7.457	9.118	11.459	10.451	12.445	8.299	7.965	8.383	7.317	8.4
Solyc02g068510.2	PLATZ transcription factor family protein	PLATZ	PLATZ9	AT1G31040	ORE15-PLATZ3	1.464	1.209	1.58	1.726	2.488	1.831	1.025	1.186	1.533	1.316	1.153	1.487
Solyc02g068550.2	FAR1-related sequence 1	FAR1	FRF1L			7.761	8.169	6.98	8.33	7.953	5.34	5.857	4.446	5.385	6.729	8.326	6.876
Solyc02g069390.2	Myb-like domain-containing protein	Trihelix	GT-9			0.403	0.403	0.992	0.75	1.131	0.42	0.695	1.149	1.384	1.241	0.865	0.558
Solyc02g069440.3	LOB domain-containing protein 3	LBD		AT1G31320	LBD4	0.915	1.209	1.58	0.563	1.432	1.182	1.098	1.186	1.197	0.564	0.685	1.078
Solyc02g069720.3	LSD1 zinc finger family protein	Z-Others	Others-LSD	AT4G20380	CHS4-LSD1	55.39	52.424	55.434	59.209	57.482	62.212	63.947	56.872	57.063	59.286	55.18	55.53
Solyc02g069860.4	Nuclear transcription factor Y subunit A-7	NF-Y	NF-YA7A	AT1G30500	NF-YA7	105.984	105.287	126.151	147.236	148.512	136.02	107.835	105.777	118.576	119.437	135.662	128.529
Solyc02g069960.4	NAC domain-containing protein	NAC	NAC013			1.904	0.806	0.918	3.827	2.902	3.7	0.549	0.037	0.037	0.752	1.478	0.743	1.66322	-2.33396	-1.65023	2.34694
Solyc02g070880.1	Helix-loop-helix DNA-binding	bHLH	ybHLH025	AT1G29950	SACL3	30.862	31.725	31.96	21.5	28.609	23.649	18.705	17.673	23.483	18.158	15.066	18.213
Solyc02g071130.4	WRKY transcription factor 71	WRKY	WRKY71	AT1G29860/AT4G18170	ATWRKY71-EXB1-WRKY71/ATWRKY28-WRKY28	10.214	7.62	5.914	7.429	5.466	10.032	4.246	2.075	1.047	2.932	2.775	2.49	0.0911912	-1.47822	-1.32025	0.249153
Solyc02g071730.4	Tomato AGAMOUS 1	MADS		AT4G18960	AG	1.501	1.868	1.286	1.276	1.621	0.648	0.476	1.741	2.692	0.827	2.126	1.524
Solyc02g071990.3	BES1/BZR1	BES1	BEH4a	AT1G78700	BEH4	44.078	47.661	36.699	58.647	56.314	58.092	43.595	35.271	30.214	25.978	31.609	21.818
Solyc02g072000.3	Heat shock transcription factor	HSF	HSF1	AT4G18880	AT-HSFA4A-HSFA4A	40.71	36.927	16.274	13.733	13.193	15.296	34.993	14.561	14.771	14.135	18.057	12.6	-1.01186	-0.335307	0.250013	-0.426542
Solyc02g072030.1	ovate family protein 5	OFP	OFP5	AT4G18830	OFP5-ATOFP5	0.842	1.026	1.065	0.788	0.603	0.954	0.915	0.852	1.758	1.09	1.91	1.152
Solyc02g072190.4	WRKY transcription factor 79	WRKY	WRKY79	AT1G29280	ATWRKY65-WRKY65	9.555	9.452	13.482	10.431	9.989	9.231	5.966	5.113	3.926	5.263	5.19	3.531
Solyc02g076670.3	Myb domain, Homeodomain-like protein	G2-like	G2L-2			1.501	1.758	1.58	1.651	1.583	1.564	0.512	0.556	0.299	1.128	0.757	1.041	0.118687	-1.60914	-0.543507	1.18432
Solyc02g076810.4	trihelix transcription factor ASIL2-like	Trihelix	GT-10			23.686	20.955	19.911	25.402	23.634	25.861	33.273	22.712	23.334	22.632	20.472	19.216
Solyc02g076850.2	Dof zinc finger protein4	Dof	DOF-30	AT1G29160/AT2G34140	COG1/CDF4	2.526	2.748	5.18	1.276	2.111	1.831	2.16	1.556	2.244	1.203	0.901	0.632
Solyc02g076920.3	bHLH transcription factor 013	bHLH	ybHLH026			1.355	1.355	2.718	1.726	2.299	1.602	0.439	1.408	0.86	0.752	0.505	0.669	0.171112	-0.789536	-1.37254	-0.411888
Solyc02g077250.2	TCP transcription factor 1	TCP	TCP6			1.281	1.099	2.535	1.163	2.035	1.221	1.171	1.408	2.094	1.992	2.307	2.453
Solyc02g077360.1	Ethylene Response Factor B.2	ERF	ERF-18	AT4G18450		1.611	1.062	1.653	0.3	0.075	0.038	0.366	0.704	0.15	0.113	0.144	0.223	-3.25233	-1.60557	0.381215	-1.26554
Solyc02g077370.1	Ethylene Response Factor C.5	ERF	ERF-19			9.152	5.605	5.143	5.516	1.696	2.823	5.161	0.926	1.084	0.602	3.532	0.409
Solyc02g077390.2	compound inflorescence	WOX	WOX9	AT2G33880/AT5G45980	WOX9A-STIP-HB-3-WOX9/WOX9B-STPL-WOX8-	0.329	0.55	0.441	0.113	0.98	0.267	0.037	0.519	0.337	0.113	0.324	0.26
Solyc02g077450.3	Vascular plant one zinc finger transcription factor protein	Z-Others	Others-VOZ			62.382	55.428	56.83	63.187	51.414	53.63	54.393	54.797	45.209	50.902	55.541	50.029
Solyc02g077560.3	auxin response factor 3	ARF	ARF3	AT2G33860	ARF3-ETT	105.581	101.257	91.546	87.463	77.158	67.552	71.67	74.174	68.132	68.948	78.932	68.056
Solyc02g077590.1	Homeobox-leucine zipper-like protein	HB-other		AT5G53980	ATHB52-HB52	8.567	9.781	12.821	9.268	9.649	7.171	10.249	13.523	10.545	6.053	8.109	10.036
Solyc02g077610.3	NAC domain protein	NAC	NAC015	AT4G28500	NAC073-SND2-ANAC073-	28.775	23.739	5.731	2.702	4.259	3.357	26.391	10.411	4.786	5.827	7.929	5.724	-2.35606	-0.271932	1.08672	-0.997401
Solyc02g077660.3	Homeobox domain-containing protein/DDT domain-containing protein	HB-other		AT1G28420	RLT1-HB-1	91.194	85.907	84.713	101.309	79.118	74.418	75.916	46.905	70.824	67.406	95.151	66.123
Solyc02g077920.4	Colorless non-ripening	SBP	SPL3	AT1G53160/AT2G33810	SPL4-FTM6/SPL3	2.416	2.015	1.653	5.178	4.335	4.081	1.391	1.408	1.645	1.729	1.261	1.078	1.29373	-0.239074	-1.57206	-0.0392487
Solyc02g077950.3	Dof zinc finger protein5	Dof	DOF-12	AT1G28310		18.451	16.815	22.041	21.575	24.011	15.715	20.059	22.341	23.184	28.384	29.663	22.561
Solyc02g077960.3	Dof zinc finger protein PBF	Dof	DOF-13			2.123	2.125	2.498	1.313	2.525	1.488	3.075	4.224	3.216	2.03	2.883	2.565
Solyc02g078130.3	bHLH transcription factor 079	bHLH	ybHLH027	AT4G20970		9.921	6.741	8.045	3.865	6.446	4.081	8.272	10.374	10.919	3.609	5.623	5.724
Solyc02g078270.3	LSD1 zinc finger family protein	Z-Others	Others-LSD			14.168	12.236	10.506	9.193	9.913	8.62	10.615	9.188	10.62	9.323	8.145	9.59
Solyc02g078620.1	Dof zinc finger protein DOF5.3	Dof	DOF-31			2.489	2.638	4.629	3.114	3.619	2.861	6.442	5.224	12.377	4.962	7.064	7.917	0.0975514	1.50228	1.22813	-0.176596
Solyc02g079020.4	B3 domain-containing transcription repressor VAL1	B3	B3-24			23.467	23.995	21.49	26.078	27.29	25.327	23.024	23.416	21.015	24.248	24.545	22.376
Solyc02g079280.3	MYB transcription factor	MYB	MYB74	AT4G21440	ATM4-ATMYB102-MYB102-	1.281	1.246	1.874	0.713	0.867	0.343	0.439	1.149	1.084	0.451	0.36	1.673
Solyc02g079430.4	Zinc finger protein CONSTANS-LIKE 13	CO-like		AT4G27310/AT5G54470	BBX28/BBX29	14.314	16.705	15.98	16.397	24.878	19.644	16.508	21.341	18.099	17.632	17.12	17.506
Solyc02g079760.3	Basic helix-loop-helix	bHLH	ybHLH028	AT1G61660	PFA4-AtbHLH112	47.08	41.836	51.467	47.428	56.201	49.739	28.88	33.271	34.44	32.782	40.98	40.44
Solyc02g079970.4	bHLH transcription factor 014	bHLH	ybHLH030			153.686	157.271	169.866	198.228	237.129	233.171	165.193	205.442	209.593	181.617	164.171	186.587
Solyc02g080260.4	Woolly	HB-HD-ZIP	Wo	AT4G04890/AT4G21750	PDF2/ATML1	16.255	18.207	21.013	18.498	13.833	11.214	11.53	14.561	14.621	13.985	21.121	16.986
Solyc02g080890.3	WRKY transcription factor 6	WRKY	WRKY6	AT1G62300	WRKY6-ATWRKY6	46.201	30.7	27.919	56.658	46.212	53.859	13.873	12.856	9.498	7.18	34.528	9.478	0.718108	-1.31589	-1.46386	0.570138
Solyc02g081120.4	class 1 knotted-like homeodomain protein	HB-KNOX	STM	AT1G62360	WAM-BUM1-BUM-WAM1	9.592	8.682	8.045	8.743	13.833	10.566	11.128	8.929	11.368	9.248	8.434	8.066
Solyc02g081270.4	NAC domain-containing protein 53	NAC	NAC016			9.116	11.1	13.078	8.217	14.022	11.367	7.577	9.188	12.265	7.105	7.353	9.887
Solyc02g081620.3	Zinc finger	C2H2		AT1G30970	SUF4	98.296	95.212	99.113	103.373	100.49	88.302	65.008	82.769	69.216	74.812	86.681	76.828
Solyc02g082040.3	R2R3MYB transcription factor 56	MYB	MYB18	AT3G12720	MYB67-ATY53-ATMYB67-	1.904	1.136	0.808	0.45	0.942	1.716	0.915	0.408	1.047	0.677	0.18	0.372
Solyc02g082670.3	WUSCHEL-related homeobox 13	WOX	WOX13	AT4G35550	HB-4-ATWOX13-WOX13-	76.88	64.257	65.133	35.683	44.101	45.62	42.167	38.643	38.329	34.775	35.682	37.578
Solyc02g083520.2	self-pruning G-box protein	bZIP	bZIP14	AT4G35900	FD-1-atbzip14-FD-	1.611	2.381	1.874	1.501	5.352	2.098	2.452	3.668	2.954	2.18	2.343	3.048
Solyc02g083750.1	DNA-binding storekeeper transcriptional regulator	GeBP	GeBP	AT3G04930/AT5G28040	VFP4	47.226	39.492	35.817	39.811	31.323	35.435	40.594	29.047	28.083	32.481	33.879	32.56
Solyc02g084000.3	Transcription initiation factor TFIID subunit 14b	Z-Others	Others-YEATS			13.106	12.822	10.543	10.881	12.439	9.307	12.555	10.782	11.293	9.699	10.524	10.37
Solyc02g084200.3	Zinc finger transcription factor 19	C3H	C3H19			1.281	1.209	0.404	0.863	0.678	0.305	1.318	0.667	0.411	0.714	0.685	1.189
Solyc02g084230.3	GAGA-binding transcriptional activator	BBR-BPC	BPC			37.671	37.33	36.221	34.783	42.103	38.258	54.906	55.019	50.444	46.203	36.943	45.606
Solyc02g084350.3	NAC domain-containing protein	NAC	NAC017	AT2G18060	VND1-ANAC037	4.649	4.213	5.033	2.139	3.053	2.899	4.063	3.557	4.375	2.105	2.307	3.048
Solyc02g084520.3	Zinc finger transcription factor 20	C3H	C3H20			34.852	32.605	28.911	31.518	35.62	32.269	29.686	22.786	27.784	26.579	25.193	26.055
Solyc02g084590.4	GATA transcription factor	GATA	GATA5b	AT5G66320	GATA5	16.547	14.434	17.449	11.257	18.583	15.791	13.8	23.008	20.118	14.812	13.732	15.648
Solyc02g084630.3	TDR6 transcription factor	MADS				23.064	21.724	20.278	24.952	31.399	31.888	22.951	28.084	21.763	16.842	17.012	17.544
Solyc02g084680.3	Protein SHI RELATED SEQUENCE 5	SRS	SRS2			6.516	6.851	7.641	5.403	6.973	6.065	4.575	5.187	5.646	3.346	4.037	4.981
Solyc02g084860.1	BZIP transcription factor	bZIP	bZIP15/19	AT4G34590	BZIP11-ATB2-GBF6-AtbZIP11	3.148	2.674	6.87	1.839	1.168	1.182	0.659	1.149	1.87	0.564	0.18	0.112	-1.47727	-1.58412	-2.1265	-2.01966
Solyc02g084880.3	Basic helix-loop-helix	bHLH	ybHLH031			15.083	13.958	15.87	8.517	10.554	10.222	7.431	6.632	7.554	5.902	6.055	6.43
Solyc02g085145.1	Transcription factor RADIALIS	MYB_related	MYB-R-15			0.146	0.403	0.367	0.3	0.678	1.182	0.659	0.445	0.897	0.451	0.18	0.112
Solyc02g085160.1	Zinc-finger homeodomain protein 6	ZF-HD	ZFHD12	AT2G18350	ZHD6-HB24-AtHB24-	10.58	12.236	12.49	9.906	12.891	11.443	13.69	10.67	15.818	10.79	10.885	11.225
Solyc02g085190.2	GATA transcription factor 19-like	GATA	GATA18	AT3G50870	GATA18-MNP-AtGATA18-HAN	0.403	0.293	0.845	0.563	0.302	0.381	0.366	0.815	1.01	0.338	0.865	0.706
Solyc02g085340.1	Transcription factor GRAS	GRAS	SCL4L	AT5G66770		54.768	51.581	49.263	49.566	41.312	38.182	49.671	43.385	43.227	39.474	46.026	37.615
Solyc02g085580.4	Protein indeterminate-domain 1	C2H2		AT3G50700/AT5G66730	AtIDD2-IDD2/ENY-IDD1	33.681	26.999	33.834	33.357	24.651	31.926	24.268	22.749	18.734	17.331	20.796	17.767
Solyc02g085600.1	Scarecrow-like protein 15	GRAS	SCL15	AT4G36710	HAM4-SCL15-AtHAM4-	29.69	31.396	30.454	40.036	37.316	35.283	30.894	34.382	35.898	32.782	40.619	39.213
Solyc02g085610.4	LEGBF4G L.esculentum GBF4G-box binding protein	bZIP	bZIP16			31.484	31.066	31.336	34.97	32.756	28.379	29.649	29.492	30.027	27.82	28.545	28.397
Solyc02g085630.3	Homeobox-leucine zipper protein ATHB-21	HB-other		AT4G36740	HB-5-HB40-ATHB40-	10.58	8.206	11.131	5.816	7.576	4.425	5.966	4.52	5.796	2.331	2.271	4.163
Solyc02g085910.4	LOB domain-containing protein	LBD		AT3G02550	LBD41	2.416	2.161	4.225	1.726	0.98	0.687	0.293	2.593	1.234	0.451	0.288	0.186
Solyc02g086430.4	Zinc finger transcription factor 21	C3H	C3H21			1.904	2.161	2.976	1.351	1.998	0.992	1.757	2.631	1.72	1.203	2.018	2.193
Solyc02g086480.1	LOB domain-containing protein	LBD	LBD25	AT3G27650	LBD25	2.526	2.235	3.453	0.976	1.282	1.335	0.732	2.334	1.982	0.977	0.901	0.929
Solyc02g086510.4	Zinc finger transcription factor 22	C3H	C3H22			41.954	36.964	32.915	41.499	31.549	30.362	35.359	26.565	31.897	34.925	34.708	30.069
Solyc02g086930.4	Homeobox-leucine zipper protein HAT5	HB-HD-ZIP		AT3G01470	AT3G01472.1-HD-ZIP-1-CPuORF33-HAT5	150.208	140.492	161.05	124.347	135.809	131.976	117.498	139.196	129.383	101.279	118.434	127.637
Solyc02g087210.3	Zinc finger AN1 domain-containing stress-associated protein 12	A20-like	A20-L4	AT3G28210	SAP12-PMZ	154.162	135.364	43.605	19.812	30.192	27.73	179.981	26.75	17.239	24.098	26.923	11.894
Solyc02g087310.3	E2F transcription factor-like E2FE	E2F/DP	E2FFL			8.017	9.525	9.074	6.829	13.607	8.01	7.577	5.187	10.321	6.842	7.389	7.694
Solyc02g087840.3	Leucine zipper, homeobox-associated, Homeodomain-like protein	HB-HD-ZIP		AT5G15150	ATHB3-ATHB-3-HB-3-HAT7	12.777	16.962	23.584	13.095	20.844	16.402	22.035	24.045	28.943	18.985	18.778	23.788
Solyc02g087860.3	Transcription factor PRE5	bHLH	ybHLH032	AT3G28857/AT5G15160/AT5G39860	PRE5/BHLH134-BNQ2/BHLH136-PRE1-BNQ1-	0.805	0.989	1.212	0.6	0.678	1.488	2.635	2.26	2.356	1.617	1.37	2.081	0.0113068	1.47773	1.0424	-0.424025
Solyc02g087920.3	NAC domain	NAC	NAC018	AT1G26870/AT5G39820	FEZ-ANAC009/anac094-NAC094	1.245	1.136	1.653	1.576	1.583	0.648	3.917	1.89	1.571	2.82	1.298	1.115
Solyc02g087960.3	R2R3MYB transcription factor 94	MYB	MYB94			2.892	3.627	5.474	6.791	5.692	9.574	5.234	7.743	10.956	6.391	5.983	8.028	1.00824	1.20474	0.0552269	-0.141273
Solyc02g088070.3	Dof zinc finger protein	Dof	DOF-28			47.702	56.124	57.565	64.95	56.314	54.164	35.981	41.681	35.076	32.932	37.231	29.995
Solyc02g088180.3	NAC domain-containing protein	NAC	NAC019	AT3G29035/AT5G39610	NAC3-ANAC059-ATNAC3-ORS1/ANAC092-ATNAC2-NAC2-NAC6	9.482	11.65	19.764	10.356	5.503	5.836	2.05	2.705	3.141	1.955	2.991	1.635	-0.789428	-2.16748	-1.55856	-0.180504
Solyc02g088190.4	MYB transcription factor	MYB	MYB106	AT3G01140/AT5G15310	MYB106-AtMYB106-NOK/MYB16-ATMIXTA-ATMYB16-	13.802	14.471	18.772	18.348	14.625	16.173	14.825	23.23	20.455	21.767	25.554	21.446
Solyc02g088340.4	WRKY transcription factor 3	WRKY	WRKY3			3.148	4.103	5.988	8.255	7.086	7.552	5.271	5.224	3.253	4.06	3.568	4.014
Solyc02g089020.2	TCP transcription factor 5	TCP	TCP7	AT3G02150/AT5G08070	A-PTF-1-PTF1-bHLHb1-TCP13/TCP17	12.96	8.792	9.221	13.32	10.064	9.879	9.81	10.189	11.63	9.474	11.678	11.151
Solyc02g089420.1	Basic leucine zipper 43	bZIP	bZIP17	AT5G15830	AtbZIP3-bZIP3	0.879	1.465	2.682	1.426	4.071	2.25	9.81	9.114	14.471	7.481	8.866	9.032	0.736869	2.93255	1.89015	-0.305525
Solyc02g089940.4	BEL1-like homeodomain protein 4	HB-BELL	HB4	AT4G36870	SAW1-BLH2	93.098	85.614	84.051	113.203	81.305	80.94	72.695	71.988	78.004	77.519	107.946	97.159
Solyc02g090220.3	Dof zinc finger protein PBF	Dof	DOF-34	AT3G50410	OBP1-DOF3.4	6.626	6.741	6.759	6.003	10.441	7.171	4.356	9.966	7.404	7.444	7.172	9.218
Solyc02g090310.1	Dof zinc finger protein	Dof	DOF-10	AT3G21270	DOF2-ADOF2	15.669	15.716	23.731	13.771	23.747	16.097	20.791	20.711	27.485	18.196	15.75	18.176
Solyc02g090400.4	Myb family transcription factor	G2-like	G2L-7			4.54	3.7	4.923	4.765	4.599	5.416	2.269	4.075	3.665	3.947	4.361	3.531
Solyc02g090410.4	LOB domain-containing protein 36	LBD				4.686	5.202	7.678	1.426	0.603	1.488	6.076	4.038	1.571	1.617	1.55	0.743	-2.18813	-0.385386	0.311253	-1.49149
Solyc02g090710.3	B3 domain-containing protein	B3	B3-27			32.802	31.066	27.625	22.776	25.971	21.513	28.551	22.563	27.111	25.15	23.896	26.836
Solyc02g090820.3	Heat stress transcription factor B-1	HSF	HSF5	AT4G36990	ATHSF4-TBF1-AT-HSFB1-HSF4	39.062	28.648	30.674	39.023	30.569	37.419	31.845	29.862	36.497	44.737	42.53	37.689
Solyc02g091030.4	Nuclear transcription factor Y subunit C-2	NF-Y	NF-YC4C			29.068	29.967	28.287	28.854	32.077	30.553	32.943	24.119	30.364	29.737	30.888	31.779
Solyc02g091550.2	MADS box transcription factor AGAMOUS	MADS		AT2G22630/AT3G57230/AT4G37940	AGL17/AGL16/AGL21	0.696	0.769	0.882	0.188	0.151	0.191	0.037	0.37	0.486	0.113	0.144	0.074
Solyc02g091690.3	bHLH transcription factor 081	bHLH	ybHLH035			10.507	10.807	10.286	5.216	5.541	4.158	4.283	4.891	6.357	3.421	4.109	4.349
Solyc02g091800.4	Basic helix-loop-helix	bHLH	ybHLH036			0.915	0.769	2.425	0.15	0.038	0.572	0.329	0.222	0.935	0.226	0.144	0.112	-2.30415	-1.27442	-0.503742	-1.53347
Solyc02g091930.3	Homeobox-leucine zipper protein HOX27	HB-HD-ZIP		AT2G22800/AT4G37790	HAT9/HAT22-ABIG1	94.415	99.022	125.673	99.771	125.82	110.73	141.071	128.6	162.215	100.489	110.793	116.412
Solyc02g091980.2	blind-like7	MYB	MYB87	AT3G49690/AT5G65790	RAX3-MYB84-ATMYB84/ATMYB68-MYB68	2.014	1.685	2.608	1.313	2.035	1.449	2.086	1.667	2.879	1.767	2.126	2.044
Solyc02g092050.3	AP2-like ethylene-responsive transcription factor PLT2	AP2-EREBP	ANT	AT4G37750	ANT-CKC1-DRG-CKC	8.969	8.133	8.559	6.416	9.838	7.552	6.332	9.337	10.358	6.203	5.695	7.397
Solyc02g092070.3	Growth-regulating factor 8	GRF	GRF6	AT4G37740	AtGRF2-GRF2	8.64	11.54	13.519	20.074	19.412	15.944	6.076	8.225	12.49	9.436	8.614	8.326
Solyc02g092090.3	basic leucine zipper 43-like	bZIP	bZIP18			6.114	4.506	5.657	2.551	5.013	3.7	4.575	5.669	5.572	4.286	4.397	3.568
Solyc02g092370.1	Transcription factor GRAS	GRAS	SHR	AT4G37650	SHR-SGR7-EAL1-	20.391	25.717	27.001	18.911	28.119	18.233	18.338	18.932	23.147	16.466	19.355	16.614
Solyc02g092550.3	LOB domain-containing protein 38	LBD	A39,LBD37	AT5G67420	ASL39-LBD37	44.48	50.555	58.741	71.629	75.349	79.682	58.749	62.318	65.664	65.752	49.738	47.948
Solyc02g092570.1	Transcription factor GRAS	GRAS	SCL32	AT3G49950		3.112	5.202	6.943	6.866	8.669	6.294	8.163	8.447	15.145	9.286	9.587	10.073	0.637398	1.26109	0.580654	-0.0430414
Solyc02g092930.1	R2R3MYB transcription factor 44	MYB	MYB73	AT4G37260/AT5G67300	ATMYB73-MYB73/MYBR1-ATMYBR1-ATMYB44-MYB44	94.049	71.217	60.173	86.863	94.573	114.469	65.777	86.4	90.306	55.451	67.795	91.732
Solyc02g093050.3	WRKY transcription factor 8	WRKY	WRKY8			77.172	61.472	45.589	52.23	61.478	61.258	43.375	30.344	34.178	31.128	30.78	31.11
Solyc02g093130.3	Ethylene-responsive transcription factor RAP2-10	ERF	ERF-24			20.611	21.138	25.274	16.922	23.37	24.45	27.782	30.233	25.054	22.293	17.913	21.967
Solyc02g093150.3	APETALA2c	AP2-EREBP	AP2b	AT4G36920	AP2-FL1-AtAP2-FLO2	19.147	18.207	18.111	16.997	17.867	16.783	14.495	14.264	14.322	13.797	13.011	10.296
Solyc02g093280.2	bHLH transcription factor 017	bHLH	ybHLH039	AT4G36930	SPT	0.915	1.282	1.029	4.39	3.204	4.348	0.622	0.778	0.673	0.977	1.045	1.487	2.02223	-0.424566	-1.59838	0.84841
Solyc02g093420.4	NAC domain-containing protein 10	NAC	NAC020	AT3G01600	NAC044-anac044	57.403	49.859	16.311	9.793	14.927	9.917	30.381	10.893	8.114	8.684	12.254	9.515	-1.69754	-1.11212	-0.0139006	-0.599316
Solyc02g093590.3	zinc finger protein CONSTANS-LIKE 16-like	CO-like		AT5G14370		17.902	21.321	20.572	14.784	23.671	18.957	18.046	20.118	28.681	16.579	17.661	18.361
Solyc02g093740.3	R2R3MYB transcription factor 99	MYB	MYB85			3.734	3.883	6.686	5.216	7.388	5.569	5.125	7.595	9.162	6.917	5.55	6.505
Solyc02g094170.3	Zinc finger protein	C2H2		AT5G14140		23.869	21.138	18.845	19.849	20.279	19.606	19.949	15.894	18.136	18.459	15.57	17.804
Solyc03g005350.3	bHLH transcription factor 018	bHLH	ybHLH040			24.272	25.241	24.393	26.415	27.441	24.336	25.586	27.232	22.623	27.669	25.121	25.832
Solyc03g005570.3	Myb-related transcription factor LBM2	MYB	MYB15			17.865	12.749	27.699	29.567	50.547	76.44	6.955	6.78	18.061	5.639	9.839	14.607	1.55143	-0.673243	-2.20977	0.0149008
Solyc03g005990.3	BES1/BZR1	BES1	BEH4b	AT1G78700	BEH4	20.574	24.325	25.054	26.378	28.911	27.12	26.94	31.9	27.335	17.744	21.265	24.011
Solyc03g006000.3	Heat shock transcription factor	HSF	HSF6	AT4G18880	AT-HSFA4A-HSFA4A	19.037	19.709	15.025	20.374	19.563	20.826	16.398	11.263	13.948	13.008	16.723	13.158
Solyc03g006150.2	Myb domain, Homeodomain-like protein	G2-like	G2L-8	AT2G42660		0.842	0.806	1.139	0.713	0.339	0.458	0.439	0.926	0.337	0.414	0.216	0.892
Solyc03g006320.1	Ethylene-responsive transcription factor 4	ERF	ERF-28			1.098	1.209	1.102	1.726	1.696	1.297	1.208	1.186	1.683	1.353	1.081	1.189
Solyc03g006350.3	Zinc finger transcription factor 23	C3H	C3H23	AT2G33835	FES1	16.95	14.58	13.629	16.96	16.17	12.816	17.972	10.967	12.041	14.549	15.318	13.901
Solyc03g006800.1	TCP transcription factor 21	TCP	TCP10	AT5G51910	TCP19	3.441	3.92	5.29	4.052	4.825	5.035	2.196	3.668	4.637	3.12	3.712	3.94
Solyc03g006830.3	MADS-box transcription factor	MADS		AT2G45660/AT5G62165	AGL20-SOC1-ATSOC1/AGL42-FYF	0.22	0.22	0.661	0.338	0.415	0.229	0.512	0.074	0.037	0.451	1.406	1.264
Solyc03g006910.3	bHLH transcription factor 019	bHLH	ybHLH041	AT4G25410		4.906	7.4	9.551	6.154	6.408	7.362	13.324	9.67	9.274	11.729	11.75	8.772
Solyc03g007140.3	B3 domain-containing protein	B3	B3-29			8.2	7.95	8.853	6.566	7.086	7.095	7.467	5.372	8.414	5.865	6.668	6.207
Solyc03g007380.2	WRKY transcription factor 52	WRKY	WRKY52			0.805	1.099	1.506	3.114	6.219	6.675	0.146	0.296	0.187	0.188	2.487	0.223	2.35429	-2.22507	-2.31773	2.26163
Solyc03g007410.4	Basic helix-loop-helix	bHLH	ybHLH042	AT5G53210	SPCH	6.443	9.452	9.992	15.722	12.024	12.053	6.552	10.893	11.443	9.774	12.975	9.664
Solyc03g007460.3	Solanum lycopersicum Cytokinin Response Factor 4	ERF	ERF-29			2.819	3.37	3.6	1.351	1.734	1.297	1.794	2.371	2.131	1.165	2.775	1.524	-1.0333	-0.42409	0.48643	-0.122777
Solyc03g025170.1	gras10	GRAS	SCL8	AT5G52510	SCL8	121.03	116.863	119.134	130.951	101.207	109.624	81.224	103.666	99.094	102.143	122.11	114.145
Solyc03g025440.3	Zinc finger, C2H2	C2H2		AT4G25610		35.182	29.93	25.237	24.089	24.011	19.72	25.22	20.266	21.015	21.429	19.931	20.629
Solyc03g026020.3	Heat shock transcription factor	HSF	HSF7	AT5G62020	HSFB2A-AT-HSFB2A	81.566	70.338	76.998	71.554	72.786	69.993	94.401	98.367	82.641	85.188	85.744	89.391
Solyc03g026070.4	Homeobox-leucine zipper protein ROC5	HB-HD-ZIP	HDZIV3			5.711	9.232	8.743	9.568	6.408	5.683	6.772	8.707	7.89	8.008	10.777	7.694
Solyc03g026270.3	CRT binding factor 3	ERF	ERF-30	AT4G25470/AT4G25480/AT4G25490	DREB1C-CBF2-ATCBF2-FTQ4/CBF3-DREB1A-ATCBF3/CBF1-DREB1B-ATCBF1	0.256	0.11	0.11	1.613	0.377	1.03	0.22	0.222	0.075	0.226	0.18	0.558	2.80926	0.337053	-1.48112	0.99108
Solyc03g026280.3	C-repeat binding factor 1	ERF	ERF-31	AT4G25480/AT4G25490	CBF3-DREB1A-ATCBF3/CBF1-DREB1B-ATCBF1	6.407	3.554	1.249	5.628	7.953	7.095	1.098	1.519	3.627	1.316	1.874	4.683
Solyc03g026350.3	Zinc finger transcription factor 24	C3H	C3H24	AT4G25440/AT5G51980	ZFWD1	35.328	34.29	29.168	30.956	28.345	27.616	30.198	23.638	26.438	26.842	27.356	26.315
Solyc03g031450.3	Basic helix-loop-helix	bHLH	bHLH159			1.318	1.502	2.094	1.238	0.716	1.831	1.501	1.445	0.897	0.977	0.396	0.632
Solyc03g031760.4	Homeobox-leucine zipper protein HDG2-like	HB-HD-ZIP				19	19.196	24.723	16.472	13.306	15.181	13.214	18.451	17.65	21.955	21.841	19.328
Solyc03g031970.4	Auxin response factor	ARF	ARF8b	AT5G37020	ATARF8-ARF8	80.833	88.325	78.284	87.238	92.123	80.635	58.456	59.28	64.056	62.782	73.057	72.033
Solyc03g033660.4	GATA transcription factor	GATA	GATA5L2			2.672	2.454	3.821	2.702	4.599	3.7	2.635	6.15	5.16	4.098	3.028	4.014
Solyc03g034000.3	bHLH transcription factor 020	bHLH	ybHLH043			5.382	6.118	12.306	7.279	11.082	10.566	24.598	21.267	31.523	21.09	21.409	23.082	0.400566	1.90071	1.35318	-0.146966
Solyc03g034100.4	ovate family protein 6	OFP	OFP6			4.796	5.495	6.098	2.664	5.39	2.975	6.369	6.002	6.656	2.744	4.505	5.055
Solyc03g034120.3	Homeobox-leucine zipper protein HOX14	HB-other				0.769	0.696	0.478	0.563	0.075	0.191	0.146	0.037	0.112	0	0.216	0
Solyc03g034150.2	Homeobox-leucine zipper protein HOX14	HB-other				0.915	0.586	0.882	0.3	1.508	0.496	0.256	0.852	0.299	0.038	0.757	0.26
Solyc03g043895.1	Basic-leucine zipper domain-containing protein	bZIP	bZIP24	AT4G37730	AtbZIP7-bZIP7	8.42	5.971	4.225	4.39	3.166	3.547	2.123	1.593	0.86	2.556	1.874	0.632	-0.605984	-1.8072	-0.969754	0.231463
Solyc03g044300.3	APETALA2a	AP2-EREBP	AP2c	AT4G36920	AP2-FL1-AtAP2-FLO2	3.039	3.444	4.923	4.39	3.43	2.708	2.892	3.446	4.188	3.534	2.559	2.788
Solyc03g046440.3	Basic leucine zipper 43	bZIP	bZIP20/21/22/25			0.842	0.806	1.139	0.938	1.621	1.411	3.258	3.223	3.889	3.158	3.1	3.234	0.637496	2.1055	1.42986	-0.0381419
Solyc03g059270.4	Zinc finger protein	C2H2				1.574	1.246	1.029	1.426	1.583	0.915	1.025	1.519	1.271	1.353	1.117	1.264
Solyc03g063140.4	LOB domain-containing protein	LBD				0.805	0.769	0.845	1.388	1.018	1.64	1.025	1.26	1.458	1.842	1.766	2.007
Solyc03g063200.3	Zinc finger transcription factor 25	C3H	C3H25	AT3G12130	KHZ1	29.544	31.835	32.364	28.291	39.39	35.016	29.759	42.2	32.982	27.406	27.212	29.809
Solyc03g063680.3	Zinc finger transcription factor 26	C3H	C3H26			9.592	8.902	11.388	10.581	13.758	8.926	9.261	9.707	9.498	10.79	12.11	11.968
Solyc03g104810.3	NAC domain	NAC	NAC024			5.711	6.814	7.972	9.005	5.277	4.501	4.173	3.853	3.926	4.925	7.497	5.129
Solyc03g078120.4	NAC domain-containing protein 86	NAC	NAC025	AT3G49530/AT5G24590	ANAC062-NAC062-NTL6/ANAC91-TIP-ANAC091	117.077	108.621	89.231	154.177	145.798	133.35	96.963	75.989	82.977	74.136	73.742	67.461
Solyc03g080090.4	Growth-regulating factor 5	GRF	GRF8	AT5G53660	GRF7-AtGRF7	2.27	3.407	5.657	1.351	6.785	2.022	1.903	3.779	3.852	2.97	2.018	3.197
Solyc03g082430.1	GRF1-interacting factor 1	Z-Others	SSXT			45.213	47.661	45.405	30.393	33.434	33.795	24.671	33.456	28.457	23.647	21.229	24.717
Solyc03g082480.4	Homeobox-leucine zipper protein HOX6	HB-HD-ZIP				9.189	6.045	3.049	2.589	3.129	2.632	11.567	2.631	1.645	3.91	1.586	2.304
Solyc03g082550.3	Dof zinc finger protein	Dof	DOF-23			3.661	3.993	5.327	2.026	4.033	2.784	4.429	4.335	5.646	3.233	2.955	4.014
Solyc03g082840.3	Zinc finger, C2H2	C2H2		AT4G06634	YY1-YINYANG1	28.409	30.48	27.331	31.368	29.288	27.768	26.318	21.785	25.465	27.557	25.193	24.717
Solyc03g083310.4	NAC domain-containing protein	NAC	NAC026			1.501	1.355	1.433	0.713	1.508	1.449	0.878	0.963	0.823	0.526	0.505	0.743
Solyc03g083880.4	Ethylene-responsive transcription factor 5	ERF	ERF-32	AT5G51190	ERF105	16.694	12.346	29.021	24.277	51.791	64.157	11.164	13.264	25.428	11.805	15.498	44.119
Solyc03g093540.1	Ethylene-responsive transcription factor 5	ERF	ERF-33	AT5G51190	ERF105	34.632	23.666	53.377	40.298	74.105	95.435	21.743	26.713	53.137	18.91	28.437	77.125
Solyc03g093550.1	ethylene response factor C.6	ERF	ERF-34	AT5G51190	ERF105	49.423	29.454	53.01	49.754	88.655	113.362	18.814	23.119	45.359	12.481	24.436	65.38
Solyc03g093560.1	ethylene response factor A.2	ERF	ERF-35	AT4G17500	ERF1A-ERF100-ERF-1	26.029	22.97	37.544	37.372	44.893	56.3	18.814	23.749	36.459	17.632	19.535	34.641
Solyc03g093610.1	R2R3MYB transcription factor 52	MYB	MYB58			27.567	17.804	12.821	11.969	12.627	21.17	7.687	1.074	1.197	1.316	21.157	1.375
Solyc03g093890.3	WRKY transcription factor 80	WRKY	WRKY80	AT3G56400	ATWRKY70-WRKY70	44.297	30.297	44.34	65.326	91.256	130.641	12.445	8.003	13.761	6.767	17.697	7.805	1.40427	-1.59258	-2.99706	-0.000212982
Solyc03g095770.3	LOB domain-containing protein 21	LBD	LBD21	AT3G11090	LBD21	19.549	23.629	15.429	13.808	23.709	16.44	21.633	25.305	17.5	21.466	20.039	20.814
Solyc03g095940.1	bHLH transcription factor 021	bHLH	ybHLH045	AT2G40200		0.988	1.868	1.874	4.84	6.521	7.285	3.404	3.149	5.123	5.188	3.424	2.267	2.10616	1.50981	-0.608882	-0.0125364
Solyc03g095980.3	Transcription factor DIVARICATA	MYB		AT3G11280/AT5G05790		2.014	2.418	2.865	2.664	3.845	3.967	3.404	3.668	3.964	3.308	4.181	2.973
Solyc03g096350.3	Heat stress transcription factor A-1	HSF	HSF8	AT5G16820	HSFA1B-HSF3-ATHSF3-ATHSFA1B	46.64	37.916	30.123	33.507	28.345	27.082	30.637	31.566	27.447	36.09	41.124	40.663
Solyc03g097120.3	NAC domain	NAC	NAC027			5.272	5.752	8.412	4.465	6.483	4.501	5.308	7.336	5.721	5.977	4.541	4.795
Solyc03g097650.3	bHLH transcription factor 022	bHLH	ybHLH046	AT5G50915	CKG	7.066	7.62	13.813	9.193	9.989	9.498	22.914	15.19	14.958	19.361	13.768	12.043	0.131392	1.09627	0.826099	-0.138775
Solyc03g097820.2	zinc-finger homeodomain protein 11-like	ZF-HD	ZFHD15			28.885	28.282	33.136	27.053	45.873	36.313	33.785	62.021	72.058	33.233	31.14	47.13	0.399783	1.11002	0.207311	-0.502923
Solyc03g098060.3	C2H2-like zinc finger protein	C2H2				28.921	32.678	40.299	37.709	45.044	29.79	57.029	47.127	57.886	41.128	49.017	48.84
Solyc03g098070.3	NAC domain	NAC	NAC028			0.952	0.806	0.698	0.488	0.716	0.572	0.732	0.408	1.084	0.827	0.973	0.743
Solyc03g098190.3	Homeobox-leucine zipper protein HDG12	HB-HD-ZIP	HDZIV8	AT1G73360	EDT1-ATHDG11-HDG11-AtEDT1	9.628	10.77	12.049	11.106	10.705	9.04	7.723	12.041	10.956	11.993	13.768	12.005
Solyc03g098200.4	Protein REVEILLE 1	MYB_related	MYB-R-17	AT1G18330	EPR1-RVE7	249.529	247.318	271.257	229.071	234.566	231.95	344.807	336.042	334.564	391.13	382.334	393.988
Solyc03g098320.4	WRKY transcription factor 5	WRKY	WRKY5			69.814	65.575	68.733	76.92	59.518	57.101	51.209	46.238	45.396	53.121	56.874	45.569
Solyc03g110860.3	Nuclear transcription factor Y subunit C-4	NF-Y	NF-YC1A			33.571	36.927	43.201	40.449	49.529	47.832	44.693	48.684	55.007	49.887	53.054	59.284
Solyc03g111410.3	B3 domain-containing protein	B3	B3-33			15.413	14.764	17.229	15.759	12.891	17.279	14.056	11.56	15.855	13.759	18.67	14.682
Solyc03g111500.3	B3 domain-containing protein	B3	B3-34			1.83	1.978	1.8	1.463	2.149	0.534	1.903	1.408	2.281	1.466	1.406	1.673
Solyc03g111580.3	Zinc finger transcription factor 27	C3H	C3H27	AT3G48440		80.87	79.826	69.32	67.915	58.952	57.673	52.343	47.98	48.724	49.023	51.324	44.863
Solyc03g111590.4	Lysine-specific demethylase REF6	C2H2		AT3G48430	REF6-EIN6-JMJ12-	36.975	37.733	38.977	34.633	28.609	31.278	30.637	24.601	29.84	26.128	32.113	29.661
Solyc03g112390.3	R2R3MYB transcription factor 86	MYB	MYB19			6.443	5.349	6.502	6.641	6.031	6.523	7.028	5.928	5.347	5.977	6.812	5.873
Solyc03g112430.1	LOB domain-containing protein	LBD	LOB	AT5G63090	LOB	1.025	2.125	1.139	1.276	1.772	0.992	0.805	1.223	0.524	0.602	1.261	1.412
Solyc03g112930.3	Dof zinc finger protein	Dof	DOF-18	AT5G62940	DOF5.6-HCA2	5.821	5.312	7.531	3.339	4.335	3.547	6.04	6.743	7.666	5.15	5.983	6.021
Solyc03g113120.4	WRKY transcription factor 73	WRKY	WRKY73	AT5G15130	ATWRKY72-WRKY72	4.173	4.799	6.576	11.894	4.41	6.904	1.574	1.593	0.935	2.105	1.838	1.524	0.709888	-1.71359	-1.92288	0.5006
Solyc03g113270.3	LEVAHOX1G L.esculentum homeobox	HB-HD-ZIP				309.861	253.985	224.896	197.815	202.677	214.252	225.699	228.746	179.08	215.302	210.738	226.841
Solyc03g113560.4	Transcription factor bHLH79	bHLH	ybHLH047			4.027	4.836	6.686	6.229	9.273	8.735	6.955	9.262	10.47	9.098	8.974	8.4
Solyc03g113620.3	Transcription factor MYB1R1	MYB_related	MYB-R-19	AT1G19000/AT1G74840		259.011	240.797	270.669	232.71	269.093	220.431	284.374	334.005	308.463	258.836	275.721	289.619
Solyc03g113760.3	E2F transcription factor-like E2FE	E2F/DP	E2FE	AT3G48160	DEL1-E2FE-E2L3-	5.345	6.814	7.347	3.227	4.523	4.959	2.343	4.15	7.367	2.857	3.352	3.048
Solyc03g114400.3	Nuclear factor Y, subunit B13	NF-Y	NF-YB13A	AT5G23090	NF-YB13	20.794	20.625	18.919	18.161	21.749	20.445	18.705	16.635	18.809	16.391	17.372	20.517
Solyc03g114440.1	Ethylene-responsive transcription factor	ERF	ERF-38			1.281	0.952	1.176	0.713	0.792	1.03	1.171	1.111	0.524	0.752	0.216	0.409
Solyc03g114720.3	bHLH transcription factor 023	bHLH	ybHLH049	AT5G08130	BIM1	88.521	85.761	93.235	82.173	85.639	73.235	80.675	90.587	101.973	74.85	90.177	82.886
Solyc03g115010.3	TCP transcription factor 4	TCP	TCP12	AT5G60970	TCP5	1.867	2.161	1.874	1.726	2.035	1.411	2.013	1.593	1.683	1.128	1.73	2.081
Solyc03g115120.1	DNAJ protein JJJ1 homolog	C2H2				2.599	2.674	3.343	2.251	2.262	1.335	2.745	2.001	2.767	2.218	2.343	2.49
Solyc03g115450.1	Zinc finger protein	C2H2				1.171	1.502	1.947	2.101	1.131	1.221	0.988	1.556	1.421	1.278	1.261	0.706
Solyc03g115540.2	bHLH transcription factor 024	bHLH	ybHLH050	AT5G61270	PIF7	5.821	8.206	11.168	13.433	12.175	13.541	13.69	21.526	19.819	16.917	17.841	18.584	0.761799	1.33808	0.615265	0.0389811
Solyc03g115850.3	NAC domain-containing protein	NAC	NAC031	AT5G07680/AT5G61430	NAC080-ANAC080-ATNAC4-ANAC079/NAC100-ATNAC5-ANAC100-	10.507	10.551	8.412	6.304	6.257	9.04	8.309	4.891	4.824	4.812	6.091	4.312
Solyc03g115940.4	Dof zinc finger protein	Dof	DOF-25	AT3G47500	CDF3	185.646	182.768	207.594	231.772	187.788	192.014	198.539	182.545	170.704	172.595	182.481	175.511
Solyc03g116070.1	Mini zinc finger protein 1	ZF-HD	ZFHD16	AT1G18835/AT1G74660	MIF3/MIF1	2.306	2.308	4.078	0.863	0.905	1.64	0.915	1.445	2.131	1.316	0.901	0.818	-1.22314	-0.745611	-0.00143169	-0.478966
Solyc03g116100.3	R2R3MYB transcription factor 31	MYB	MYB31	AT3G47600/AT5G62470	MYB94-ATMYBCP70-ATMYB94/MYB96-MYBCOV1-ATMYB96-	23.503	21.211	19.286	22.213	14.625	20.292	21.596	14.412	9.162	18.346	15.895	15.611
Solyc03g116320.3	TCP transcription factor 16	TCP	TCP13			29.654	32.861	33.981	27.916	28.383	23.001	51.465	48.832	46.929	39.323	44.62	44.937
Solyc03g116340.3	bHLH transcription factor 025	bHLH	bHLH163	AT3G47640	PYE	64.725	58.981	60.357	77.445	88.504	92.841	75.513	73.692	71.759	55.677	49.125	62.183
Solyc03g116610.3	Ethylene-responsive transcription factor WIN1	ERF	ERF-39	AT1G15360	SHN1-WIN1-AtSHN1-	0.952	1.172	1.249	1.013	0.641	0.534	0.732	1.334	0.785	0.602	0.865	0.706
Solyc03g116890.3	WRKY transcription factor 39	WRKY	WRKY39	AT1G80840	ATWRKY40-WRKY40	19.476	12.602	13.996	38.685	38.56	62.632	8.565	4.224	8.937	3.947	5.514	6.059	1.74015	-0.877818	-3.00634	-0.388373
Solyc03g117070.1	Zinc finger protein 4	C2H2		AT5G10970/AT5G25160	ZFP3	5.784	7.876	10.764	3.752	6.973	5.264	6.589	5.483	6.207	3.271	3.352	3.643
Solyc03g117520.3	Protein FAR1-RELATED SEQUENCE 6	FAR1	FRS6	AT1G52520	FRS6	14.68	12.236	13.262	10.431	12.25	9.727	8.309	6.261	8.04	8.571	8.722	10.036
Solyc03g117720.3	AP2-like ethylene-responsive transcription factor	AP2-EREBP	WRI3	AT1G16060	ADAP-WRI3	2.416	2.528	2.718	1.914	2.262	2.098	2.123	3.631	2.094	2.256	1.802	2.007
Solyc03g118190.4	Ethylene-responsive transcription factor	ERF	ERF-42			3.514	4.14	4.225	1.914	2.035	1.678	1.354	1.223	1.384	1.053	0.685	1.041	-0.949274	-1.37485	-0.847903	-0.422327
Solyc03g118290.3	auxin response factor 2A	ARF	ARF2a	AT5G62000	AtARF2-ARF2-ARF1-BP-ORE14	200.875	207.094	224.309	220.929	157.068	143.992	136.568	147.496	139.966	153.835	207.169	155.068
Solyc03g118310.4	bHLH transcription factor 083	bHLH	bHLH164	AT3G26744	SCRM-ICE1-SCREAM-ATICE1	5.894	5.459	9.698	6.416	6.37	7.934	5.747	9.707	15.892	10.977	14.633	15.016	0.1034	0.782429	1.13896	0.45993
Solyc03g118420.4	NF-X1-type zinc finger protein NFXL1	Z-Others	Others-NF-X1	AT1G10170	NFXL1-ATNFXL1	190.588	167.235	102.566	84.499	55.899	70.718	137.337	83.066	57.437	73.121	72.228	57.797
Solyc03g118540.4	Jasmonate ZIM domain protein e	TIFY	TIFY6a	AT1G48500/AT3G17860	AtJAZ4-JAZ4-TIFY6A/JAZ3-JAI3-TIFY6B-	29.983	29.637	34.568	18.536	16.962	18.461	14.092	15.45	16.902	12.143	11.461	11.597
Solyc03g118770.4	WUSCHEL-related homeobox 6	WOX	WOX1	AT3G18010	WOX1	2.306	2.345	3.931	6.191	6.973	6.904	2.928	4.15	11.779	5.226	5.947	6.579	1.34977	1.34016	-0.00607929	0.00352593
Solyc03g119050.4	SANT/Myb domain	MYB	MYB4R-1	AT3G18100	AtMYB4R1-MYB4R1	18.488	16.485	13.556	17.147	15.417	15.906	10.432	9.3	9.274	9.511	11.606	9.218
Solyc03g119370.2	R2R3MYB transcription factor 62	MYB	MYB116			2.16	1.905	1.029	1.163	0.038	0.687	0.329	0.111	0.112	0.075	0.18	0.149	-1.28042	-2.99214	-2.06773	-0.35601
Solyc03g119390.4	bHLH transcription factor 026	bHLH	ybHLH051	AT1G73830	BEE3	2.819	2.345	4.078	2.401	2.94	1.945	7.211	5.409	6.058	4.323	3.568	4.349	-0.218944	1.22011	0.922448	-0.516609
Solyc03g119430.4	Zinc finger transcription factor 30	C3H	C3H30	AT3G47120	GDS1	16.621	15.753	15.576	17.223	20.241	20.788	21.194	14.783	17.538	16.955	14.201	14.496
Solyc03g119530.3	LOB domain-containing protein 41	LBD				31.704	31.469	42.32	38.122	39.427	36.503	27.965	32.048	23.82	18.496	16.075	17.432
Solyc03g119540.3	Zinc finger protein	CO-like				222.658	233.177	220.194	253.873	220.808	232.484	331.044	300.178	309.061	345.302	350.869	332.325
Solyc03g119580.1	Solanum lycopersicum Cytokinin Response Factor 9	ERF	ERF-43			3.99	2.894	2.792	1.989	3.204	2.784	2.196	1.852	2.618	1.128	2.883	2.379
Solyc03g119740.3	Transcription factor DIVARICATA	MYB		AT1G49010	MYBS1	37.561	39.272	45.332	49.716	55.183	56.643	41.875	46.72	47.453	48.346	44.007	57.314
Solyc03g119770.4	branched1a	TCP	TCP14	AT3G18550	BRC1-ATTCP18-AtBRC1-TCP18	0.403	0.659	0.404	0.413	0.452	0.61	1.171	0.037	0.224	0.451	0.469	0.297
Solyc03g119800.3	Ethylene-responsive transcription factor LEP	ERF	ERF-44			0.549	0.733	0.918	0.15	0.113	0.038	0.11	0.148	0.187	0.075	0.216	0.037	-2.74187	-2.09843	0.294285	-0.349151
Solyc03g120530.3	Basic helix-loop-helix	bHLH	ybHLH052			7.505	7.363	7.053	5.928	7.991	6.179	7.906	7.558	8.451	5.639	6.884	6.096
Solyc03g120620.3	Homeobox-leucine zipper protein GLABRA 2	HB-HD-ZIP	HDZIV4	AT1G79840	GL2	22.551	24.618	22.078	20.712	20.128	20.369	15.008	13.449	12.938	17.857	17.264	14.496
Solyc03g120790.1	ovate family protein 8	OFP	OFP8	AT1G15260		5.638	6.374	9.294	8.555	7.803	7.514	11.164	14.227	14.92	13.609	14.381	13.715	0.290041	1.1292	0.974255	0.135097
Solyc03g120840.3	Ethylene-responsive transcription factor TINY	ERF	ERF-45			5.528	5.642	5.106	3.865	4.486	4.005	5.125	6.15	3.926	5.226	5.334	6.393
Solyc03g120890.3	GATA transcription factor	GATA	GATA12	AT5G25830	GATA12	20.904	30.333	38.609	29.98	32.718	29.637	23.28	43.83	39.974	27.632	35.97	37.429
Solyc03g120910.4	Homeobox leucine-zipper protein	HB-HD-ZIP		AT1G52150	ATHB15-CNA-ICU4-ATHB-15	51.766	60.373	70.202	59.059	78.779	58.55	45.791	56.723	68.992	51.993	56.514	57.017
Solyc03g121240.1	Transcription factor HEC2	bHLH	ybHLH053	AT3G21330		5.565	6.594	4.445	21.65	15.341	13.655	17.057	12.041	15.855	15.564	21.301	18.993	1.74306	1.6475	0.308886	0.404447
Solyc03g121400.1	Dof zinc finger protein14	Dof	DOF-2	AT3G21270	DOF2-ADOF2	16.621	17.401	17.523	16.097	16.811	18.843	8.346	9.744	11.517	8.722	10.38	9.775
Solyc03g121630.3	Protein FAR1-RELATED SEQUENCE 4	FAR1	FRS4	AT1G76320	FRS4-CPD25	11.605	10.587	11.241	7.767	8.594	7.171	8.492	7.188	8.9	8.496	11.786	10.444
Solyc03g121660.3	Protein indeterminate-domain 7	C2H2		AT1G55110	IDD7-AtIDD7-REDSTART-	142.667	122.615	110.134	163.107	170.11	174.773	107.542	101.22	118.277	97.782	108.595	101.173
Solyc03g121840.3	telomere repeat-binding factor 4-like	MYB_related	MYB-R-20	AT1G17520		8.969	7.07	6.245	5.253	6.785	5.874	6.589	4.928	5.31	6.353	7.425	6.17
Solyc03g121940.3	Nuclear transcription factor Y subunit A-8	NF-Y	NF-YA3A			12.703	8.792	5.694	3.565	5.767	4.501	6.003	4.335	3.291	3.383	2.126	1.635
Solyc03g121990.4	Developmentally-regulated GTP-binding protein 2	MYB_related	MYB-R-21	AT1G72650	TRFL6	37.488	33.813	33.283	37.222	35.168	37.419	34.078	29.677	34.552	32.632	33.771	31.668
Solyc03g122030.1	Trihelix transcription factor ASIL2	Trihelix	GT-14	AT3G14180	ASIL2	28.958	27.622	25.458	26.791	27.252	27.501	33.2	29.492	24.007	25.902	20.724	21.446
Solyc03g122190.3	Protein TIFY 10A	TIFY	TIFY11a			38.33	43.668	50.108	63.112	59.819	75.486	32.687	40.458	40.161	35.151	43.034	40.774
Solyc03g123400.1	GRAS16	GRAS	NSP1L	AT3G13840		22.442	16.559	5.951	3.339	3.392	3.891	15.447	2.89	0.86	4.662	1.838	1.227
Solyc03g123430.4	LTM interacting AP2	AP2-EREBP	AIL1L			0.22	0.513	0.992	0.375	1.545	0.458	0.476	0.667	1.234	0.677	0.324	1.115
Solyc03g123500.4	GCC box binding protein C.4	ERF	ERF-46	AT1G53910/AT3G14230	RAP2.12-ERF74/RAP2.2	114.77	108.877	97.46	86.938	68.903	73.235	65.923	71.803	67.309	56.654	59.145	55.604
Solyc04g005100.3	transcription factor MYB1R1-like	MYB_related	MYB-R-22			202.084	201.525	229.231	203.031	265.21	252.929	220.354	253.31	238.761	186.843	169.433	181.606
Solyc04g005130.3	bHLH transcription factor 027	bHLH	ybHLH054			5.491	6.924	8.706	2.927	6.031	5.874	6.04	6.669	9.984	5.865	4.938	5.427
Solyc04g005170.1	Basic leucine zipper 43	bZIP	bZIP26			0.988	1.429	2.829	0.675	1.395	1.488	1.574	1.26	1.346	1.278	0.505	1.115
Solyc04g005280.4	bHLH transcription factor 028	bHLH	ybHLH056	AT1G69010	BIM2	20.391	20.588	20.315	22.738	21.448	19.682	19.912	18.08	22.175	21.654	20.256	22.264
Solyc04g005610.3	NAC domain-containing protein 2	NAC	NAC032	AT1G69490	NAP-ATNAP-ANAC029-	74.024	55.647	37.948	52.155	45.534	47.603	70.499	32.382	23.483	46.692	36.907	28.954
Solyc04g005660.4	transcription factor PRE6-like	bHLH	ybHLH057			1.208	1.832	3.71	4.353	3.769	4.73	3.038	2.742	4.263	3.609	2.739	1.896	1.05123	0.772171	-0.474536	-0.19548
Solyc04g005710.3	R2R3MYB transcription factor 88	MYB	MYB100			1.281	0.806	0.331	0.6	1.319	0.839	1.647	1.297	1.758	1.128	0.721	1.821
Solyc04g005800.3	Homeobox-leucine zipper protein HOX16	HB-HD-ZIP				26.249	24.985	31.189	11.257	15.454	12.435	24.012	29.01	21.202	18.083	21.553	19.774
Solyc04g006980.1	TCP transcription factor 22	TCP	TCP15	AT1G68800	BRC2-TCP12	1.464	1.319	1.506	1.651	1.282	1.259	1.062	1.037	1.271	1.429	0.649	0.743
Solyc04g006990.3	bHLH transcription factor 029	bHLH	ybHLH058			5.015	5.422	5.768	3.002	5.239	3.28	5.271	3.668	6.843	2.82	3.172	3.159
Solyc04g007000.2	AP2/B3 transcription factor family protein	Z-Others	Others-RAV			6.333	6.484	7.494	29.342	23.973	18.309	30.674	5.817	5.198	6.729	5.587	4.386	1.94584	1.22742	-1.9305	-1.21208
Solyc04g007170.3	Ethylene-responsive transcription factor	ERF	ERF-48	AT1G68550/AT3G25890	CRF10/CRF11	17.097	17.108	18.111	25.102	22.352	23.687	19.583	21.118	16.528	20.075	15.786	14.644
Solyc04g007210.3	Zinc finger protein CONSTANS-LIKE 7	CO-like		AT1G25440/AT1G68520	COL16-BBX15/BBX14	21.307	21.138	29.315	34.07	31.436	30.21	38.471	28.232	39.039	41.767	38.277	32.337
Solyc04g007300.4	bHLH transcription factor 030	bHLH	ybHLH059	AT1G25330	CES-HAF	0.439	0.366	0.441	0.901	1.093	0.496	0.293	0.37	0.449	0.714	0.757	1.227
Solyc04g008050.4	Two-component response regulator	ARR-B	ARR-B7			47.446	50.006	51.577	57.258	56.615	47.603	44.327	46.053	46.63	47.331	51.36	47.39
Solyc04g008090.4	PLATZ transcription factor family protein	PLATZ	PLATZ11	AT2G01818		3.039	3.041	3.196	1.051	1.168	1.831	1.464	3.334	3.59	3.008	2.054	1.71	-1.06269	0.0726075	0.908638	-0.226662
Solyc04g008380.4	GAGA-binding transcriptional activator	BBR-BPC	BPC1/2	AT1G14685/AT2G01930	ATBPC2-BBR/BPC2-BPC2/ATBPC1-BBR-BPC1-	66.556	67.773	71.892	57.634	63.739	64.844	67.717	65.393	66.711	57.557	56.009	56.459
Solyc04g008500.4	Protein indeterminate-domain 6, chloroplastic	C2H2		AT2G02080/AT2G02070	IDD5-RVN-AtIDD5/IDD4-IME-AtIDD4	15.12	10.734	13.225	10.056	14.248	14.456	12.921	9.707	13.35	11.053	13.732	13.455
Solyc04g008550.4	Zinc finger transcription factor 31	C3H	C3H31	AT2G02160	AtC3H17-C3H17	38	39.382	36.662	39.736	34.753	28.875	32.907	23.341	30.663	27.105	32.726	24.643
Solyc04g008870.3	Transcription factor DIVARICATA	MYB		AT5G08520	MYBS2	4.942	5.019	4.188	3.677	3.619	3.738	4.209	2.445	5.123	3.421	3.46	3.791
Solyc04g009180.3	TCP transcription factor 14	TCP	TCP16	AT5G23280	AtTCP7-TCP7	23.503	26.12	32.438	30.243	34.753	33.719	25.915	37.643	36.384	35.978	42.638	43.896
Solyc04g009440.3	NAC domain protein AY498713	NAC	NAC033	AT5G08790	ATAF2-anac081	43.565	33.96	29.205	44.839	38.523	57.864	23.426	15.635	17.538	9.436	14.417	8.846	0.542811	-0.703759	-1.94973	-0.703155
Solyc04g009450.1	Ethylene-responsive transcription factor	AP2-EREBP	AP2-EREBPL2			1.464	1.539	1.065	0.976	1.395	0.992	1.574	0.963	1.683	0.789	1.261	1.747
Solyc04g009520.3	Nuclear transcription factor Y subunit B	NF-Y	NF-YB8A			3.368	3.444	3.894	2.214	1.583	2.365	4.832	4.52	3.328	3.158	2.379	3.122
Solyc04g009600.3	TRAF-like superfamily protein	C2H2				5.162	4.066	4.886	6.154	4.749	4.501	5.161	4.335	3.403	4.135	4.613	4.089
Solyc04g009820.3	GRF1-interacting factor 1	Z-Others	SSXT	AT5G28640	GIF-GIF1-ATGIF1-AN3	7.066	8.902	8.706	6.191	10.78	7.743	6.625	9.707	12.751	6.504	6.343	7.582
Solyc04g009950.3	cell division cycle 5	MYB	MYB52	AT1G09770	ATCDC5-ATMYBCDC5-CDC5-	146.657	129.356	122.771	137.367	105.881	99.783	111.605	88.29	96.065	107.143	119.191	102.846
Solyc04g011630.1	Transcription factor GRAS	GRAS	SCL14L			12.52	15.13	14.217	13.32	13.381	12.892	13.617	11.226	10.358	11.993	13.444	9.627
Solyc04g011670.3	Transcription factor TGA7	bZIP	bZIP27	AT5G10030/AT5G65210	TGA4-OBF4/TGA1	18.268	16.925	24.099	16.622	23.068	20.597	19.327	19.377	17.426	17.406	16.687	18.696
Solyc04g012050.3	Ethylene-responsive transcription factor	ERF	ERF-49	AT5G64750	ABR1	1.355	2.784	3.6	5.816	2.94	5.111	0.988	1.445	1.234	1.391	2.415	0.966	0.970466	-0.869548	-1.38222	0.457798
Solyc04g014260.2	Zinc-finger homeodomain protein 1	ZF-HD	ZFHD17	AT4G24660/AT5G65410	MEE68-HB22-ATHB22-ZHD2/ZFHD2-ATHB25-HB25-ZHD1	1.391	2.967	3.527	1.351	3.732	1.449	2.013	3.52	5.646	3.459	3.064	4.051
Solyc04g014360.3	bHLH transcription factor 032	bHLH	ybHLH061			6.443	6.191	6.429	2.514	5.126	3.166	8.419	7.929	9.162	2.82	3.676	5.092	-0.694097	0.631253	0.278741	-1.04661
Solyc04g014470.3	R2R3MYB transcription factor 20	MYB	MYB43			3.881	4.103	5.804	4.127	5.842	4.806	6.149	8.484	4.824	6.692	8.037	6.802
Solyc04g014530.1	Ethylene Response Factor C.2	ERF	ERF-50			8.127	7.4	6.282	6.079	7.237	6.713	3.807	2.705	3.066	2.744	4.469	4.683
Solyc04g014540.3	Zinc finger protein 3	C2H2				7.908	8.646	9.037	5.516	7.124	6.904	4.905	4.446	5.011	5.188	4.938	4.386
Solyc04g014830.3	Transcription factor GRAS	GRAS	SCL13	AT4G17230	SCL13	4.613	4.616	5.988	6.904	6.634	4.386	5.564	5.928	6.656	5.94	4.649	4.126
Solyc04g015290.3	Myb family transcription factor APL	G2-like	G2L-11			29.727	26.999	27.111	23.076	25.858	26.967	19.034	22.897	20.567	17.895	17.661	20.108
Solyc04g015360.3	GATA transcription factor	GATA	GATA8	AT3G54810	BME3-GATA8-BME3-ZF-	38.55	30.15	29.756	33.657	41.161	48.023	31.186	41.422	83.052	36.955	40.8	55.567
Solyc04g015500.3	B3 domain-containing protein	B3	B3-35			16.95	16.266	12.343	11.669	15.982	14.38	19.766	17.117	17.613	15.451	12.471	14.087
Solyc04g015570.3	Zinc finger AN1 and C2H2 domain-containing stress-associated protein 16	C2H2		AT2G41835/AT3G57480	SAP13	8.969	7.547	6.98	8.668	7.803	8.659	9.59	7.447	5.908	6.88	5.839	6.728
Solyc04g016000.3	Heat shock transcription factor protein 8	HSF	HSF9	AT2G41690	HSFB3-AT-HSFB3	15.266	9.342	11.351	16.022	4.372	5.531	3.734	2.593	1.907	2.481	0.505	0.706	-0.333037	-1.91594	-2.64375	-1.06085
Solyc04g017710.3	Zinc finger transcription factor 32	C3H	C3H32	AT1G07360/AT2G29580	MAC5A/MAC5B	167.122	168.481	174.862	177.891	191.369	170.73	189.424	171.689	169.096	167.369	158.513	177.592
Solyc04g028560.4	Lysine-specific demethylase REF6	C2H2				12.484	13.188	12.343	13.695	11.459	13.045	13.983	9.151	13.237	11.278	13.372	12.303
Solyc04g045430.4	trihelix transcription factor ASR3-like	Trihelix	GT-2-15	AT2G33550	ASR3	22.881	21.761	20.205	21.613	21.523	20.75	27.819	22.415	20.268	21.88	20.003	20.852
Solyc04g045560.4	Squamosa promoter-binding protein 3	SBP	SPL4			2.965	2.821	2.241	1.914	1.772	3.166	1.098	1.704	1.271	1.128	1.442	1.301
Solyc04g049120.4	Nuclear receptor corepressor 1	MYB		AT3G52250	PWR	112.317	107.741	108.958	123.222	105.579	99.936	101.685	79.361	101.562	90.038	99.62	90.357
Solyc04g049800.3	AP2-like ethylene-responsive transcription factor	AP2-EREBP	RAP2-7La			87.753	109.353	117.077	127.837	171.165	157.914	99.818	116.485	109.153	108.76	105.711	107.083
Solyc04g049910.4	Nuclear transcription factor Y subunit B-8	NF-Y	NF-YB8B			13.582	12.639	10.066	9.981	11.572	11.863	13.58	10.263	10.882	9.436	7.749	7.545
Solyc04g050010.2	LOB domain-containing protein	LBD				0.329	0.22	0.257	0.675	0.716	0.954	0.622	0.741	1.084	1.767	1.334	1.301	1.67274	1.81398	1.07724	0.935996
Solyc04g051540.3	WRKY transcription factor 13	WRKY	WRKY13	AT4G39410	ATWRKY13-WRKY13	1.977	1.978	2.902	1.426	1.168	0.648	0.732	2.297	1.384	1.015	1.081	1.673
Solyc04g051690.4	WRKY transcription factor 51	WRKY	WRKY50/51	AT5G64810	ATWRKY51-WRKY51	14.973	11.283	12.013	4.09	7.765	14.38	4.209	4.113	2.618	0.752	4.613	1.041	-0.407062	-1.59177	-1.88639	-0.701687
Solyc04g054150.2	Nuclear transcription factor Y subunit B-3	NF-Y	NF-YB3A			2.087	2.345	1.91	2.401	2.149	1.297	2.526	2.297	3.066	2.481	2.307	1.821
Solyc04g054320.4	leucine-zipper transcription factor	bZIP	bZIP28			26.066	27.329	47.022	28.779	35.997	25.06	22.548	30.085	30.214	21.316	27.68	26.353
Solyc04g054840.1	Ethylene insensitive 3-like protein	EIL	EIL6	AT5G10120/AT5G65100	EIL4	1.538	2.052	3.233	0.6	0.452	0.915	0.695	1.074	0.411	0.414	0.613	0.186	-1.66556	-1.43364	-0.538758	-0.770674
Solyc04g054910.4	Ethylene-responsive transcription factor	ERF	ERF-53			427.89	397.812	508.056	572.433	665.853	749.1	308.094	372.722	361.413	336.092	363.051	410.008
Solyc04g056270.4	ER66	CAMTA	CAMTA3	AT2G22300	SR1-CAMTA3	126.375	117.449	120.64	155.115	102.036	118.474	89.46	62.021	70.301	72.632	94.358	71.178
Solyc04g056320.3	Zinc finger, C2H2	C2H2				52.827	52.277	42.393	46.527	32.115	37.609	35.835	31.048	25.129	22.068	30.528	24.792
Solyc04g057990.4	Zinc finger transcription factor 33	C3H	C3H33	AT1G21580	SOP1	45.505	41.214	40.63	51.705	29.438	32.384	26.904	20.044	21.988	23.158	31.789	19.96
Solyc04g064470.2	Glutathione S-transferase	SBP	SPL5			0.805	0.769	0.514	0.675	0.528	1.488	0.769	1.111	0.486	0.902	1.189	0.558
Solyc04g064550.1	gras6	GRAS	SCL1	AT1G21450	SCL1	70.619	66.235	63.81	111.065	93.517	113.935	69.291	45.905	50.258	60.263	53.126	50.847
Solyc04g064770.1	Zinc finger transcription factor 34	C3H	C3H34			10.653	3.48	5.29	2.176	6.672	5.302	6.882	7.558	6.245	5.15	8.542	6.765
Solyc04g064800.4	Zinc finger transcription factor 35	C3H	C3H35	AT3G18640		35.694	37.001	35.119	36.209	36.261	34.291	32.577	26.824	33.991	29.211	29.158	32.448
Solyc04g064830.4	Transcriptional factor B3 family protein	B3	B3-36			5.162	6.594	4.959	4.728	4.674	4.882	6.332	4.816	4.861	4.812	5.623	5.427
Solyc04g064860.1	MADS-box transcription factor 23	MADS	MADS10			1.574	0.659	0.588	0.825	0.49	1.221	0.769	0.667	0.71	0.865	0.649	0.595
Solyc04g070960.3	Dof zinc finger protein DOF1.2	Dof	DOF-19	AT3G52440		0.366	0.256	0.551	0.525	0.339	0.229	0.037	0.852	0.411	0.301	0.541	0.483
Solyc04g071160.3	Basic-leucine zipper	bZIP	bZIP30	AT1G43700	SUE3-VIP1-AtVIP1-	70.51	60.044	58.704	58.084	47.456	50.655	53.881	50.091	39.338	45.827	42.71	45.123
Solyc04g071360.4	Trihelix transcription factor GTL1	Trihelix	GT-16	AT1G76880	DF1	55.536	63.487	73.949	96.281	87.034	77.698	104.43	95.515	147.071	110.903	127.733	119.163	0.563113	1.05359	0.624417	0.133938
Solyc04g071510.3	Protein ABSCISIC ACID-INSENSITIVE 5	bZIP	bZIP31	AT1G03970	GBF4/AT5G44080	10.91	10.221	8.376	9.943	10.177	9.574	12.445	10.226	9.348	10	8.29	6.542
Solyc04g071770.3	Ethylene-responsive transcription factor	ERF	ERF-54	AT5G64750	ABR1	6.224	7.803	9.478	11.482	3.392	5.76	11.457	2.482	2.244	3.496	1.586	2.23
Solyc04g072070.3	WRKY transcription factor 55	WRKY	WRKY55			8.274	2.418	3.159	5.216	9.009	11.023	1.903	1.223	2.094	0.301	6.343	0.929
Solyc04g072220.3	NAC domain-containing protein 78	NAC	NAC035	AT1G34190	anac017-NAC017-RAO2-	69.96	65.356	61.312	70.504	61.704	60.419	50.806	48.906	39.413	41.88	53.306	45.792
Solyc04g072300.1	Ethylene-responsive transcription factor	ERF	ERF-55	AT1G12890		0.879	0.916	1.139	0.263	0.942	0.687	0.403	0.482	0.337	0.15	0.18	0.037	-0.510651	-1.05286	-2.18798	-1.64577
Solyc04g072460.3	Transcription factor TGA7	bZIP	bZIP32	AT1G22070/AT1G77920	TGA3/TGA7	29.727	26.267	26.486	22.476	24.124	21.398	17.387	20.563	18.585	13.985	14.345	16.02
Solyc04g072900.1	dehydration-responsive element binding protein 3	ERF	ERF-56	AT1G78080	AtWIND1-WIND1-RAP2.4-	62.199	51.398	51.687	74.218	90.238	111.112	39.898	65.652	72.881	53.121	43.863	58.764
Solyc04g074170.3	MYB transcription factor	MYB	MYB93	AT1G34670	AtMYB93-MYB93	0.659	0.147	0.698	0.263	0.302	0.114	0.037	1.037	0.71	0.113	0.036	0.409
Solyc04g074250.3	Methyl-CpG binding domain protein	C2H2		AT1G22310	ATMBD8-MBD8	6.7	6.045	5.621	7.767	3.807	2.365	4.612	4.891	3.216	4.211	6.596	4.981
Solyc04g074700.4	LES17306 homeodomain protein	HB-HD-ZIP				19.696	21.614	25.715	10.731	21.259	20.903	31.552	26.194	45.583	20.827	24.545	24.16
Solyc04g074810.4	Basic helix-loop-helix	bHLH	ybHLH062	AT1G72210	bHLH096-bHLH96	6.846	6.667	9.625	1.463	4.071	2.327	2.489	5.372	3.328	2.331	1.874	2.23	-1.43906	-0.831043	-0.109293	-0.717315
Solyc04g074990.3	Zinc-finger homeodomain protein 1	ZF-HD	ZFHD18			14.863	16.302	24.797	19.586	33.208	25.289	21.413	38.198	43.153	26.09	24.328	29.103	0.601024	1.08792	0.202306	-0.284593
Solyc04g076030.3	transcription factor bHLH143-like	bHLH	bHLH166	AT5G09460/AT5G64340	SACL1/SAC51	93.573	85.468	93.786	94.743	84.659	66.713	60.323	59.539	62.56	67.519	75.796	63.707
Solyc04g076360.4	Homeodomain-like superfamily protein	MYB_related	MYB-R-26			11.312	9.855	9.992	8.03	12.024	7.514	8.858	7.447	7.591	8.12	6.884	7.768
Solyc04g076530.3	GATA transcription factor 28	GATA	GATA24L			28.299	28.062	31.409	28.329	36.826	38.143	31.003	24.972	31.747	27.557	28.437	33.154
Solyc04g076845.1	Basic helix-loop-helix	bHLH	ybHLH001	AT5G65640	NFL-bHLH093	18.268	18.757	27.589	11.557	13.72	12.358	29.503	34.79	31.074	25.075	18.85	21.446
Solyc04g077210.3	Knotted 1	HB-KNOX		AT4G08150	BP1-KNAT1-BP-	35.365	37.66	37.617	25.89	37.09	30.324	28.185	28.936	30.14	21.993	24.617	23.788
Solyc04g077220.3	Homeobox-leucine zipper protein HAT22	HB-HD-ZIP				1.391	0.989	1.286	0.525	0.792	0.725	1.537	1.111	0.785	0.827	0.721	0.595
Solyc04g077260.3	blind-like3	MYB	MYB68	AT3G49690/AT5G65790	RAX3-MYB84-ATMYB84/ATMYB68-MYB68	3.258	3.297	4.151	1.388	1.696	1.449	2.709	2.593	2.431	1.767	0.901	1.673	-1.11266	-0.259961	0.110226	-0.74247
Solyc04g077290.3	Transcription initiation factor TFIID subunit 14b	Z-Others	Others-YEATS	AT5G45600	TAF14B-YAF9a-GAS41-	11.532	9.598	10.066	7.354	7.953	9.498	7.797	7.373	7.928	7.556	8.218	7.954
Solyc04g077480.3	bHLH transcription factor 034	bHLH	ybHLH064	AT1G10120	CIB4	24.894	22.677	28.213	18.423	24.727	19.339	17.789	20.452	25.652	18.346	17.444	20.814
Solyc04g077490.3	AP2-like ethylene-responsive transcription factor ANT	AP2-EREBP	ANT	AT4G37750	ANT-CKC1-DRG-CKC	36.024	35.938	38.609	27.353	51.414	32.994	40.337	36.605	64.467	33.045	35.357	40.997
Solyc04g077510.4	Growth-regulating factor 8	GRF	GRF5	AT2G22840	AtGRF1-GRF1	36.756	45.317	63.186	36.696	55.975	38.029	24.378	41.311	56.353	32.481	29.915	35.087
Solyc04g077960.1	Transcription factor bHLH85	bHLH	ybHLH065	AT1G27740	RSL4	0.183	0.623	1.58	0.338	0.226	0.381	0.732	2.816	1.571	0.038	0	0.037	-1.21809	1.31115	-3.50509	-6.03433
Solyc04g077980.1	C2H2-type zinc finger protein	C2H2		AT1G27730/AT5G04340	ZAT10-STZ/AtZAT6-ZAT6-CZF2-C2H2	40.051	20.882	38.242	50.955	84.508	139.262	10.103	16.672	27.298	9.962	28.077	38.284	1.60336	-0.661897	-1.68063	0.584624
Solyc04g077990.3	LOB domain-containing protein 37	LBD				12.63	12.346	11.388	13.996	19.525	20.903	22.365	26.231	26.251	21.203	21.805	23.453	0.713155	1.25618	0.459209	-0.0838118
Solyc04g078420.1	R2R3MYB transcription factor 70	MYB	MYB70	AT4G37260	ATMYB73-MYB73	136.589	110.709	99.958	109.676	128.572	113.134	106.114	158.129	117.38	108.346	123.624	166.702
Solyc04g078550.3	WRKY transcription factor 7	WRKY	WRKY7	AT4G24240	WRKY7-ATWRKY7	112.684	97.887	98.121	123.822	140.973	181.944	69.62	82.621	98.683	78.459	109.243	78.017
Solyc04g078640.3	Ethylene-responsive transcription factor RAP2-1	ERF	ERF-57	AT3G50260/AT5G67190	DEAR1-ATERF#011-CEJ1/DEAR2	28.995	26.523	27.882	26.303	22.201	22.314	52.929	32.752	26.251	25.564	18.129	21.558
Solyc04g078650.4	wuschel related homobox 4	WOX	WOX4	AT1G46480	WOX4-	13.033	12.419	9	8.367	13.08	8.353	11.311	13.412	15.032	12.181	13.191	14.644
Solyc04g078670.3	NAC domain protein	NAC	NAC036			6.077	5.642	4.482	2.702	2.149	2.441	3.148	2.075	2.244	2.744	3.568	1.784	-1.01658	-0.906063	0.315404	0.204886
Solyc04g078690.3	bHLH transcription factor 035	bHLH	ybHLH066			21.05	24.398	25.495	38.01	36.751	33.185	24.451	22.341	27.223	20.639	20.832	22.19
Solyc04g078770.4	Heat stress transcription factor B-4	HSF	HSF10	AT1G46264	AT-HSFB4-HSFB4-SCZ-	10.068	9.781	11.866	7.392	12.326	6.217	6.223	9.114	13.686	8.684	7.28	9.255
Solyc04g078790.3	Transcription factor HEC1	bHLH	ybHLH067	AT3G50330/AT5G67060	HEC2/HEC1	1.647	1.392	0.955	6.266	3.43	4.081	1.537	1.074	0.561	0.526	0.577	1.115	1.92504	-0.117459	-2.46475	-0.422255
Solyc04g078840.3	AREB	bZIP	bZIP33	AT1G45249	AtABF2-ABF2-ATAREB1-AREB1	84.568	81.401	73.398	56.846	63.702	64.195	98.83	72.581	75.087	69.512	79.545	91.658
Solyc04g079130.2	B3 domain-containing protein	B3	B3-37	AT5G42700		8.676	10.331	10.69	4.315	8.783	7.018	5.015	8.855	10.807	5.075	4.83	4.906
Solyc04g079360.1	R2R3MYB transcription factor 77	MYB	MYB77			7.102	5.459	5.547	9.23	9.084	10.032	7.906	6.854	15.145	4.887	3.929	5.315
Solyc04g079570.1	Dof zinc finger protein	Dof	DOF-32			3.99	3.7	3.49	1.576	1.922	2.517	2.782	1.778	2.206	1.805	1.838	2.899
Solyc04g079590.3	B3 domain-containing protein	B3	B3-38			25.883	23.556	22.923	19.211	19.337	16.707	14.568	14.783	18.734	17.481	19.102	16.8
Solyc04g079600.3	Homeodomain-like superfamily protein	G2-like	G2L-14	AT5G42630	KAN4-ATS	1.757	3.041	2.204	1.313	1.432	1.373	0.842	1.371	0.972	1.541	0.793	0.929
Solyc04g079830.2	Homeobox protein BEL1-like protein	HB-BELL	HB15			34.925	27.146	23.768	39.435	27.818	25.48	17.716	18.08	14.658	16.729	19.931	15.388
Solyc04g079940.3	NAC domain-containing protein	NAC	NAC037			30.496	24.435	24.319	33.732	28.458	33.223	28.258	21.785	21.988	17.782	15.858	14.05
Solyc04g079980.3	Protein BZR1-like protein 1	BES1	BZR1	AT1G75080	BZR1	38.11	42.349	44.671	42.85	48.964	39.745	33.419	45.905	42.18	37.632	37.195	37.28
Solyc04g080130.3	Zinc finger protein	C2H2				22.405	19.783	20.572	29.905	28.044	30.629	28.551	31.344	36.571	23.835	26.563	30.478
Solyc04g080490.4	Zinc-finger homeodomain protein 6	ZF-HD	ZFHD19			6.809	7.84	11.866	7.054	11.195	7.514	14.605	18.562	19.258	14.549	14.02	14.459	0.0786142	1.19192	0.915046	-0.198264
Solyc04g080500.3	Protein RADIALIS-like 6	MYB_related	MYB-R-27	AT2G21650	RSM1-ATRL2-MEE3-	0.549	0.916	1.249	0.188	0.829	0.61	0.878	1.297	1.458	1.504	0.757	0.743
Solyc04g080710.4	Basic helix-loop-helix	bHLH	ybHLH068	AT1G27660	PFA5	13.399	13.298	15.723	13.996	17.377	12.969	17.314	20.785	20.791	20.414	18.273	15.722
Solyc04g080740.1	BZIP transcription factor	bZIP	bZIP34	AT1G75390	bZIP44-AtbZIP44	9.116	10.038	12.306	9.718	11.421	11.176	13.763	12.226	17.5	9.399	7.785	10.407
Solyc04g080780.2	bell-like homeodomain protein 1	HB-BELL	HB5	AT1G75430	BLH11	0.183	0.769	0.588	0.375	0.641	0.153	0.512	0.37	0.673	0.263	0.252	0.186
Solyc04g080790.3	BEL1-like homeodomain protein 7	HB-BELL	HB6	AT1G19700/AT1G75410	BLH10-BEL10/BLH3	80.321	64.659	58.41	58.384	52.281	49.968	61.494	51.277	49.472	59.399	72.877	65.863
Solyc04g080970.4	Protein SHI RELATED SEQUENCE 1	SRS	SRS4	AT3G51060	SRS1-AtSTY1-STY1-	7.468	8.719	10.69	3.527	5.202	3.624	2.965	3.927	4.562	1.992	1.838	2.49	-0.998144	-1.02045	-0.79138	-0.769071
Solyc04g081170.3	GAGA-binding transcriptional activator	BBR-BPC	BPC6	AT5G42520	BBR/BPC6-ATBPC6-BPC6-	43.199	42.166	37.728	39.811	43.875	40.661	40.008	34.234	37.731	37.594	32.546	32.114
Solyc04g081190.3	vsf-1	bZIP	bZIP35			22.881	23.519	20.241	16.322	14.286	19.835	22.511	18.303	18.435	20.865	19.751	16.689
Solyc04g081240.2	Auxin Response Factor 5	ARF	ARF5	AT1G19850	IAA24-MP-ARF5-	43.821	44.291	46.838	17.748	29.627	16.821	20.608	27.269	32.944	19.887	19.643	21
Solyc04g081350.3	Transcription factor E2FC	E2F/DP	E2FC	AT1G47870	E2FC-ATE2F2-ATE2FC-	1.977	1.905	2.425	1.801	2.299	1.831	1.647	2.149	1.608	1.504	1.874	0.966
Solyc04g081370.2	C2H2-like zinc finger protein	C2H2		AT1G75710		27.054	29.417	32.915	33.057	40.37	32.536	27.16	42.793	36.01	34.135	33.988	35.533
Solyc04g082480.3	Plant regulator RWP-RK family protein, putative	RWP-RK	NLP5	AT1G20640/AT1G76350	NLP4/NLP5	70.693	78.031	80.745	99.583	93.819	98.448	46.34	46.979	51.828	57.707	64.155	48.84
Solyc04g082845.2	Protein FAR1-RELATED SEQUENCE 5	FAR1	FRS5L11			4.723	4.286	3.38	4.728	5.277	3.891	3.002	2.556	3.889	4.624	4.397	5.018
Solyc04g082890.3	BZIP transcription factor protein	bZIP	bZIP36	AT1G42990	ATBZIP60-BZIP60	183.12	167.822	162.666	156.766	171.278	166.382	132.798	154.239	112.743	114.85	116.74	125.333
Solyc05g004000.1	B3 domain-containing protein	B3	B3-39	AT2G46870	NGA1	16.95	13.994	14.621	21.8	20.467	19.682	12.226	12.115	12.527	11.504	13.083	11.225
Solyc05g005090.4	LEU76408 knotted 3	HB-other				6.773	6.374	9.551	4.277	7.991	6.179	6.991	6.373	6.357	5.564	3.316	5.65
Solyc05g005300.2	bHLH transcription factor 084	bHLH	ybHLH069	AT1G10610		1.171	0.769	1.065	0.788	0.678	0.305	0.878	0.259	0.337	0.414	0.396	0.372
Solyc05g006310.3	Zinc finger protein 5	C2H2		AT1G10480	ZFP5	0.988	0.989	2.461	1.013	0.754	0.648	0.878	0.889	1.309	0.677	0.793	0.483
Solyc05g006650.3	bHLH transcription factor 036	bHLH	ybHLH070	AT1G59640/AT5G62610	BPEp-BPE-ZCW32-BPEub	65.055	67.92	66.088	63.262	72.786	67.209	86.861	68.024	77.219	65.226	69.129	69.654
Solyc05g006980.3	Homeobox-leucine zipper protein HOX16	HB-HD-ZIP				16.547	15.789	17.89	11.819	13.796	10.07	24.195	26.194	23.296	18.271	25.049	25.535	-0.365936	0.765237	1.12032	-0.0108553
Solyc05g007100.3	Single-stranded DNA-binding protein WHY1, chloroplastic	Z-Others	Others-Whirly	AT1G14410/AT2G02740	PTAC1-ATWHY1-WHY1/PTAC11-ATWHY3-WHY3-	21.709	25.314	22.041	18.498	20.882	18.69	18.229	15.227	21.801	17.669	18.093	16.912
Solyc05g007110.2	WRKY transcription factor 76	WRKY	WRKY76			1.355	0.733	1.58	2.551	2.299	0.763	0	0.148	0.411	0.564	0.865	0.52	0.735677	-2.50547	-1.35443	1.88672
Solyc05g007160.3	R2R3MYB transcription factor 110	MYB	MYB88	AT1G14350/AT2G02820	AtMYB124-FLP-MYB124/MYB88-AtMYB88	60.552	59.421	53.267	63.112	76.065	73.655	73.866	71.358	66	73.797	73.598	77.014
Solyc05g007180.3	jasmonic acid 1	HB-HD-ZIP		AT1G69780	ATHB13	87.606	88.765	102.383	78.983	113.382	94.062	167.279	157.61	203.049	160.602	159.198	175.957	0.165283	1.1303	0.965203	0.000186833
Solyc05g007210.2	Transcription factor PRE4	bHLH	ybHLH071	AT1G26945	PRE6-KDR	0.476	0.55	1.469	0.338	0.829	0.496	0.586	1.371	1.122	1.128	0.793	0.966
Solyc05g007420.2	TCP transcription factor 23	TCP	TCP17			9.738	10.367	12.27	7.805	12.062	9.612	12.994	11.597	15.294	12.143	13.372	12.972
Solyc05g007550.3	NAC domain	NAC	NAC038	AT1G26870	FEZ-ANAC009	1.391	1.978	2.02	0.45	0.415	0.153	0.439	0.926	0.561	0.301	0.072	0.223	-2.27962	-1.26771	-0.601244	-1.61316
Solyc05g007580.1	Zinc-finger homeodomain protein 11	ZF-HD	ZFHD20	AT5G15210	ATHB30-HB30-ZFHD3-ZHD8	24.418	22.017	23.29	33.92	30.381	28.455	21.596	24.823	17.575	19.549	21.012	19.588
Solyc05g007690.2	Transcription factor MYB39	MYB	MYB47			0	0.22	0.404	0.3	0.678	0.687	0.476	0.37	0.187	0.376	0.757	0.52
Solyc05g007710.3	MYB transcription factor	MYB	MYB95			0.513	0.769	1.029	0.6	1.168	0.42	1.062	1.667	0.71	1.241	1.153	1.412
Solyc05g007770.3	NAC domain TF	NAC	NAC039	AT1G69490	NAP-ATNAP-ANAC029-	16.73	8.756	10.359	19.436	6.709	5.34	27.416	1.519	1.159	1.692	1.91	1.041
Solyc05g007870.3	R2R3MYB transcription factor 117	MYB	MYB117	AT1G26780/AT1G69560	LOF1-AtMYB117-MYB117/MYB105-LOF2-ATMYB105-	0.696	1.575	3.416	0.675	2.676	1.945	3.441	5.076	3.328	2.143	1.478	1.71
Solyc05g007880.4	cyclic dof factor 2-like	Dof	DOF-29			288.591	302.269	310.601	375.744	447.307	406.457	316.842	295.362	337.593	314.964	313.277	328.534
Solyc05g007890.4	Myb family transcription factor APL	G2-like	G2L-15	AT1G69580		6.956	7.437	8.192	3.902	4.599	3.204	15.374	10.411	15.743	9.549	8.902	7.88	-0.821196	1.08473	1.34126	-0.564667
Solyc05g008670.3	Zinc finger transcription factor 36	C3H	C3H36	AT1G68200	AtC3H15-CDM1	5.199	3.59	1.91	0.75	0.98	1.221	1.977	3.075	2.019	0.564	1.081	0.335	-1.71765	-0.370382	-0.412511	-1.75977
Solyc05g009170.3	Zinc finger protein 8	C2H2				20.428	19.673	28.691	12.757	14.7	14.38	15.154	19.155	11.891	16.767	12.507	14.31
Solyc05g009180.1	Zinc finger protein 8	C2H2		AT1G68360	GIS3	3.844	3.517	6.392	2.139	2.262	1.983	4.173	7.595	6.469	2.632	3.388	4.349
Solyc05g009230.3	MYB transcription factor	MYB	MYB62	AT1G68320	BW62B-BW62C-AtMYB62-MYB62	1.135	0.293	0.478	1.951	1.018	1.449	0.586	0.556	0.374	0.564	1.081	0.372
Solyc05g009250.1	Ethylene-responsive transcription factor	ERF	ERF-59			2.819	3.151	3.123	2.964	3.166	3.28	2.489	2.593	2.917	2.368	2.739	3.122
Solyc05g009310.3	Zinc finger protein CONSTANS-LIKE 7	CO-like		AT1G25440	COL16-BBX15	22.625	17.841	12.123	20.637	8.858	9.345	29.905	17.673	14.995	16.617	14.056	9.552
Solyc05g009320.4	LOB domain-containing protein 40	LBD		AT1G68510	LBD42	3.99	3.59	6.87	2.139	1.96	2.289	1.903	5.187	3.702	1.617	0.973	0.892	-1.05272	-0.205713	-0.707031	-1.55404
Solyc05g009350.4	Zinc finger transcription factor 37	C3H	C3H37	AT5G56930	EMB1789	29.544	29.894	21.564	22.663	21.975	18.08	24.451	15.561	18.66	20.902	19.174	19.662
Solyc05g009380.4	lyrate	C2H2		AT1G68480	JAG	1.977	1.942	2.461	1.914	2.488	2.212	0.915	2.445	2.655	2.368	1.874	2.081
Solyc05g009640.4	bHLH transcription factor 037	bHLH	ybHLH072			0.732	0.696	1.58	0.225	0.075	0.038	0.366	0.259	0.037	0	0	0.037	-3.02643	-1.98023	-2.92653	-3.97273
Solyc05g009660.4	Transcription factor PERIANTHIA	bZIP	bZIP37	AT1G68640	TGA8-PAN	17.133	18.94	20.205	16.81	18.771	19.148	13.617	22.008	20.791	14.549	16.147	13.306
Solyc05g009720.3	Myb-like transcription factor family protein	G2-like	G2L-16	AT1G68670	NIGT1.2-HHO2	49.386	47.148	57.785	46.902	52.281	51.875	47.987	63.985	50.818	52.03	47.611	44.491
Solyc05g009790.1	AP2/B3 transcription factor family protein	Z-Others	Others-RAV	AT1G13260/AT1G25560/AT1G68840/AT3G25730	AtRAV1-RAV1-EDF4/EDF1-AtTEM1-TEM1/AtRAV2-EDF2-TEM2-RAP2.8/EDF3	79.991	56.307	47.132	158.605	130.381	171.874	46.45	19.266	37.544	29.135	36.33	45.903	1.46823	-0.621982	-1.88048	0.209731
Solyc05g009840.3	NAC domain-containing protein 8	NAC	NAC040	AT1G25580	SOG1-ANAC008	32.912	32.861	29.425	35.496	40.709	40.432	32.541	30.381	31.972	24.511	23.896	24.494
Solyc05g009880.3	bHLH transcription factor 038	bHLH	ybHLH073	AT1G68810	T5L1-ABS5	42.87	43.924	42.687	30.393	37.203	26.472	33.126	30.196	36.048	23.835	30.636	27.059
Solyc05g009900.3	TCP transcription factor 25	TCP	TCP18	AT1G68800	BRC2-TCP12	0.659	0.843	1.506	1.651	0.792	0.801	0.183	0.852	0.411	0.338	0.541	0.52
Solyc05g010516.1	Basic leucine zipper 43	bZIP		AT5G38800	AtbZIP43-bZIP43	0.879	1.026	1.763	1.313	2.073	1.488	2.562	2.112	2.281	2.218	1.153	2.304	0.531271	1.12726	0.39793	-0.19806
Solyc05g010610.3	bHLH transcription factor 039	bHLH	ybHLH074	AT1G68920	bHLH49-CIL1	14.351	14.214	14.474	10.694	12.967	11.405	10.798	9.67	12.49	9.511	10.632	10.63
Solyc05g011810.4	bHLH transcription factor 040	bHLH	ybHLH075			20.904	20.039	21.674	21.988	24.689	27.501	22.731	18.006	23.558	20.075	19.931	21.781
Solyc05g012040.4	Squamosa promoter binding protein 6b	SBP	SPL6	AT1G69170	AtSPL6-SPL6	6.919	6.594	9.662	6.529	4.259	6.637	4.722	7.669	4.749	4.436	4.685	4.163
Solyc05g012500.3	WRKY transcription factor 57	WRKY	WRKY57	AT1G69310	ATWRKY57-WRKY57	12.191	10.587	11.021	15.572	9.8	12.053	9.407	7.188	6.207	9.399	12.002	6.244
Solyc05g012770.3	WRKY transcription factor 4	WRKY	WRKY4	AT1G13960	WRKY4	31.704	27.805	25.862	32.907	22.616	22.848	21.157	15.19	12.19	16.917	20.075	15.499
Solyc05g013370.1	MADS-box protein	MADS	MADS43			4.173	3.48	0.771	0.638	1.432	1.564	4.063	0.926	1.084	1.241	1.55	2.007
Solyc05g013540.1	LEAFLESS	ERF	ERF-60	AT1G12980/AT1G24590	ESR1-DRN/DRN-LIKE-DRNL-BOL-ESR2	4.613	3.737	4.812	4.202	3.732	3.128	1.94	3.52	2.992	2.707	3.82	4.163
Solyc05g014260.3	Two-component response regulator	ARR-B	ARR-B5	AT1G67710	ARR11	154.418	144.669	158.037	86.901	97.626	77.05	172.367	161.352	179.566	112.858	127.877	152.912
Solyc05g014290.4	MYB-related transcription factor	MYB	MYB40	AT5G14340	MYB40-AtMYB40	0.622	0.733	1.286	0	0	0.343	0.586	3.112	1.384	0.15	0.072	0	-2.80764	1.16732	-0.474922	-4.44988
Solyc05g015330.1	Nuclear transcription factor Y subunit C-4-like protein	NF-Y	NF-YC13	AT5G43250	NF-YC13	2.563	2.821	3.38	0.638	2.262	2.403	2.05	2.075	3.365	2.068	1.406	3.42
Solyc05g015510.3	Squamosa promoter-binding protein 10	SBP	SPL7	AT5G43270	SPL2	23.759	19.599	18.147	16.059	18.055	15.563	13.104	12.671	18.061	13.835	16.687	17.506
Solyc05g015650.3	Calmodulin-binding transcription activator 4	CAMTA	CAMTA4a	AT1G67310		52.058	48.247	45.81	48.816	33.811	32.231	27.599	25.75	28.083	26.015	33.195	27.988
Solyc05g015840.3	Squamosa promoter binding protein 13	SBP	SPL8	AT5G50570/AT5G50670	SPL13-SPL13A/SPL13B-SPL13	52.168	58.139	60.577	116.205	211.497	177.138	57.212	66.023	95.542	75.639	75.868	95.226	1.68859	0.567362	-0.857255	0.263975
Solyc05g015850.4	WRKY transcription factor 75	WRKY	WRKY75	AT5G13080	WRKY75-ATWRKY75	6.7	4.616	4.261	7.654	2.676	1.869	2.233	0.667	0.299	0.789	1.406	0.223	-0.214717	-2.08096	-2.17976	-0.313513
Solyc05g018350.4	trihelix transcription factor ASIL2-like	Trihelix	GT-17	AT3G24490		16.328	14.874	10.727	10.394	11.157	13.007	14.715	8.484	10.47	12.068	11.317	8.103
Solyc05g020020.4	Zinc finger protein CONSTANS-LIKE 9	CO-like		AT3G07650/AT5G48250	COL9-BBX7/BBX8	50.704	51.105	54.516	55.832	60.912	62.517	60.616	52.426	61.214	51.805	52.477	52.519
Solyc05g021090.4	NAC domain	NAC	NAC041			1.208	0.989	0.514	1.688	2.035	2.632	0.22	0.333	0.262	0.602	0.685	0.446	1.36726	-1.5149	-1.70854	1.17362
Solyc05g024010.3	Zinc finger protein CONSTANS-LIKE 15	CO-like		AT1G28050/AT2G33500	BBX13/BBX12	8.237	7.437	5.547	6.229	5.164	5.798	2.379	3.594	3.702	2.406	2.631	2.899
Solyc05g026180.2	NAC domain	NAC	NAC042	AT4G29230	anac075-SND4-NAC075-	5.601	6.191	8.045	4.39	5.352	4.158	6.662	7.225	7.554	5.263	5.983	6.096
Solyc05g047460.3	Auxin Response Factor 7B	ARF	ARF19La			173.382	165.33	179.932	134.853	96.872	86.7	88.032	86.66	82.192	77.143	113.857	97.791
Solyc05g048830.3	MYB transcription factor	MYB	MYB17	AT3G61250	LMI2-MYB17-AtMYB17-	4.649	4.799	6.025	7.317	5.164	6.065	3.258	3.705	4.899	5.865	5.082	5.055
Solyc05g050220.3	Common plant regulatory factor 1	bZIP	bZIP38			7.944	7.07	5.914	4.578	3.732	2.823	4.868	4.038	2.805	2.82	5.046	3.159
Solyc05g050330.3	WRKY transcription factor 60	WRKY	WRKY59			6.773	6.704	6.759	6.266	7.916	9.574	8.089	6.595	7.741	6.767	5.983	6.393
Solyc05g050340.4	WRKY transcription factor 58	WRKY	WRKY58			9.775	9.415	6.686	10.694	11.685	11.863	9.224	4.261	2.767	4.06	4.577	4.2	0.538972	-0.463251	-1.24626	-0.244035
Solyc05g050560.1	Transcription factor bHLH13	bHLH	ybHLH077			9.555	10.477	8.008	11.182	8.179	12.244	10.395	7.299	8.9	7.481	7.857	7.285
Solyc05g050790.3	Ethylene-responsive transcription factor 1	ERF	ERF-61			0.549	0.293	0.661	0.338	0.264	0.763	0.183	1.297	0.897	0.188	0.577	0.483
Solyc05g050830.3	Ethylene-responsive transcription factor	ERF	ERF-62			1.025	1.172	1.91	1.651	1.508	1.564	1.684	1.964	2.393	1.767	3.1	2.936
Solyc05g051060.3	Homeodomain-like superfamily protein	G2-like	G2L-18	AT5G16560	KAN-KAN1	9.079	12.236	11.131	11.182	8.255	8.811	9.407	9.114	9.348	11.429	10.813	10.37
Solyc05g051180.3	Ethylene-responsive transcription factor 1B	ERF	ERF-63			0.805	0.952	0.661	0.15	0.188	0.496	0.073	0.333	0.187	0.188	0.144	0.149	-1.39825	-1.80384	-0.630253	-0.224665
Solyc05g051200.1	ethylene-responsive factor 1	ERF	ERF-64			9.152	9.928	7.09	13.02	6.559	5.149	14.751	2.297	3.066	4.248	3.208	2.713
Solyc05g051330.1	DNA-binding storekeeper transcriptional regulator	GeBP	GeBP			5.455	4.469	3.747	2.889	4.372	3.318	3.294	3.631	3.515	3.233	3.604	3.085
Solyc05g051380.4	AP2-like ethylene-responsive transcription factor AIL6	AP2-EREBP	AIL7	AT5G65510	PLT7	9.848	12.272	13.004	4.465	5.202	4.005	3.258	3.779	7.03	2.331	2.595	3.457	-1.23524	-1.11163	-0.531649	-0.655259
Solyc05g051460.3	Homeobox-leucine zipper protein HOX4	HB-HD-ZIP		AT2G22430/AT4G40060/AT5G65310	HB6-ATHB6/ATHB16-ATHB-16-HB16/HB5-ATHB-5-ATHB5-	28.226	26.047	26.927	19.999	21.824	20.788	15.776	21.748	20.006	15.902	18.057	17.655
Solyc05g051550.2	MYB transcription factor	MYB	MYB92	AT5G10280	MYB92-ATMYB92-ATMYB64-	0.769	0.476	1.139	0.45	0.075	0.114	0.183	0.148	0.636	0.226	0	0
Solyc05g052030.1	ethylene response factor 4	ERF	ERF-65	AT5G07580	DEWAX2-ERF106	58.721	68.946	53.671	79.771	68.715	49.701	96.561	55.13	29.429	58.421	48.801	38.507
Solyc05g052040.1	ripening regulated protein DDTFR10/A	ERF	ERF-66			106.68	65.356	108.224	132.34	149.454	179.236	49.049	45.053	84.286	43.12	54.387	103.775	0.848517	-0.444058	-1.02129	0.271289
Solyc05g052050.1	DNA-binding protein Pti4	ERF	ERF-67	AT4G17500	ERF1A-ERF100-ERF-1	33.607	33.41	24.503	36.621	28.119	30.019	37.116	21.081	19.744	24.511	20.904	20.257
Solyc05g052410.3	Dehydration-responsive element-binding protein 2A	ERF	ERF-68	AT2G40350		1.794	0.696	1.176	0.563	0.113	0.229	1.135	0.482	0.486	0.602	1.586	0.818	-1.87805	-0.595168	1.88771	0.604828
Solyc05g052570.3	Zinc finger transcription factor 39	C3H	C3H39			129.963	72.866	104.587	124.723	96.985	171.531	23.975	29.01	52.95	29.06	53.883	79.43	0.492839	-1.32415	-1.10927	0.70772
Solyc05g052610.3	Transcription factor DIVARICATA	MYB_related	MYB-R-30	AT5G05790		12.484	10.331	10.176	14.596	17.188	15.296	22.694	12.523	16.304	13.609	11.642	12.452
Solyc05g052850.3	R2R3MYB transcription factor 109	MYB	MYB109	AT3G55730	AtMYB109-MYB109	7.139	7.254	6.392	7.692	7.162	6.332	6.479	5.78	5.759	5.677	5.37	6.17
Solyc05g053090.2	Transcription factor GRAS	GRAS	SCL14L			25.919	23.776	15.429	19.661	15.341	15.257	15.044	6.632	8.227	11.654	11.822	7.508
Solyc05g053240.4	Squamosa promoter binding protein12b	SBP	SPL9	AT2G47070/AT3G60030	SPL1/SPL12	69.082	61.106	66.749	63.862	51.64	56.262	35.945	34.493	38.03	35.865	41.773	31.036
Solyc05g053330.3	Transcription factor	MYB	MYB2	AT1G48000	MYB112-AtMYB112	4.503	1.942	3.563	7.204	2.789	3.204	1.062	1.111	1.87	1.353	1.73	1.152	0.534956	-1.09651	-1.47713	0.154337
Solyc05g053380.4	WRKY transcription factor 48	WRKY	WRKY48	AT5G49520	ATWRKY48-WRKY48	0.476	0.586	0.22	0.638	0.792	0.648	0.586	0.445	0.561	0.226	2.09	0.186
Solyc05g053500.4	GATA transcription factor	GATA	GATA1L	AT3G24050	GATA1	8.347	8.096	7.751	10.469	13.833	14.151	5.454	7.299	9.76	6.955	6.199	9.032
Solyc05g053660.3	Basic helix-loop-helix	bHLH	ybHLH078	AT3G24140	FMA	3.661	4.616	4.261	6.604	8.82	7.781	4.942	4.965	5.646	7.444	5.37	7.025	1.01657	0.521875	-0.0525051	0.442191
Solyc05g054030.3	Zinc finger protein	C2H2				4.064	4.579	4.114	5.703	3.958	4.615	6.003	6.15	5.086	6.053	6.055	4.943
Solyc05g054170.4	Scarecrow-like protein 5	GRAS	SCL13L			22.661	20.882	19.36	33.545	24.425	34.749	15.886	13.375	10.882	10.79	17.012	10.11	0.696017	-0.435652	-1.12951	0.00216318
Solyc05g054390.4	Two-component response regulator	ARR-B	ARR-B2	AT3G16857/AT4G16110	RR1-ARR1/ARR2-RR2	79.113	72.646	75.088	91.591	76.744	74.075	72.915	60.91	70.936	73.647	83.077	75.341
Solyc05g054400.3	GATA transcription factor 23	GATA	GATA15/17	AT3G06740/AT3G16870	GATA15/GATA17	18.341	18.024	15.502	15.009	17.716	15.296	19.546	18.599	20.492	16.917	14.489	14.682
Solyc05g054510.2	Dof zinc finger protein	Dof	DOF-4			0.366	0.366	0.588	0.525	0.49	0.572	0.915	1.519	1.795	1.353	1.874	1.487	0.394633	1.8915	1.73788	0.241017
Solyc05g054650.1	Zinc finger protein	C2H2		AT2G28710/AT2G37430	ZAT11	6.114	3.773	2.755	7.204	1.885	2.327	3.038	0.259	0.299	1.466	2.883	0.26
Solyc05g055220.1	ovate family protein 10	OFP	OFP10			1.281	1.429	3.343	1.613	1.055	1.488	0.952	2.668	3.44	1.165	2.199	2.156
Solyc05g055240.3	I-box binding factor	MYB		AT5G04760	DIV2	12.594	11.064	11.315	9.305	12.627	12.702	13.104	10.522	12.153	11.504	7.677	8.326
Solyc05g055470.4	NAC domain-containing protein 13	NAC	NAC043	AT3G10500/AT5G04410	ANAC053-NAC053-NTL4-AIF/NAC2-anac078-NAC78-NTL11	64.469	54.365	46.912	56.958	41.915	42.644	45.608	37.939	37.992	39.136	42.782	39.733
Solyc05g055480.3	NAC domain-containing protein	NAC	NAC044	AT3G10490	ANAC052-ANAC051-SGS1-NAC052	62.016	65.759	55.618	67.352	69.393	75.753	66.253	58.909	59.531	54.436	56.298	57.649
Solyc05g055940.3	Protein PHR1-LIKE 1	G2-like	G2L-19			161.96	166.173	164.062	182.994	192.349	201.55	181.298	148.125	164.646	161.692	159.234	139.383
Solyc05g056040.3	Auxin Response Factor 24	ARF	ARF17La			41.588	36.378	35.413	35.571	37.995	36.923	22.218	18.377	22.96	24.023	24.905	21.93
Solyc05g056120.3	GATA transcription factor	GATA	GATA8	AT3G54810	BME3-GATA8-BME3-ZF-	39.648	45.536	45.479	39.098	39.54	38.258	38.068	49.239	66.038	50.075	53.378	59.581
Solyc06g005090.3	LOB domain-containing protein	LBD	LBD1	AT1G07900/AT2G28500	LBD1/LBD11	9.958	5.019	4.372	2.814	2.563	2.25	0.952	0.963	0.374	1.165	0.649	0.781	-1.20494	-2.85722	-1.38469	0.267596
Solyc06g005130.3	Dof zinc finger protein	Dof	DOF-16	AT2G28510	DOF2.1	1.684	1.246	1.947	0.863	0.829	1.831	2.013	1.852	2.73	1.128	1.802	1.896
Solyc06g005310.3	Transcription factor MYB48	MYB_related	MYB-R-31			1.391	0.696	0.478	0.3	0.641	0.648	2.416	0.037	0.449	3.609	0.757	0.297
Solyc06g005330.3	R2R3MYB transcription factor 59	MYB	MYB59	AT3G46130	MYB48-ATMYB48-ATMYB48-3-ATMYB48-2	0.22	0.33	0.367	0.45	0.075	0.076	1.537	1.074	1.795	2.256	0.613	1.264	-0.472563	2.46969	2.94885	0.00659876
Solyc06g005590.4	Telomere repeat-binding protein 4	MYB_related	MYB-R-32	AT1G07540	TRFL2	34.523	32.495	37.911	40.186	40.256	37.342	26.684	27.269	27.185	28.609	32.438	29.698
Solyc06g005680.4	Two-component response regulator	G2-like	G2L-20	AT3G46640	LUX-PCL1	0.696	0.879	0.478	0.525	0.49	0.458	0.22	0.482	0.486	0.226	0.541	0.186
Solyc06g007390.4	LOB domain-containing protein 15	LBD				0.915	1.539	1.396	0.713	0.075	0.534	0.293	1.26	0.86	0.451	0.216	0.149
Solyc06g007530.2	B3 domain-containing protein	B3	B3-42	AT5G58280		3.002	3.92	3.306	2.214	3.619	4.463	3.111	4.15	5.273	4.286	2.667	4.646
Solyc06g008030.3	bHLH transcription factor 041	bHLH	ybHLH079	AT2G20180	PIF1-PIL5	19.989	20.515	15.613	13.508	7.765	9.574	12.299	11.967	8.9	6.015	7.064	8.4
Solyc06g008200.3	Transcription repressor KAN1	G2-like	G2L-21			22.039	22.603	19.911	22.025	22.39	20.483	23.609	19.192	18.51	19.436	16.507	18.807
Solyc06g008360.3	NAC domain-containing protein	NAC	NAC045	AT4G28530	anac074-NAC074-KIRA1-	2.343	2.271	1.653	0.525	0.716	1.221	1.464	0.815	0.449	0.639	1.153	0.335
Solyc06g008610.3	WRKY transcription factor 21	WRKY	WRKY21	AT2G30590	WRKY21	45.249	42.899	41.989	33.545	44.629	47.832	39.459	35.383	40.572	32.068	34.564	37.54
Solyc06g008740.3	Zinc finger transcription factor 40	C3H	C3H40	AT2G47850		26.871	23.08	27.258	17.823	29.966	25.709	17.57	24.008	20.791	15.263	17.985	19.625
Solyc06g009390.3	Protein phosphatase-2C	Z-Others	Others-DBP	AT3G62260	PP2C49	6.736	6.081	4.776	7.167	6.106	5.989	5.381	3.779	2.954	3.271	4.109	3.94
Solyc06g009640.2	Basic-leucine zipper domain-containing protein	bZIP	bZIP39	AT3G62420	ATBZIP53-BZIP53	14.68	14.69	14.584	21.613	16.397	21.093	14.092	15.561	23.857	15.978	12.903	13.938
Solyc06g009710.4	R2R3MYB transcription factor 111	MYB	MYB32	AT2G47460/AT5G49330	PFG1-ATMYB12-MYB12/PFG3-MYB111-ATMYB111	0.366	0.403	0.331	0.525	0.528	0.496	0.256	0.111	0.598	0.226	0.541	0.595
Solyc06g016750.3	Nuclear factor Y, subunit C10	NF-Y	NF-YC10			42.686	47.002	37.801	42.475	62.646	72.434	91.766	55.538	88.212	51.053	41.376	58.466	0.610803	1.09295	-0.0616065	-0.543754
Solyc06g034140.3	B3 domain-containing protein	B3	B3-43			0.622	0.769	0.808	0.976	2.45	0.877	0.805	0.963	1.795	0.714	0.433	0.892
Solyc06g034340.3	NAC domain	NAC	NAC046			3.368	3.407	4.776	2.026	2.563	2.136	2.635	2.112	3.627	3.346	3.172	2.862
Solyc06g035490.3	bHLH transcription factor 042	bHLH	ybHLH080	AT5G51780/AT5G51790	bHLH	0.403	0.22	0.771	0.525	0.339	0.877	0.366	0.593	0.71	0.226	0.469	0.223
Solyc06g035620.3	Transcription factor GRAS	GRAS	SCL21L			12.813	11.979	12.747	17.56	18.394	33.795	6.625	5.854	8.451	5.15	9.515	6.839	1.02991	-0.633125	-1.53731	0.125726
Solyc06g035700.1	Ethylene-responsive transcription factor	ERF	ERF-69	AT5G52020		2.343	1.392	0.367	7.129	4.297	3.967	0.732	1.223	0.299	0.827	0.685	0.335	2.05393	-0.628626	-2.89454	-0.211985
Solyc06g035940.3	Homeobox-leucine zipper protein ROC5	HB-HD-ZIP	HDZIV2			0.22	1.319	0.147	0.901	0.339	7.4	4.026	0.111	0.224	0.414	0.18	0.074	2.51842	1.56184	-3.54608	-2.58949
Solyc06g036060.4	Zinc finger, C2H2	C2H2				4.21	4.03	4.408	2.927	2.902	3.967	2.709	1.927	3.478	2.293	2.955	2.75
Solyc06g036170.1	gras9	GRAS	LSCL8L			33.168	29.307	28.874	32.006	21.448	21.856	22.621	17.599	17.351	19.587	18.67	17.395
Solyc06g036300.4	Homeodomain-like superfamily protein	MYB_related	MYB-R-35	AT5G52660	RVE6	31.74	31.066	32.364	35.083	32.265	32.308	26.977	28.899	25.615	27.256	30.347	27.096
Solyc06g048630.3	methionine sulfoxide reductase A1	bZIP	bZIP40	AT2G40620	bZIP18	39.575	40.957	42.981	38.76	39.691	37.381	38.654	45.682	44.873	36.692	40.619	39.362
Solyc06g049040.4	Basic-leucine zipper	bZIP	bZIP41	AT2G40620	bZIP18	24.089	28.721	36.846	31.593	34.64	37.342	28.954	39.125	44.088	28.459	34.889	39.027
Solyc06g050160.4	Homeobox-leucine zipper protein HDG1	HB-HD-ZIP	HDZIV1			0.183	0.293	0.257	0.038	0.49	0.534	0.293	0.667	0.449	0.301	0.36	0.558
Solyc06g050430.3	LOB domain-containing protein 15	LBD	LBD15	AT2G40470	LBD15-ASL11	3.771	5.202	6.172	3.414	2.752	1.755	2.489	4.631	3.478	2.444	3.064	1.933
Solyc06g050840.3	bHLH transcription factor135	bHLH	ybHLH081	AT2G40435/AT3G56220		15.229	15.35	17.303	22.025	28.119	24.145	17.972	21.896	37.469	26.015	23.535	30.107
Solyc06g051060.4	Homeodomain-like protein	G2-like	G2L-22	AT2G40260		1.83	2.235	2.865	1.313	2.412	1.793	1.72	3.223	1.758	2.519	2.487	1.338
Solyc06g051120.4	trihelix transcription factor ASIL2-like	Trihelix	GT-18	AT5G05550	ENAP2-VFP5	14.973	18.171	18.294	17.71	15.643	15.372	15.74	17.413	16.64	15.827	15.606	15.388
Solyc06g051260.4	bHLH transcription factor 043	bHLH	ybHLH082			44.48	58.981	46.728	60.448	84.546	82.695	70.682	68.431	70.45	64.662	56.91	60.362
Solyc06g051420.3	nucleic acid-binding protein	Alfin-like	Alfin-L2			29.141	28.758	25.054	24.352	29.74	27.234	32.101	28.343	30.887	26.053	23.139	24.122
Solyc06g051550.4	fe inefficient	bHLH	ybHLH083	AT2G28160	BHLH029-FIT-ATFIT1-FRU	2.489	3.004	13.96	1.051	0.942	0.534	1.977	8.188	6.357	0.602	1.081	0.483	-2.83769	-0.0311668	-0.0563926	-2.86291
Solyc06g051570.4	NF-X1-type zinc finger protein NFXL2	Z-Others	Others-NF-X1	AT5G05660	ATNFXL2-EBI-NFXL2-	21.673	21.687	21.27	21.2	15.379	15.029	13.36	11.634	13.462	12.932	13.768	14.198
Solyc06g051840.1	Solanum lycopersicum Cytokinin Response Factor 6	ERF	ERF-71	AT4G27950/AT5G53290	CRF4/CRF3	4.503	5.532	6.429	2.664	3.129	3.929	1.94	3.779	4.861	1.165	1.982	2.304
Solyc06g053220.3	Homeobox-leucine zipper protein HOX6	HB-HD-ZIP				2.489	1.722	0.955	1.276	2.073	2.022	11.018	1.26	0.598	2.105	2.126	1.858
Solyc06g053350.3	Basic-leucine zipper	bZIP	bZIP42	AT1G06070	bZIP69	22.588	24.472	30.05	27.616	23.332	29.599	28.331	30.27	32.869	29.023	29.951	29.066
Solyc06g053610.3	R2R3MYB transcription factor 14	MYB	MYB9	AT3G23250	MYB15-ATY19-ATMYB15-	13.362	10.844	11.021	5.666	5.956	7.514	4.795	5.891	5.534	2.632	2.595	2.044	-0.746778	-0.903615	-1.22857	-1.07174
Solyc06g053960.3	Heat shock transcription factor	HSF	HSF11			5.382	2.894	3.416	1.989	1.47	1.945	4.685	2.779	1.944	2.632	3.316	1.71
Solyc06g054620.4	Zinc finger transcription factor 43	C3H	C3H43			4.869	5.056	4.996	5.741	7.086	4.73	4.942	3.816	3.44	3.835	3.496	3.382
Solyc06g060230.3	NAC domain-containing protein	NAC	NAC047	AT1G01720	ATAF1-ANAC2-ANAC002-	77.905	60.813	74.831	72.867	67.283	83.725	79.101	59.799	52.875	51.316	53.558	59.396
Solyc06g060490.3	Basic-leucine zipper	bZIP	bZIP43	AT1G43700	SUE3-VIP1-AtVIP1-	76.221	74.404	63.149	54.106	58.01	63.204	63.068	57.353	54.034	47.632	40.98	45.048
Solyc06g060740.3	Zinc finger protein	C2H2				3.185	3.627	4.592	1.388	3.204	2.937	2.306	4.075	4.076	1.429	1.586	1.635
Solyc06g060830.3	Homeobox-leucine zipper protein HAT2	HB-HD-ZIP				12.154	17.401	19.58	12.195	17.414	14.418	15.447	14.746	18.772	15.489	13.372	17.246
Solyc06g060940.2	GATA transcription factor 26	GATA	GATA26	AT4G17570	GATA26	8.457	7.693	7.715	6.641	6.898	8.01	5.783	5.002	5.31	4.586	4.361	4.906
Solyc06g061030.3	Two-component response regulator APRR2-like protein	ARR-B	ARR-B12	AT4G18020	PRR2-APRR2	199.521	185.736	174.017	187.459	233.661	235.803	259.264	255.2	232.478	231.091	204.755	231.821
Solyc06g061080.3	NAC domain-containing protein 45	NAC	NAC048	AT1G32510	NAC011-ANAC011	2.16	1.722	2.241	1.989	1.583	0.763	0.952	0.333	0.86	0.827	0.36	0.558	-0.371229	-1.31072	-1.13871	-0.199223
Solyc06g061160.1	Transcriptional regulator SUPERMAN	C2H2				1.318	1.502	2.535	3.677	3.129	2.479	1.794	3.26	2.169	1.88	1.91	2.267
Solyc06g061240.4	PLATZ transcription factor family protein	PLATZ	PLATZ12	AT4G17900	PLATZ11	136.004	118.109	107.489	116.093	117	111.303	133.128	95.774	76.059	103.271	85.131	81.92
Solyc06g062460.3	bHLH transcription factor136	bHLH	ybHLH084			1.721	1.539	1.359	13.02	13.268	10.68	1.062	1.445	0.673	1.842	2.126	2.527	3.13164	-0.32132	-2.33634	1.11661
Solyc06g062520.1	Dof zinc finger protein	Dof	DOF-3	AT1G51700	DOF1-ADOF1	6.663	8.06	9.662	6.041	6.596	6.256	9.883	12.819	11.929	10.113	10.452	10.036
Solyc06g062670.3	Protein indeterminate-domain 7	C2H2		AT3G13810	AtIDD11-IDD11	58.026	44.621	36.405	51.18	35.846	42.034	39.239	26.38	29.541	26.842	33.843	33.638
Solyc06g062850.3	PHD finger protein ALFIN-LIKE 5	Alfin-like	Alfin-L3	AT3G42790	AL3	18.671	20.588	17.266	16.547	21.071	18.156	23.024	19.451	20.903	21.88	20.436	20.889
Solyc06g063020.4	Zinc finger transcription factor 44	C3H	C3H44			14.461	12.456	12.821	15.196	14.851	14.685	13.873	12.967	16.005	14.474	13.516	11.968
Solyc06g063070.3	Ethylene Response Factor A.3	ERF	ERF-73	AT1G53910/AT3G14230	RAP2.12-ERF74/RAP2.2	159.91	160.019	164.466	162.732	164.833	177.634	136.898	146.792	143.107	120.489	113.172	114.554
Solyc06g063430.2	NAC domain	NAC	NAC050	AT1G33280/AT4G10350	ANAC015-BRN1-NAC015/BRN2-NAC070-ANAC070-	1.538	2.015	2.976	0.525	0.528	0.191	0.146	1.037	0.262	0.226	0.324	0	-2.27342	-1.94854	-1.01087	-1.33575
Solyc06g065040.4	bHLH transcription factor 086	bHLH	ybHLH087			67.032	63.927	61.9	78.758	69.695	67.094	70.865	69.802	63.981	70.677	65.813	65.194
Solyc06g065100.3	R2R3MYB transcription factor 3	MYB	MYB3	AT4G09460	MYB6-AtMYB6	38.11	47.918	62.414	54.594	52.168	37.533	65.63	63.503	48.313	42.97	46.494	39.325
Solyc06g065190.1	TCP transcription factor 13	TCP	TCP21	AT1G58100	TCP8-AtTCP8	29.287	29.747	29.609	40.298	37.656	31.087	29.612	35.42	39.937	30.978	34.42	30.553
Solyc06g065410.3	NAC domain-containing protein 37	NAC	NAC051	AT1G71930	ANAC030-VND7	0.952	0.659	0.845	0.525	0.528	0.305	0.512	0.445	0.636	0.94	0.577	0.112
Solyc06g065440.1	Zinc finger protein STOP1-like protein	C2H2				59.637	59.457	63.92	50.504	65.473	59.084	42.826	44.645	45.845	40.827	39.646	41.109
Solyc06g065610.3	Protein phosphatase 2C	Z-Others	Others-DBP	AT2G25620	DBP1-AtDBP1	19.22	22.054	18.882	18.686	22.578	20.063	18.631	18.895	20.417	17.143	18.309	18.77
Solyc06g065650.3	Tify domain-containing protein	TIFY	TIFY8	AT4G32570	TIFY8	26.652	27.769	31.078	22.551	27.478	22.428	15.666	18.97	25.54	18.158	18.634	21.223
Solyc06g065820.3	Ethylene Response Factor H.1	ERF	ERF-74	AT5G25190	ESE3	8.53	6.814	8.743	4.015	3.468	2.975	5.344	11.56	16.229	3.985	4.685	6.579	-1.07429	0.675969	0.717074	-1.03318
Solyc06g066180.4	Myb family transcription factor APL	G2-like	G2L-23			4.796	6.374	6.135	1.876	2.262	2.136	2.782	3.927	3.926	2.293	1.91	2.49	-1.33544	-0.489357	0.265388	-0.580698
Solyc06g066340.4	Homeodomain-like superfamily protein	G2-like	G2L-24			35.987	37.477	36.993	29.042	35.206	32.308	31.918	27.195	31.785	31.504	32.186	27.282
Solyc06g066370.4	WRKY transcription factor 31	WRKY	WRKY31	AT2G38470	WRKY33-ATWRKY33	97.051	68.726	55.361	125.998	119.563	147.653	46.304	19.785	26.288	23.233	30.924	21.409	0.968913	-1.05184	-2.21567	-0.194926
Solyc06g066540.1	Ethylene-responsive transcription factor	ERF	ERF-75	AT5G11590	ERF041-TINY2	8.457	7.07	8.596	2.551	2.601	4.119	6.003	8.744	2.917	3.91	5.875	6.319	-1.24597	-0.23055	0.962662	-0.0527615
Solyc06g066580.4	bHLH transcription factor137	bHLH	bHLH167			9.079	9.159	13.886	7.579	10.705	8.239	9.444	7.669	10.321	9.323	6.92	7.025
Solyc06g068200.1	protein FAR1-RELATED SEQUENCE 6-like	FAR1	FRS6L			0.842	1.062	0.367	0.338	1.018	0.191	0.732	0.148	0.374	0.376	0.36	0.743
Solyc06g068210.3	Protein FAR1-RELATED SEQUENCE 8	FAR1	FRS8	AT1G80010	FRS8	12.374	11.064	8.449	10.506	8.104	8.315	11.237	9.188	9.087	11.579	12.254	9.329
Solyc06g068360.3	Ethylene-responsive transcription factor	ERF	ERF-76			5.711	6.264	6.172	1.613	4.976	3.318	4.832	6.373	8.114	3.571	3.604	5.055
Solyc06g068390.1	Zinc finger protein 4	C2H2				4.43	3.37	4.078	3.94	4.259	3.662	2.855	3.742	4.45	2.519	2.739	4.163
Solyc06g068460.3	WRKY transcription factor 40	WRKY	WRKY40	AT1G80840	ATWRKY40-WRKY40	77.905	45.72	52.679	88.026	120.769	152.116	36.128	32.196	88.437	37.293	44.44	69.468	1.16915	0.0420299	-1.0828	0.0443215
Solyc06g068570.4	AP2-like ethylene-responsive transcription factor	AP2-EREBP	ADAPLa			3.075	4.946	6.833	8.668	8.368	8.964	18.997	14.524	17.5	13.496	10.236	12.972	0.932493	1.9824	0.669157	-0.380755
Solyc06g068870.3	bHLH transcription factor 087	bHLH	ybHLH088	AT3G26744	SCRM-ICE1-SCREAM-ATICE1	77.356	81.475	82.178	84.124	90.238	87.883	106.151	102.962	108.069	95.301	88.123	95.301
Solyc06g068930.2	Jasmonate ZIM domain protein g	TIFY	TIFY6b			0.586	1.722	3.894	1.201	0	0.191	0.073	1.297	1.197	0.188	0.613	0.335
Solyc06g069310.3	Nuclear factor Y, subunit B13	NF-Y	NF-YB13B	AT5G08190/AT5G23090	NF-YB12/NF-YB13	40.417	36.011	34.568	35.871	46.287	47.946	42.973	39.347	41.395	36.617	32.222	34.158
Solyc06g069370.4	bHLH transcription factor 046	bHLH	ybHLH089			33.095	31.982	32.621	31.819	33.698	35.054	20.645	22.823	24.68	21.316	23.644	18.77
Solyc06g150130.1	FRUITFULL-like MADS-box 1	MADS		AT5G60910	FUL-AGL8	4.173	3.59	1.947	1.276	1.545	1.564	3.038	2.705	1.421	1.165	1.261	1.338	-1.00982	-0.219437	-0.0492443	-0.839627
Solyc06g069430.3	Zinc finger transcription factor 45	C3H	C3H45			157.53	156.465	149.331	191.399	94.497	99.135	82.358	69.691	77.443	81.467	125.39	83.592
Solyc06g069440.3	TCP transcription factor 6	TCP	TCP23	AT5G60970	TCP5	3.441	4.03	4.335	3.902	3.882	2.136	3.807	5.632	5.123	4.474	5.226	4.609
Solyc06g069460.3	bHLH transcription factor 047	bHLH	ybHLH090			7.834	4.836	7.935	8.517	10.215	8.735	7.357	8.484	9.573	8.196	10.704	9.701
Solyc06g069600.3	NAC domain-containing protein	NAC	NAC054	AT5G61430	NAC100-ATNAC5-ANAC100-	1.171	1.172	1.396	2.139	1.244	1.831	3.99	0.667	0.561	0.827	0.541	0.595
Solyc06g069710.3	Dof zinc finger protein	Dof	DOF-26			69.814	69.568	71.929	89.377	83.34	77.889	75.66	63.726	57.026	64.211	64.659	54.675
Solyc06g069760.3	R2R3MYB transcription factor 30	MYB	MYB30	AT3G28910	MYB30-ATMYB30	9.665	9.635	8.78	12.007	8.707	9.269	6.955	7.484	4.749	8.12	9.803	3.345
Solyc06g069850.3	TCP transcription factor 17	TCP	TCP24	AT1G69690/AT3G47620	AtTCP15-TCP15/AtTCP14-TCP14	14.241	16.046	31.997	20.374	22.804	15.448	23.829	26.602	36.908	21.429	32.222	25.832
Solyc06g070900.3	Unknown protein	bHLH	ybHLH091			0.513	1.062	1.58	0.075	0.151	0.267	0.037	1.149	0.897	0.038	0.216	0
Solyc06g070910.3	WRKY transcription factor 74	WRKY	WRKY74	AT1G18860/AT5G15130	WRKY61-ATWRKY61/ATWRKY72-WRKY72	2.819	3.517	3.784	10.694	4.787	6.599	0.769	1.26	0.524	0.451	1.514	0.446	1.25874	-1.77083	-3.03862	-0.0090474
Solyc06g070990.3	Transcription factor MYB1R1	MYB_related	MYB-R-36	AT1G19000/AT1G74840		184.95	175.735	189.41	153.765	164.72	157.075	208.751	199.551	199.647	176.843	197.51	210.412
Solyc06g071230.3	AGAMOUS-like 98	MADS	MADS8	AT4G02235	AGL51	0.403	0.769	0.551	0.563	0.377	0.61	0.878	0.074	0.374	0.226	0.18	0.074
Solyc06g071300.1	Dof zinc finger protein PBF	Dof	DOF-17	AT5G62940	DOF5.6-HCA2	5.528	6.374	9.735	5.028	8.858	5.836	7.467	7.225	12.564	9.549	9.876	8.214
Solyc06g071480.3	R2R3MYB transcription factor 50	MYB	MYB86			1.135	1.465	0.588	0.6	0.565	0.61	0.659	1.519	1.346	0.94	0.577	0.372
Solyc06g071690.3	Zinc finger transcription factor 46	C3H	C3H46			67.471	61.143	57.896	50.392	54.881	46.573	40.886	40.496	43.04	36.203	41.737	49.1
Solyc06g071860.3	CONSTANS interacting protein 2a	NF-Y	NF-YC1D	AT3G48590	HAP5A-NF-YC1-ATHAP5A-	43.053	41.836	43.752	42.175	39.05	41.195	31.04	41.237	45.471	36.654	36.006	41.369
Solyc06g072040.1	RING/U-box superfamily protein	Z-Others	Others-C2H2-MYB-HB	AT1G64570	DUO3	24.601	20.882	19.948	21.95	16.547	15.982	14.129	12.523	12.602	12.82	19.643	12.935
Solyc06g072270.4	Homeobox-leucine zipper protein ROC8	HB-HD-ZIP	HDZIV9	AT1G73360	EDT1-ATHDG11-HDG11-AtEDT1	2.343	2.821	4.555	3.565	3.242	4.844	3.587	4.224	4.3	4.399	5.046	5.018
Solyc06g072310.3	Zinc finger protein	C2H2		AT1G68130	IDD14alpha-AtIDD14-IDD14beta-IDD14	22.039	28.758	29.021	35.571	50.698	41.958	48.207	36.679	54.483	48.572	49.378	49.62	0.809758	1.01028	0.375499	0.174979
Solyc06g072360.3	GAGA-binding transcriptional activator	BBR-BPC	BPC2L			5.784	8.06	5.547	5.666	7.426	6.637	5.344	9.744	8.152	6.353	8.974	6.653
Solyc06g072370.3	Zinc finger transcription factor 47	C3H	C3H47	AT1G32360		24.162	26.157	24.54	27.579	27.968	31.545	34.334	26.046	34.44	30.602	28.87	33.489
Solyc06g072720.3	Heat stress transcription factor A-1	HSF	HSF12	AT5G16820	HSFA1B-HSF3-ATHSF3-ATHSFA1B	8.64	8.169	6.429	7.88	7.388	7.896	7.577	5.298	4.412	5.865	6.704	4.981
Solyc06g072750.3	NAC domain-containing protein 14	NAC	NAC055	AT3G49530/AT5G24590	ANAC062-NAC062-NTL6/ANAC91-TIP-ANAC091	56.818	42.313	37.434	75.081	70.298	69.307	35.249	25.416	37.431	30.226	30.96	29.921	0.787669	-0.265467	-1.06718	-0.014048
Solyc06g073050.2	Protein FAR1-RELATED SEQUENCE 5	FAR1	FRS11	AT3G59470	FRF1	9.701	9.635	9.074	7.88	8.33	7.934	10.688	11.782	11.929	9.286	7.533	8.363
Solyc06g073200.4	protein FAR1-RELATED SEQUENCE 5	FAR1	FRS2L			4.649	3.92	3.563	4.54	3.581	4.806	4.722	3.223	3.739	3.985	3.244	3.122
Solyc06g073210.4	GAMYB-like2	MYB	MYB65	AT3G11440	MYB65-ATMYB65	2.563	3.26	2.939	3.79	3.204	3.814	2.306	1.037	1.234	1.692	2.307	1.858
Solyc06g073640.4	EIL1	EIL	EIL8	AT3G20770	AtEIN3-EIN3	167.634	161.557	161.38	176.165	150.886	138.88	107.761	110.112	97.785	101.316	118.326	109.536
Solyc06g073720.3	LeEIL4EIN3-like	EIL	EIL9	AT2G27050/AT3G20770	AtEIL1-EIL1/AtEIN3-EIN3	68.533	65.246	56.5	68.965	64.154	68.506	51.392	48.239	44.274	50.827	52.621	47.539
Solyc06g073730.2	CRABS CLAW-like protein 2a	YABBY	YABBY2a	AT1G08465	YAB2	20.867	23.592	21.968	29.642	36.449	30.324	21.779	30.937	28.606	24.624	25.157	23.23
Solyc06g073920.3	B3 domain-containing protein	B3	B3-44			3.698	4.396	5.07	4.653	4.749	3.776	5.637	6.706	8.825	6.729	7.713	8.92
Solyc06g073980.4	Transcription factor E2FB	E2F/DP	E2FBa	AT5G22220	ATE2FB-E2FB-E2F1-	6.626	5.861	6.943	5.516	8.783	7.972	6.223	6.743	6.432	4.323	6.74	6.096
Solyc06g074010.3	ovate family protein12	OFP	OFP12			0.22	0.513	0.294	0.75	0.565	0.496	0.329	0.704	0.71	0.602	0.396	0.335
Solyc06g074020.2	Transcription factor	bHLH	bHLH168	AT2G27230	LHW	47.409	46.782	53.487	32.381	34.188	24.717	33.456	31.233	45.92	32.256	33.807	36.425
Solyc06g074110.3	bell-like homeodomain protein 2	HB-BELL	HB7			159.251	157.82	139.339	162.432	114.098	128.658	126.246	98.701	82.641	107.331	114.794	96.787
Solyc06g074120.3	NAC domain-containing protein 40	NAC	NAC056	AT2G27300/AT3G44290/AT5G22290	ANAC040-NTL8/ANAC60-ANAC060-NTL5-NAC060/NTL14-NAC089-FSQ6-anac089	8.53	8.865	3.012	1.576	1.659	1.182	12.299	1.408	0.785	2.143	1.009	0.446	-2.06971	-0.2966	-0.1245	-1.89761
Solyc06g074170.3	Transcription factor TGA2	bZIP	bZIP44	AT1G08320	bZIP21-TGA9	7.725	7.144	11.682	5.14	5.202	6.904	2.489	3.631	3.665	3.759	2.054	1.524	-0.494775	-1.23029	-1.0658	-0.330284
Solyc06g074320.3	Zinc finger protein WIP3	C2H2				0.988	1.062	1.91	1.463	0.942	0.648	0.915	0.63	0.972	0.564	0.613	0.446
Solyc06g074360.4	Zinc finger protein	C2H2				21.014	20.259	23.07	19.549	21.523	16.249	23.683	28.38	30.327	24.399	27.068	25.869
Solyc06g074800.1	GATA transcription factor 8	GATA	GATA511	AT1G08010	GATA11	0.22	0.33	0.294	0.563	0.678	0.801	0.586	0.852	1.122	0.414	0.541	1.004	1.4066	1.81455	0.112261	-0.295685
Solyc06g075140.3	Auxin Response Factor 10B	ARF	ARF10L			3.478	3.517	3.453	2.889	2.563	1.793	2.343	2.038	2.543	2.256	1.982	1.375
Solyc06g075150.3	Zinc finger protein JACKDAW	C2H2				103.751	109.024	103.338	122.134	119.865	118.435	96.012	77.027	105.9	91.091	93.06	92.773
Solyc06g075250.3	LOB domain-containing protein 1	LBD				3.734	3.187	3.563	3.302	2.224	2.556	1.537	2.075	2.468	1.767	1.586	2.304
Solyc06g075330.3	Dof zinc finger protein	Dof	DOF-14	AT5G60200	TMO6-DOF5.3	21.526	19.16	22.629	13.846	21.749	16.478	23.536	22.823	25.802	18.534	21.986	19.179
Solyc06g075370.3	APETALA2e	AP2-EREBP	RAP2.7	AT2G28550	TOE1-RAP2.7	74.207	84.589	72.296	60.298	73.2	80.483	51.501	51.018	51.978	61.767	55.433	53.411
Solyc06g075510.4	MYB transcription factor	MYB_related	MYB-R-37			23.137	21.468	21.784	21.275	34.942	31.278	30.967	24.008	26.251	28.872	24.004	29.252
Solyc06g075660.4	MYB transcription factor	MYB_related	MYB-R-38			1.977	1.282	1.58	1.126	1.282	1.411	2.452	2.26	1.982	1.504	1.694	1.747
Solyc06g075670.1	Zinc finger protein	C2H2		AT3G46070		10.251	8.206	2.131	1.764	3.279	4.501	5.82	2.668	6.32	3.008	18.021	5.798	-0.963348	-0.259138	1.64272	0.938511
Solyc06g075780.3	Dof zinc finger protein DOF2.2	Dof	DOF-7	AT3G55370/AT5G02460	OBP3/PEAR2	10.251	9.305	11.131	9.756	13.268	10.566	10.945	11.3	15.743	9.774	9.479	8.623
Solyc06g076030.3	Transcription factor GRAS	GRAS	SCL14	AT1G07530	ATGRAS2-GRAS2-SCL14-	51.473	47.368	40.373	44.576	41.915	52.028	32.431	26.639	27.335	23.459	27.716	26.39
Solyc06g076280.3	LePCL1	G2-like	G2L-25			9.592	8.279	8.817	9.643	6.521	7.133	6.991	8.41	6.02	6.053	4.722	5.352
Solyc06g076350.3	Transcription factor DIVARICATA	MYB		AT5G58900	DIV1	31.997	31.945	35.119	29.83	39.653	32.88	36.201	41.125	50.631	40.489	47.756	44.677
Solyc06g076770.3	Zinc finger family protein	C2H2		AT2G29660		61.211	79.533	132.175	106.149	155.259	97.647	125.587	134.787	141.312	115.564	129.679	116.858
Solyc06g076820.1	Zinc finger transcription factor 48	C3H	C3H48	AT5G58620	TZF9	157.53	134.338	96.174	154.027	122.956	165.695	94.218	63.689	45.621	65.414	72.192	61.663
Solyc06g082010.4	LOB domain-containing protein	LBD	LBD12	AT2G30130	PCK1-ASL5-LBD12-	3.185	6.081	6.282	1.201	2.149	0.61	0.952	2.742	1.982	0.752	0.577	0.743	-1.8579	-1.23667	-0.752814	-1.37404
Solyc06g082310.3	LOB domain-containing protein 15	LBD				1.611	1.722	3.49	0.525	0.264	0.153	0.293	2.519	1.197	0.113	0.469	0.112	-2.73477	-0.5445	-0.281861	-2.47213
Solyc06g082430.2	ovate family protein	OFP	OFP13	AT2G30395	ATOFP17-OFP17	0.183	0.33	1.543	0.225	0.075	0.458	0.915	4.483	1.982	0.038	0	0.149	-1.3185	2.05351	-1.8618	-5.23381
Solyc06g082450.1	ovate family protein 14	OFP	OFP14	AT1G06920/AT2G30400/AT5G58360	ATOFP4-OFP4/ATOFP2-OFP2/OFP3-ATOFP3	8.017	8.682	17.67	5.553	10.366	5.95	9.883	10.374	16.753	6.692	7.713	6.913
Solyc06g082460.1	Myb_DNA-binding domain-containing protein	MYB_related	MYB-R-39	AT1G15720	TRFL5	17.865	18.683	15.319	18.273	15.417	14.8	16.398	13.968	13.611	15.827	17.372	15.462
Solyc06g082510.3	B3 domain-containing protein	B3	B3-46	AT2G30470	VAL1-HSI2	23.174	21.761	20.976	19.511	15.19	14.189	15.374	13.968	13.2	11.729	13.516	10.259
Solyc06g082520.3	Scarecrow-like protein 9	GRAS	SCL9L			1.611	1.392	1.653	0.338	0.452	0.954	0.988	0.889	1.084	0.789	0.793	0.966	-1.28493	-0.44251	0.716643	-0.125782
Solyc06g082530.3	DNA-binding protein Pti6	ERF	ERF-78			31.301	25.644	32.695	32.682	33.924	52.028	25.989	28.751	28.719	20.639	21.265	22.264
Solyc06g082590.1	LOB domain-containing protein 4	LBD				0.366	0.476	0.771	0.938	1.244	0.839	0.403	1.334	1.309	1.128	1.298	0.409
Solyc06g082770.3	bHLH transcription factor 049	bHLH	ybHLH093			7.725	9.049	9.808	4.84	5.239	3.891	5.051	6.002	7.703	3.947	4.938	4.869
Solyc06g083170.3	Trihelix transcription factor ASIL2	Trihelix	GT-19	AT3G24860	AST1	8.017	7.034	7.972	6.416	6.86	7.4	8.529	8.336	6.544	7.331	7.749	7.657
Solyc06g083430.1	R2R3MYB transcription factor 13	MYB	MYB14	AT1G06180	ATMYB13-ATMYBLFGN-MYB13-	3.881	4.946	3.967	1.613	2.375	2.098	3.185	6.632	5.609	2.707	2.667	2.044
Solyc06g083900.3	LOB domain-containing protein	LBD				0.403	0.183	0.551	0.075	0	0.114	0.439	0.704	0.524	0	0.396	0
Solyc06g083930.2	bHLH transcription factor138	bHLH	ybHLH094	AT4G16430	bHLH3-bHLH003-JAM3-bHLH03	26.835	25.974	21.05	25.44	21.523	20.445	19.803	18.303	17.575	19.737	20.616	15.388
Solyc06g083980.3	Jasmonate ZIM domain protein k.1	TIFY	TIFY4a	AT4G14713	PPD1-TIFY4A	3.588	5.495	5.547	6.866	6.559	4.844	5.82	7.336	7.441	6.692	7.136	7.991
Solyc06g084120.4	Dof zinc finger protein PBF	Dof	DOF-1	AT5G60850	AtDOF5.4-OBP4	25.883	22.86	22.886	10.694	12.967	14.685	15.996	23.23	12.564	13.496	16.111	20.22
Solyc07g005140.4	Two-component response regulator	ARR-B	ARR-B4	AT2G25180	ARR12-AtARR12-RR12-	46.714	45.207	49.41	36.771	37.279	33.337	33.309	32.159	38.329	27.782	26.022	26.576
Solyc07g005400.3	bHLH transcription factor 050	bHLH	ybHLH095			40.893	40.334	48.05	39.736	39.201	31.888	23.609	38.013	31.299	22.669	23.355	20.591
Solyc07g005650.4	WRKY transcription factor 32	WRKY	WRKY32	AT4G30935	WRKY32-ATWRKY32	13.765	13.115	12.931	11.519	13.268	10.985	14.751	9.522	10.657	11.993	11.317	12.414
Solyc07g006310.1	transcription factor IBH1-like	bHLH	bHLH169	AT5G57780	P1R1	0.329	0.366	1.616	0.488	0.829	1.144	0.878	2.112	2.992	1.88	1.874	1.97	0.205207	1.57159	1.38677	0.0203783
Solyc07g006630.4	Zinc finger protein CONSTANS-like 5-like	CO-like		AT5G57660	ATCOL5-COL5-BBX6-	43.382	41.323	56.72	82.398	80.928	78.766	76.538	77.249	69.216	83.685	71.183	66.383
Solyc07g006750.3	blind-like8	MYB	MYB84	AT5G57620	AtMYB36-MYB36	9.299	6.961	12.049	6.454	6.257	4.806	10.871	4.409	4.599	5.752	3.856	3.085
Solyc07g007120.3	class II knotted-like homeodomain protein	HB-KNOX		AT5G11060/AT5G25220	KNAT4/KNAT3	152.478	127.121	106.497	146.673	105.956	108.137	137.557	116.929	108.555	106.767	123.912	118.494
Solyc07g007220.3	Protein phosphatase 2C	Z-Others	Others-DBP			15.632	16.998	16.311	16.172	19.676	23.344	13.836	13.338	14.247	14.511	22.13	12.452
Solyc07g007320.3	PLATZ transcription factor family protein	PLATZ	PLATZ13	AT2G12646	PLATZ7-RITF1	5.784	4.543	8.67	3.414	4.486	2.517	3.148	4.483	5.833	2.068	1.478	2.788
Solyc07g008010.4	R2R3MYB transcription factor 82	MYB	MYB82	AT5G52600	AtMYB82-MYB82	3.551	4.506	5.804	5.065	14.813	7.324	10.432	11.634	24.306	13.158	11.353	13.79	1.08819	1.94794	0.676073	-0.183684
Solyc07g008180.4	CRABS CLAW-like protein 5a	YABBY	YABBY5a	AT2G26580	YAB5	16.474	15.386	23.327	20.037	21.033	18.233	22.328	19.711	31.71	21.353	19.715	21.112
Solyc07g008540.3	Zinc finger protein CONSTANS-LIKE 2	CO-like		AT5G57180	CIA2	117.626	119.684	109.693	105.474	93.555	79.148	63.251	62.466	55.979	62.294	60.406	50.475
Solyc07g008730.2	Pathogenesis-related homeodomain protein	Z-Others	Others-HB-PHD	AT4G29940	PRHA	7.834	7.547	7.384	7.317	6.332	7.018	7.906	6.15	6.918	7.331	7.136	6.207
Solyc07g016180.3	Auxin Response Factor 7A	ARF	ARF19Lb			186.671	187.018	230.039	201.23	135.884	127.475	118.962	134.121	131.776	135.752	198.591	165.661
Solyc07g018010.3	bHLH transcription factor139	bHLH	ybHLH096	AT5G57150		13.582	13.848	10.323	9.118	11.157	13.045	9.7	10.522	7.666	7.444	7.244	8.512
Solyc07g018290.4	AP2-like ethylene-responsive transcription factor	AP2-EREBP	PLT5	AT5G57390	CHO1-PLT5-EMK-AIL5	13.875	12.419	11.866	9.005	15.115	9.307	15.337	11.708	16.865	8.196	8.578	12.935
Solyc07g020710.3	Protein tesmin/TSO1-like CXC 5	Z-Others	CPP5La			19.11	17.731	17.449	16.81	16.472	18.767	14.349	13.079	11.929	14.962	13.336	11.151
Solyc07g020960.3	bHLH transcription factor140	bHLH	bHLH170	AT4G29100	PFA3-BHLH68	49.459	45.72	49.116	40.674	57.633	42.759	44.364	44.979	47.677	38.384	33.988	39.585
Solyc07g021550.3	Protein EFFECTOR OF TRANSCRIPTION 2	Z-Others	Others-HRT	AT5G56780	ET2-ATET2	19.732	18.574	20.094	20.975	18.922	17.47	24.415	22.489	18.884	18.346	22.31	19.253
Solyc07g026680.2	Transcription factor DIVARICATA	MYB_related	MYB-R-40			20.282	24.142	19.984	31.518	30.155	29.561	28.404	31.381	22.586	27.632	20.328	23.082
Solyc07g038160.4	GATA transcription factor 16	GATA	GATA21/22	AT4G26150/AT5G56860	CGA1-GNL-GATA22/GNC-GATA21	8.2	8.279	12.196	16.247	16.623	11.71	13.543	14.635	22.249	15.978	13.516	15.76	0.760124	1.02121	0.195806	-0.0652793
Solyc07g039570.3	bHLH transcription factor 051	bHLH	ybHLH097	AT5G56960		0.952	0.696	0.257	2.777	0.942	1.182	0.586	0.111	0.15	0.226	0.757	0
Solyc07g040680.3	Heat shock transcription factor	HSF	HSF13			45.798	39.528	47.573	41.424	55.258	42.377	92.973	62.429	64.056	52.594	60.551	65.974
Solyc07g040920.2	telomere repeat-binding factor 4-like	MYB_related	MYB-R-41	AT1G17520		27.347	25.168	23.327	25.365	23.068	19.415	15.593	13.486	15.369	15.301	18.922	19.328
Solyc07g041190.3	PHD finger protein ALFIN-LIKE 5	Alfin-like	Alfin-L4a	AT5G20510/AT5G26210	AL5/AL4	38.184	32.495	16.2	11.257	16.434	12.854	42.68	18.229	17.276	14.549	13.984	16.949
Solyc07g041640.3	Growth-regulating factor 5	GRF	GRF4	AT3G13960	GRF5-AtGRF5	1.83	4.543	5.437	3.414	10.592	2.861	2.928	5.817	7.142	4.098	3.1	4.869
Solyc07g042170.3	Jasmonate ZIM-domain protein 3	TIFY	TIFY10a	AT1G19180	JAZ1-TIFY10A-AtJAZ1-	35.182	30.846	28.507	32.719	39.616	43.636	19.4	27.38	27.784	19.06	18.526	17.878
Solyc07g042260.4	Auxin Response Factor 7	ARF	ARF11/7	AT1G19220/AT5G20730	IAA22-ARF19-ARF11/NPH4-MSG1-IAA21-IAA23	44.956	49.933	65.39	62.887	42.707	34.596	37.885	40.088	46.256	42.594	64.083	49.434
Solyc07g043270.3	Protein FAR-RED ELONGATED HYPOCOTYL 3	FAR1	FRS3b	AT3G22170	FHY3-CPD45	97.308	101.367	93.346	95.08	104.071	100.775	92.681	58.576	86.006	82.97	83.69	79.207
Solyc07g043330.3	Transcription factor GRAS	GRAS	SCL23	AT5G41920	AtSCL23-SCL23	59.271	64.733	63.002	63.449	63.589	67.705	42.826	51.499	46.406	67.294	66.497	56.831
Solyc07g043580.4	bHLH transcription factor 052	bHLH	ybHLH098	AT2G43010/AT3G59060	SRL2-AtPIF4-PIF4/bHLHb1-A-PUT2-PIF5-PIL6	91.011	92.208	97.019	134.403	133.095	145.899	127.198	98.553	135.254	108.797	107.369	110.28
Solyc07g043620.3	Auxin Response Factor 6B	ARF	ARF6L			25.517	26.706	22.409	27.166	15.643	17.012	9.334	12.782	10.882	12.519	18.922	13.752
Solyc07g045000.4	Homeodomain-like protein	G2-like	G2L-26			1.94	1.539	1.616	1.726	1.282	0.648	0.695	0.926	0.224	0.489	0.469	0.446	-0.348751	-1.24502	-1.20993	-0.313665
Solyc07g045030.4	NAC domain-containing protein	NAC	NAC058	AT2G43000	AtJUB1-ANAC042-JUB1-NAC042	12.74	6.155	3.049	16.585	10.743	13.427	5.015	1.334	0.972	4.774	4.649	3.048	1.04016	-1.37393	-1.54463	0.869457
Solyc07g045180.4	Zinc finger protein CONSTANS-LIKE 9	CO-like				32.729	31.908	33.319	30.58	35.846	29.065	26.025	21.896	25.989	20.113	19.427	21.967
Solyc07g045520.4	FAR1-related sequence 10	FAR1	FRS10	AT5G28530	FRS10	5.894	6.411	6.723	5.253	5.842	6.79	4.539	4.742	6.17	6.466	5.983	5.427
Solyc07g047940.4	Zinc finger transcription factor 49	C3H	C3H49	AT2G05160		22.917	26.157	45.736	43.075	44.478	44.933	52.929	50.907	69.927	58.233	64.011	67.127	0.605326	1.0765	0.685432	0.214254
Solyc07g047950.1	Transcription factor GRAS	GRAS	PAT1	AT5G48150	PAT1	40.966	38.686	45.81	45.589	39.729	40.508	43.083	39.162	36.497	43.76	41.412	35.979
Solyc07g047960.3	WRKY transcription factor 1	WRKY	WRKY1			8.823	7.547	4.665	5.14	5.352	4.768	6.369	3.483	3.889	4.286	3.208	4.126
Solyc07g049490.3	Ethylene Response Factor F.3	ERF	ERF-80			25.26	26.743	30.858	30.505	33.359	30.286	30.418	31.566	28.831	31.354	28.653	31.593
Solyc07g051840.4	WRKY transcription factor 17	WRKY	WRKY17			34.413	23.592	21.123	37.334	44.214	58.054	20.169	13.412	10.022	18.985	17.588	15.425	0.956637	-0.647284	-1.2577	0.346219
Solyc07g052670.3	bHLH transcription factor 053	bHLH	ybHLH099			9.555	9.488	20.903	11.482	11.798	11.329	7.504	11.708	11.966	5.489	6.704	6.653
Solyc07g052700.3	MADS-box transcription factor	MADS	MADS49-75			3.112	7.73	6.135	5.516	7.049	9.383	5.747	4.742	6.17	6.128	2.703	5.204
Solyc07g052720.4	MADS-box transcription factor	MADS				1.611	4.323	2.351	4.315	6.257	9.994	7.065	3.816	4.599	4.436	2.703	3.271	1.44629	1.1072	-0.813432	-0.474339
Solyc07g052760.3	DNA-binding storekeeper transcriptional regulator	GeBP	GeBP			16.255	17.401	14.988	14.483	13.004	13.312	17.826	13.079	14.546	17.707	18.129	13.492
Solyc07g052830.4	DNA-binding storekeeper transcriptional regulator	GeBP	GeBP			11.056	9.745	9.735	9.268	7.199	7.476	7.797	6.484	6.619	6.917	7.1	5.91
Solyc07g052900.1	DNA-binding storekeeper transcriptional regulator	GeBP	GeBP	AT1G61730/AT4G00390		27.457	32.568	24.135	21.05	23.219	25.671	24.305	24.119	18.847	17.03	21.193	18.622
Solyc07g053230.3	R2R3MYB transcription factor 83	MYB	MYB34			0.476	0.147	0.147	0.525	0	0.877	0.11	0.556	0.561	0.113	0.18	0.297
Solyc07g053290.3	bHLH transcription factor 054	bHLH	ybHLH101			23.027	24.325	26.817	28.066	31.7	30.477	27.672	29.418	25.204	26.128	23.319	24.346
Solyc07g053410.4	TCP transcription factor 10	TCP	TCP25	AT2G31070	TCP10	13.692	11.723	9.919	11.819	12.137	10.337	13.47	8.299	13.088	12.143	12.759	12.377
Solyc07g053450.4	Basic-leucine zipper	bZIP	bZIP45	AT2G42380	BZIP34-ATBZIP34-DEG7-	4.686	5.752	8.89	5.178	6.483	4.654	7.101	11.115	17.837	9.361	11.029	13.641	-0.123901	1.10666	1.23544	0.00487511
Solyc07g053570.4	Zinc finger protein MAGPIE	C2H2		AT1G03840	MGP-IDD3	5.308	4.323	6.98	1.839	4.372	1.945	2.599	2.334	4.599	2.293	2.523	1.858
Solyc07g053590.4	NAC domain	NAC	NAC059	AT4G28500	NAC073-SND2-ANAC073-	2.746	2.015	2.388	1.201	2.035	1.144	1.757	2.853	2.356	1.165	1.334	1.041
Solyc07g053610.3	Homeobox domain-containing protein/DDT domain-containing protein	HB-other		AT5G44180	RLT2	105.288	105.873	113.807	124.535	91.406	88.188	87.849	68.246	92.999	82.707	114.217	85.562
Solyc07g053630.4	Two-component response regulator	G2-like	G2L-28	AT2G20570/AT5G44190	ATGLK1-GLK1-GPRI1/ATGLK2-GPRI2-GLK2-	208.38	205.115	229.378	275.298	283.793	251.289	183.458	254.94	208.771	241.58	239.607	237.062
Solyc07g053740.1	Ethylene Response Factor F.4	ERF	ERF-81	AT3G15210	RAP2.5-ATERF4-ERF4-ATERF-4	98.04	78.8	76.41	78.796	109.499	131.748	37.921	55.315	54.707	28.835	35.934	55.79	0.471761	-0.557029	-1.23581	-0.207023
Solyc07g054220.1	Ethylene-responsive transcription factor	ERF	ERF-82	AT4G28140	ERF54	2.819	1.649	3.049	1.726	1.659	1.831	1.208	2.371	1.982	1.654	5.19	3.159
Solyc07g054450.4	protein ULTRAPETALA 1-like	Z-Others	Others-ULT	AT2G20825/AT4G28190	ULT2/ULT1-ULT	12.74	16.412	13.592	11.182	16.849	15.944	17.533	13.783	16.827	13.684	10.308	9.924
Solyc07g054630.4	B3 domain-containing protein	B3	B3-50	AT3G18990	REM39-VRN1	1.208	1.942	1.763	1.126	1.734	1.144	1.611	1.445	1.982	1.917	1.514	1.933
Solyc07g054840.4	R2R3MYB transcription factor 41	MYB	MYB41	AT4G28110	MYB41-AtMYB41	0.732	1.172	1.8	0.113	0.226	0.114	0.146	1.074	0.524	0	0.396	0.223	-2.91503	-0.865217	0.621713	-1.4281
Solyc07g055100.4	Trihelix transcription factor ASIL1	Trihelix	GT-20			1.977	1.942	2.755	0.75	2.035	1.449	1.903	3.483	2.131	1.504	1.622	1.896
Solyc07g055280.4	WRKY transcription factor 78	WRKY	WRKY78	AT3G58710	WRKY69-ATWRKY69	10.214	9.232	12.306	8.142	7.426	6.523	4.832	14.116	6.32	4.586	4.073	3.457
Solyc07g055710.3	Heat stress transcription factor A-5	HSF	HSF14			32.106	21.028	14.805	25.215	31.964	42.263	6.918	3.409	2.543	5	9.803	3.903	0.690112	-2.18838	-2.25209	0.6264
Solyc07g055920.4	Tomato AGAMOUS-like 1	MADS				0.476	0.476	0.147	1.538	0.339	0.458	0.476	1.297	0.187	0.414	0.685	0.372
Solyc07g056280.3	WRKY transcription factor 30	WRKY	WRKY30	AT1G29860	ATWRKY71-EXB1-WRKY71-	14.058	11.43	9.11	9.155	6.596	9.879	7.797	3.631	2.992	4.624	4.433	2.862	-0.293473	-1.05457	-0.941675	-0.180573
Solyc07g062050.3	SH2 domain-containing protein A	Z-Others	Others-STAT	AT1G17040/AT1G78540	SHA-ATSHA-STATLA/ATSHB-SHB-STATLB	16.291	16.119	13.556	13.771	14.889	13.503	11.347	11.708	13.2	12.895	12.723	15.016
Solyc07g062260.3	BES1/BZR1	BES1	BZR4L			15.779	20.588	20.094	15.684	22.503	12.74	11.201	16.635	16.566	10.564	14.633	16.614
Solyc07g062680.3	cycloidea	TCP	TCP26	AT3G15030	MEE35-TCP4	14.937	17.328	23.731	17.56	19.902	17.889	11.896	16.265	23.109	16.353	20.976	19.662
Solyc07g062710.4	Basic-leucine zipper	bZIP	bZIP46			8.127	9.525	15.172	10.881	12.062	11.786	16.142	27.862	40.647	22.857	29.014	29.363	0.204661	1.57513	1.39581	0.0253412
Solyc07g062840.3	goblet	NAC	NAC062	AT5G53950	CUC2-ATCUC2-ANAC098-	0.988	1.685	2.241	1.238	2.789	1.564	0.988	1.334	2.73	1.504	0.901	0.929
Solyc07g063410.3	NAC domain protein	NAC	NAC063	AT1G52890/AT3G15500/AT4G27410	ANAC19-NAC019-ANAC019/ANAC55-ATNAC3-NAC055-ANAC055/ANAC72-AtRD26-RD26-ANAC072	10.946	8.133	6.282	6.416	4.184	5.569	17.387	5.743	3.291	4.662	4.649	3.717
Solyc07g063420.3	NAC domain-containing protein	NAC	NAC064	AT3G15510	NAC2-NARS1-ANAC056-ATNAC2	2.563	2.674	3.123	3.565	3.505	3.357	7.357	3.038	2.169	2.218	1.946	1.71
Solyc07g063830.3	bHLH transcription factor142	bHLH	ybHLH103	AT3G20640	PFA6	4.466	5.459	4.188	3.452	3.882	3.051	3.99	4.409	4.973	3.233	3.748	3.754
Solyc07g063940.2	SCARECROW	GRAS	GRAS2			55.756	47.661	35.964	58.309	49.227	59.161	31.296	28.121	26.438	27.669	39.754	32.523
Solyc07g063970.3	C2H2 zinc finger protein	C2H2		AT4G27240/AT5G54630		2.453	4.323	4.959	5.065	5.39	5.722	6.589	5.928	10.919	6.767	6.019	7.434	0.589047	1.20201	0.493309	-0.119653
Solyc07g064040.3	bHLH transcription factor143	bHLH	ybHLH104	AT5G54680	ILR3-bHLH105	158.482	153.644	150.617	140.819	157.257	169.204	143.047	135.899	161.168	140.64	138.545	150.942
Solyc07g064890.1	Ethylene Response Factor F.2	ERF	ERF-83	AT1G50640	ERF3-ATERF3	171.405	176.944	175.891	170.612	257.973	246.521	206.994	237.453	223.579	189.55	163.487	212.308
Solyc07g065260.4	WRKY transcription factor 18	WRKY	WRKY18			54.804	55.391	49.887	44.501	47.72	46.649	34.554	31.678	34.141	32.857	34.925	35.608
Solyc07g065270.1	GRAS7	GRAS	PAT1			16.987	16.742	15.429	18.836	15.454	12.664	11.64	11.152	8.862	9.699	8.794	8.772
Solyc07g065290.3	Zinc finger transcription factor 51	C3H	C3H51			2.197	1.868	2.498	3.002	1.696	1.259	1.794	1.223	1.608	1.353	0.865	1.412
Solyc07g065500.2	Nuclear transcription factor Y subunit B-3	NF-Y	NF-YB3B	AT4G14540/AT5G47640	NF-YB3/NF-YB2	10.8	12.602	15.98	17.335	22.164	21.246	39.971	31.974	33.767	34.399	24.436	26.204	0.751054	1.63017	0.657902	-0.221216
Solyc07g066220.3	WRKY transcription factor 2	WRKY	WRKY2	AT5G56270	ATWRKY2-WRKY2	199.997	186.835	178.646	199.579	191.105	223.406	153.809	140.975	134.544	128.346	139.591	132.99
Solyc07g066330.3	NAC domain-containing protein	NAC	NAC065	AT1G56010	NAC1-ANAC022-anac021-	19.952	11.723	7.568	10.131	5.39	4.272	16.948	4.038	1.421	4.361	2.415	1.487
Solyc07g066510.4	Zinc finger protein CONSTANS-LIKE 3	CO-like		AT3G12890	ASML2	1.501	1.795	2.278	3.039	3.317	3.09	2.635	3.594	2.356	2.444	3.1	2.713
Solyc08g005050.4	transcription factor MYC2	bHLH	bHLH171			49.276	37.807	45.846	52.193	47.041	56.147	24.451	24.823	34.627	24.737	28.617	31.854
Solyc08g005100.3	PLATZ transcription factor family protein	PLATZ	PLATZ16			10.141	9.488	11.094	12.757	14.173	12.854	8.492	10.189	10.059	9.925	11.173	11.634
Solyc08g005170.3	Heat shock factor protein HSF8	HSF	HSF15	AT1G32330	ATHSFA1D-HSFA1D	30.129	30.04	27.699	25.702	28.458	25.594	24.671	22.563	24.493	23.534	25.806	24.717
Solyc08g005260.2	Homeodomain-like superfamily protein	G2-like	G2L-29	AT1G32240	KAN2	5.015	5.056	5.988	4.84	5.089	4.386	4.868	3.964	5.46	3.647	4.217	3.122
Solyc08g005290.3	bZIP transcription factor 16-like	bZIP	bZIP47	AT2G35530	AtbZIP16-bZIP16	19.732	19.819	20.646	19.849	17.339	16.097	14.715	13.116	12.677	12.82	12.434	12.935
Solyc08g005430.3	Growth-regulating factor 4	GRF	GRF2			12.191	12.529	14.621	12.27	19.751	13.655	14.532	17.525	18.547	12.331	10.272	12.005
Solyc08g005780.4	Beta-amylase	BES1	BMY2	AT5G45300	BAM8-BMY2	15.12	13.335	15.135	12.682	13.645	13.541	11.201	13.968	15.219	13.308	17.841	12.117
Solyc08g005900.4	Trihelix transcription factor GT-3b-like protein	Trihelix	GT-21			13.912	12.309	13.041	13.733	11.647	13.007	17.753	11.597	14.135	13.12	12.434	12.823
Solyc08g006020.4	NAC domain-containing protein	NAC	NAC066/70	AT2G24430	ANAC039-ANAC038-NAC038-	1.391	1.209	1.029	0.45	0.867	0.42	0	0.259	0.299	0.263	0	0.074	-0.937102	-2.47674	-2.18736	-0.647722
Solyc08g006110.4	Basic leucine zipper 9-like transcription factor	bZIP	bZIP48	AT5G24800	BZIP9-ATBZIP9-BZO2H2-	34.889	33.557	32.291	27.616	27.742	24.603	22.584	26.009	25.503	23.384	20.075	19.216
Solyc08g006220.4	Transcriptional factor B3 family protein	B3	B3-54			5.162	5.056	5.474	5.14	3.769	4.539	3.917	2.408	4.263	4.098	4.181	2.899
Solyc08g006230.4	Transcriptional factor B3 family protein	B3	B3-55	AT4G31690		3.99	3.81	3.306	3.752	5.39	5.34	3.624	1.89	4.412	3.158	3.172	3.085
Solyc08g006240.3	Transcriptional factor B3 family protein	B3	B3-56			0.293	1.062	1.065	0.525	1.131	0.305	0.695	0.482	0.935	0.714	0.505	0.743
Solyc08g006270.1	Transcriptional factor B3 family protein	B3	B3-57			3.368	4.176	3.857	4.277	4.372	4.005	3.551	3.075	4.973	3.835	4.469	4.646
Solyc08g006320.4	WRKY transcription factor 11	WRKY	WRKY11	AT4G31550	ATWRKY11-WRKY11	119.456	92.648	85.962	107.425	149.793	246.979	59.408	61.762	71.684	57.97	67.254	71.401	0.89658	-0.412813	-1.19265	0.116747
Solyc08g006530.4	Zinc finger protein CONSTANS-LIKE 4	CO-like				105.984	109.39	113.514	115.98	107.2	100.508	96.744	145.198	99.805	114.098	111.694	112.547
Solyc08g007170.1	trihelix transcription factor ASIL2	Trihelix	GT-22			20.757	19.013	17.817	20.637	16.547	18.995	16.655	17.784	13.387	18.12	17.625	15.574
Solyc08g007190.3	GATA transcription factor 26	GATA	GATA26	AT4G17570	GATA26	23.613	22.164	20.388	22.738	24.048	28.76	18.448	18.006	21.202	19.85	19.174	17.767
Solyc08g007230.3	Ethylene-responsive transcription factor 2	ERF	ERF-84			0.476	0.33	0.404	1.688	0.678	0.496	1.062	0.148	0.374	0.038	0.144	0.112	1.37674	0.584818	-3.11786	-2.32594
Solyc08g007270.4	homeobox-leucine zipper protein HAT4-like	HB-HD-ZIP		AT3G60390/AT5G47370	HAT3/HAT2	10.36	10.99	18.478	10.919	21.033	15.067	14.934	23.601	23.521	11.692	13.876	18.027
Solyc08g007820.1	Dehydration-responsive element-binding protein 1E	ERF	ERF-85			0.329	0.256	0.367	2.814	1.621	0.763	0.512	0.445	0.112	0	0.036	0.335	2.57456	0.377312	-3.62892	-1.43167
Solyc08g008280.3	WRKY transcription factor 53	WRKY	WRKY53	AT4G23810	ATWRKY53-WRKY53	34.632	28.318	32.034	79.884	111.723	220.507	7.138	5.854	6.282	5.414	32.077	7.434	2.25456	-2.09103	-3.05336	1.29223
Solyc08g008380.4	Auxin Response Factor 9B	ARF	ARF9a	AT4G23980	ARF9	34.999	27.989	50.953	26.415	26.272	24.679	13.031	19.933	17.463	12.068	14.165	11.634
Solyc08g008410.3	Plant regulator RWP-RK family protein	RWP-RK	NLP6	AT4G24020	NLP7	48.141	39.968	50.034	45.814	37.166	38.868	26.757	28.64	23.895	24.699	28.653	26.724
Solyc08g008480.4	R2R3MYB transcription factor 4	MYB	MYB7			5.674	8.865	9.184	11.782	13.909	14.266	11.786	9.596	11.555	10.301	8.902	7.248
Solyc08g008495.1	Zn finger protein	Dof	DOF-24			0.293	0.623	0.882	0.413	0.792	0.763	3.258	3.927	2.468	1.729	1.658	1.301	0.253173	2.63496	1.42364	-0.958152
Solyc08g008660.4	NAC domain-containing protein, putative	NAC	NAC068	AT1G32770/AT3G61910	NST3-SND1-ANAC012-NAC012/NAC066-NST2-ANAC066-	3.075	2.601	1.727	2.139	1.734	1.526	1.574	2.445	2.206	0.752	1.802	1.487
Solyc08g013690.1	B3 domain-containing protein	B3	B3-60	AT1G01030	NGA3	1.208	1.392	1.249	2.702	2.676	2.174	2.05	1.111	2.692	3.196	2.379	1.821	1.10213	0.810553	0.139792	0.431373
Solyc08g013700.1	B3 domain-containing protein	B3	B3-61	AT1G01030	NGA3	0.403	0.623	0.955	0.413	0.829	0.191	0.695	0.482	0.748	0.263	0.324	0.297
Solyc08g013900.3	Plant regulator RWP-RK family protein	RWP-RK	NLP7			1.391	2.161	2.865	1.276	0.716	1.793	3.038	3.334	3.104	2.932	2.991	2.23	-0.631062	0.769598	1.26941	-0.13125
Solyc08g014030.1	Transcription factor GRAS	GRAS	SHR			9.921	9.745	9.257	6.829	7.878	8.125	12.482	7.818	13.948	9.06	10.344	8.809
Solyc08g036660.4	BZIP transcription factor	bZIP	bZIP49			71.242	67.48	59.255	67.277	91.444	88.798	97.805	67.097	79.5	71.579	54.748	66.755
Solyc08g048390.3	B3 domain-containing protein	B3	B3-62			10.653	13.335	18.699	13.658	25.518	16.936	15.008	15.746	23.67	13.571	12.939	15.239
Solyc08g048370.4	Jasmonate ZIM domain protein f	TIFY	TIFY5c			0.988	0.806	0.661	0.45	0.641	0.992	0.22	1.186	0.486	0.226	0.252	0.335
Solyc08g041820.3	Homeobox protein knotted-1-like 3-like	HB-KNOX		AT5G11060/AT5G25220	KNAT4/KNAT3	75.708	68.066	72.112	98.87	97.173	108.404	106.846	89.513	100.365	98.196	104.306	93.702
Solyc08g022080.4	TCP transcription factor 29	TCP	TCP27			7.615	7.363	8.412	11.557	10.63	13.083	6.515	4.001	5.609	7.444	5.875	5.278
Solyc08g029090.4	TCP transcription factor 24	TCP	TCP28	AT4G18390	TCP2	17.023	19.416	19.874	25.552	24.501	24.717	19.363	17.376	19.632	18.684	20.003	17.767
Solyc08g060840.1	Protein FAR-RED IMPAIRED RESPONSE 1	FAR1	FRF1	AT4G15090	FAR1	38.659	32.714	34.054	35.721	23.596	19.377	23.609	17.154	16.341	20.414	29.05	19.737
Solyc08g061130.3	Transcription factor HY5	bZIP	bZIP50	AT5G11260	HY5-TED5	27.75	31.652	26.56	25.815	26.988	28.226	21.084	14.709	19.37	16.165	14.128	11.708
Solyc08g061140.3	protein OVEREXPRESSOR OF CATIONIC PEROXIDASE 3	HB-BELL	HB20	AT5G11270	OCP3	22.771	19.673	18.992	23.714	21.749	23.611	31.735	19.488	22.511	26.466	24.112	20.48
Solyc08g062210.3	Nuclear transcription factor Y subunit A-1	NF-Y	NF-YA8	AT1G17590/AT1G72830	NF-YA8/ATHAP2C-NF-YA3-HAP2C-	50.85	43.888	48.969	37.559	41.613	42.911	40.484	46.349	33.916	30.489	28.762	35.124
Solyc08g062960.4	Heat shock transcription factor	HSF	HSF16	AT2G26150	ATHSFA2-HSFA2	4.283	3.7	2.829	3.715	3.769	2.098	4.978	6.076	5.235	9.774	13.047	15.128	-0.0429254	0.809307	2.15941	1.30718
Solyc08g063040.4	Zinc-finger protein	C2H2		AT1G55110	IDD7-AtIDD7-REDSTART-	101.811	96.751	94.668	125.21	126.763	118.435	88.508	63.948	82.79	79.624	83.581	78.575
Solyc08g065420.3	bell-like homeodomain protein 4	HB-BELL	HB8	AT4G32980	ATH1	15.596	21.541	25.495	15.084	24.651	21.551	17.789	19.081	19.108	18.083	14.309	17.729
Solyc08g066500.4	Homeobox leucine-zipper protein	HB-HD-ZIP		AT4G32880	ATHB-8-ATHB8-HB-8-	65.458	62.791	52.532	42.4	47.494	45.925	37.885	42.83	43.975	31.767	42.277	35.645
Solyc08g066510.3	GATA transcription factor	GATA	GATA12	AT4G32890/AT5G25830	GATA9/GATA12	1.757	3.993	7.568	1.388	1.093	1.64	0.952	3.668	4.039	1.241	1.946	1.004	-1.5714	-0.413365	0.184112	-0.973924
Solyc08g066660.1	Ethylene-responsive transcription factor TINY	ERF	ERF-88	AT5G11590	ERF041-TINY2	4.576	6.081	6.98	6.341	5.428	5.493	4.246	6.743	4.599	7.556	7.497	5.575
Solyc08g067150.4	CRC domain-containing protein TSO1	Z-Others	CPP1L			68.972	66.564	56.72	36.509	37.09	32.689	30.454	30.27	30.962	25.564	30.672	26.947
Solyc08g067340.4	WRKY transcription factor 46	WRKY	WRKY46			11.605	5.605	8.229	13.771	27.516	29.752	1.428	2.038	1.832	0.526	5.731	1.561	1.61364	-2.04519	-3.03139	0.627432
Solyc08g067360.3	WRKY transcription factor 45	WRKY	WRKY45			3.917	1.758	2.351	4.202	5.918	2.975	0.329	0.37	0.337	0	12.831	0.186
Solyc08g068320.3	Myb	MYB	MYB3R-1	AT4G32730	ATMYB3R-1-MYB3R-1-PC-MYB1-MYB3R1	20.684	19.599	20.976	14.634	20.392	12.435	11.494	15.227	18.211	11.128	13.011	16.28
Solyc08g068540.4	B3 domain-containing protein	B3	B3-63			1.538	0.806	1.029	1.126	0.905	0.42	2.672	1.037	1.458	1.203	1.261	0.929
Solyc08g068820.3	Zinc finger CCCH domain-containing protein 22	C3H	C3H56	AT2G24830		13.106	13.774	14.511	12.532	16.434	12.892	17.863	15.783	20.305	17.256	15.21	17.618
Solyc08g069160.3	Homeodomain-like, Myb-like domain protein	Trihelix	GT-23	AT4G31270	HDP2-IDAP2	7.432	7.29	6.759	5.853	6.219	6.065	6.479	7.188	6.88	4.474	4.902	6.393
Solyc08g075090.4	bHLH transcription factor144	bHLH	ybHLH106	AT2G01250/AT2G44120/AT3G13580	RPL7B	201.022	201.598	165.789	126.524	153.826	141.589	173.941	140.086	177.958	135.602	112.415	133.845
Solyc08g075950.3	Growth-regulating factor 5	GRF	GRF3			3.807	5.312	6.282	5.441	9.574	6.37	3.734	8.003	7.03	5.226	2.811	4.869
Solyc08g076010.4	Myb family transcription factor APL	G2-like	G2L-30	AT5G45580	GFR	1.574	1.282	2.167	0.825	0.905	0.648	1.171	1.297	1.683	0.489	0.433	0.558	-0.953093	-0.0673944	-0.514158	-1.39986
Solyc08g076100.4	GBF9G-box binding	bZIP	bZIP51	AT1G32150/AT2G35530	AtbZIP68-bZIP68/AtbZIP16-bZIP16	58.685	52.387	50.953	50.017	42.367	39.822	42.131	38.532	35.861	34.511	37.88	34.455
Solyc08g076230.1	GAGA-binding transcriptional activator	BBR-BPC	BPC7	AT2G35550	BPC7-ATBPC7-BBR-	5.931	5.752	5.18	4.728	5.918	4.272	5.161	3.483	4.412	3.684	3.352	3.791
Solyc08g076370.3	Homeobox-leucine zipper protein ROC3	HB-HD-ZIP	HDZIV10	AT5G46880	HDG5-HB-7	26.395	23.666	26.817	33.62	26.649	26.052	16.179	21.526	21.427	26.09	31.248	26.13
Solyc08g076400.3	Homeodomain-like superfamily protein	G2-like	G2L-31			9.775	11.467	9.698	9.23	10.667	10.261	10.578	8.929	9.423	8.008	8.073	6.988
Solyc08g076590.3	Heat shock factor protein HSF8	HSF	HSF17	AT5G16820	HSFA1B-HSF3-ATHSF3-ATHSFA1B	20.867	18.647	17.192	15.309	14.135	17.317	16.179	10.93	11.368	13.083	15.318	12.749
Solyc08g076710.3	R2R3MYB transcription factor 39	MYB	MYB107			1.355	1.429	3.343	0.938	1.018	0.648	0.549	0.741	0.598	0.226	0.324	0.074	-1.11678	-1.49361	-1.88991	-1.51308
Solyc08g076820.3	bHLH transcription factor146	bHLH	ybHLH108	AT5G46690	bHLH071	34.962	41.214	57.381	58.234	73.804	63.051	51.099	61.614	87.838	69.775	77.562	75.936
Solyc08g076930.1	jasmonic acid 3	bHLH	ybHLH109	AT1G32640	JAI1-ZBF1-JIN1-ATMYC2	85.593	67.993	69.357	81.798	66.83	90.781	40.813	40.533	42.255	40.414	41.232	43.413
Solyc08g077000.1	Zinc finger protein	C2H2		AT4G17810	ZP1-EMB3022	0.805	1.392	1.029	1.688	2.601	3.09	1.391	1.519	2.917	2.105	2.271	3.271	1.32424	1.06292	0.223911	0.485237
Solyc08g077060.3	Zinc finger, LSD1-type	Z-Others	Others-LSD	AT1G32540	LOL1	19.732	20.882	22.85	19.774	30.268	24.03	22.694	38.458	41.919	28.196	33.699	41.629
Solyc08g077110.4	NAC domain-containing protein 45	NAC	NAC071	AT4G17980/AT5G46590	NAC071-anac071/anac096-NAC096	2.453	1.685	2.167	0.863	0.98	0.992	1.428	0.926	2.692	0.94	1.225	0.743
Solyc08g077230.3	Two-component response regulator APRR2-like protein	ARR-B	ARR-B11	AT4G18020	PRR2-APRR2	50.082	52.424	60.651	49.116	56.879	57.482	64.276	65.541	79.948	64.925	78.499	89.911
Solyc08g077960.3	GATA transcription factor 26	GATA	GATA26	AT4G17570	GATA26	47.482	42.276	39.197	42.175	44.704	49.052	35.066	40.014	33.318	34.699	37.916	38.916
Solyc08g078180.1	Ethylene Response Factor A.1	ERF	ERF-90			1.574	0.952	0.661	4.202	1.282	0.687	0.659	0	0.075	0	0.288	0.037	1.09446	-1.92432	-4.08935	-1.07058
Solyc08g078190.2	Ethylene-responsive transcription factor 5	ERF	ERF-91	AT5G47230	ERF5-AtMACD1-ATERF5-ATERF-5	7.102	4.103	14.217	8.105	18.055	30.591	1.794	4.446	7.928	2.556	5.262	14.273
Solyc08g078300.4	Homeobox-leucine zipper protein HAT4	HB-HD-ZIP		AT4G16780	ATHB2-ATHB-2-HAT4-HB-2	28.665	29.198	46.324	15.759	27.742	25.556	31.223	50.536	46.069	31.278	35.934	41.183
Solyc08g078340.3	Transcription factor DIVARICATA	MYB_related	MYB-R-45	AT5G47390	KUA1-MYBH	95.697	96.641	93.456	103.448	96.683	99.478	106.114	82.769	78.901	64.098	66.101	64.748
Solyc08g078800.1	GRAS family transcription regulator	GRAS	SCL22L			52.498	57.809	65.684	50.992	56.201	55.728	35.396	50.981	43.153	37.444	40.295	42.038
Solyc08g079100.3	CRABS CLAW 1b	YABBY	YABBY1b			22.588	24.801	27.478	33.92	32.492	29.714	18.961	26.046	28.158	27.256	30.996	33.08
Solyc08g079120.3	NAC domain-containing protein	NAC	NAC072	AT1G12260/AT1G62700	NAC007-VND4-ANAC007-EMB2749/ANAC026-VND5	1.647	1.026	1.543	0.675	0.678	0.687	0.769	1.667	0.449	0.677	0.829	0.483
Solyc08g079270.3	R2R3MYB transcription factor 42	MYB	MYB42	AT4G12350/AT4G22680	AtMYB42-MYB42/MYB85-AtMYB85	3.295	2.418	1.837	1.313	1.621	1.526	2.123	2.371	2.431	1.241	1.442	1.338
Solyc08g079700.3	Zinc finger A20 and AN1 domain stress-associated protein	A20-like	A20-L6	AT1G12440/AT4G12040	AtSAP7-SAP7	35.182	24.875	20.499	20.637	19.412	28.608	61.86	49.758	58.933	76.053	52.621	60.697	-0.0910176	1.29667	1.63244	0.244749
Solyc08g079800.4	Growth-regulating factor 10	GRF	GRF13			2.526	2.857	2.682	3.077	3.995	5.149	6.223	6.002	7.217	7.406	5.514	5.352	0.731278	1.48049	0.749576	0.00036319
Solyc08g080100.4	MADS box transcription factor AGAMOUS	MADS		AT4G11880/AT4G22950	AGL14-XAL2/GL19-AGL19	0.403	0.366	0.441	0.45	0.49	0.648	0.659	0.408	0.823	0.677	0.252	0.409
Solyc08g080120.3	LEU76410 homeobox 2	HB-KNOX		AT1G62990	KNAT7-IRX11	14.424	13.591	11.719	9.868	10.516	12.435	10.578	8.707	12.789	9.06	9.047	9.664
Solyc08g080150.1	TCP transcription factor 20	TCP	TCP29	AT2G45680	TCP9	10.836	10.477	10.543	8.668	7.652	6.942	9.334	11.93	12.34	8.571	12.002	12.005
Solyc08g080290.4	Ethylene-responsive transcription factor	ERF	ERF-94	AT5G52020		2.014	1.136	2.902	1.951	1.47	1.221	0.586	1.927	1.159	0.414	0.541	0.781
Solyc08g080400.2	Transcription factor GRAS	GRAS	SCL28L	AT1G63100	SCL28	11.056	10.331	13.519	5.853	10.177	7.133	6.369	10.596	12.751	7.857	8.182	9.329
Solyc08g080540.3	Heat stress transcription factor B-2b	HSF	HSF18	AT4G11660	HSFB2B-HSF7-AT-HSFB2B-	23.65	17.145	12.27	8.217	5.466	8.01	40.118	39.014	39.039	65.752	65.38	64.339	-1.1497	1.37314	3.33781	0.814967
Solyc08g080580.4	Myb	MYB	MYB3R-2			5.345	6.448	5.621	4.915	4.9	4.501	4.063	3.372	4.113	3.534	3.712	4.423
Solyc08g081140.4	bHLH transcription factor 090	bHLH	ybHLH110	AT1G63650/AT5G41315	EGL1-ATMYC-2-EGL3-AtEGL3/GL3-MYC6.2	54.475	52.717	50.732	50.204	51.753	47.107	36.421	36.309	38.217	39.323	42.457	37.912
Solyc08g081350.2	Zinc finger protein CONSTANS-LIKE 3	CO-like		AT1G63820/AT5G41380		1.977	1.502	3.563	0.638	0.415	0.496	0.952	0.963	1.421	0.677	0.288	0.446	-2.06045	-0.875197	0.0342317	-1.15102
Solyc08g081400.4	bell-like homeodomain protein 3	HB-BELL	HB16	AT5G41410	BEL1	41.222	27.879	23.952	25.627	22.314	19.339	31.735	23.341	19.221	23.572	26.166	18.436
Solyc08g081610.4	WRKY family transcription factor	WRKY	WRKY29	AT4G23550	ATWRKY29-WRKY29	0.988	0.623	1.065	2.214	2.073	2.441	0.476	0.667	0.224	0.714	0.577	0.149	1.46027	-0.753435	-2.06071	0.152993
Solyc08g081650.3	Ethylene-responsive transcription factor	AP2-EREBP	AP2-EREBPL3			2.892	2.894	3.012	2.476	2.639	1.945	1.501	1.778	2.131	2.444	2.703	3.011
Solyc08g081670.3	Ethylene-responsive transcription factor	AP2-EREBP	AP2-EREBPL4			4.869	3.993	4.665	2.927	2.978	3.28	4.173	2.112	2.692	2.895	3.172	2.119
Solyc08g081960.3	Solanum Lycopersicum Cytokinin Response Factor 2	ERF	ERF-95	AT4G23750	CRF2-TMO3	2.123	3.663	6.355	2.889	4.297	3.929	3.148	4.15	8.376	3.421	3.388	2.676
Solyc08g082110.4	WRKY transcription factor 54	WRKY	WRKY54	AT4G23810	ATWRKY53-WRKY53	36.28	23.373	17.964	60.56	92.085	181.715	5.637	5.706	7.479	5.263	15.102	6.802	2.25078	-1.82565	-3.46827	0.608167
Solyc08g082210.4	Ethylene-responsive transcription factor	ERF	ERF-96	AT1G64380		5.418	5.861	9.478	9.718	12.213	16.249	8.565	9.411	8.601	7.03	8.866	11.039	1.00564	0.563587	-0.333884	0.108171
Solyc08g082630.3	Auxin Response Factor 9A	ARF	ARF9b	AT4G23980	ARF9	8.091	11.723	16.568	11.069	15.115	10.413	6.406	8.225	17.538	9.925	12.939	14.236
Solyc08g082750.3	Plant regulator RWP-RK family protein	RWP-RK	NLP9	AT4G24020	NLP7	103.531	104.041	117.481	122.809	98.455	103.521	120.902	100.776	100.104	106.316	121.714	101.619
Solyc08g082890.3	R2R3MYB transcription factor 9	MYB	MYB66			0.439	0.623	1.065	0.338	0.905	0.381	0.22	0.926	0.897	0.451	0.108	0.149
Solyc08g082910.2	Dof zinc finger protein	Dof	DOF-22	AT4G24060	VDOF1-Dof4.6	6.846	8.389	10.984	7.504	10.026	9.269	8.163	6.113	7.965	7.782	6.848	7.211
Solyc08g082940.2	Transcription factor	bHLH	bHLH173	AT1G64625	LL1-FST-LHL3-	10.031	9.598	11.792	6.191	9.009	4.959	7.87	10.003	11.069	5.977	7.641	8.809
Solyc08g083130.4	Homeobox-leucine zipper protein HOX6	HB-HD-ZIP				7.285	3.59	3.637	1.276	2.94	1.831	8.858	10.67	8.002	5.827	11.533	12.377	-1.13255	1.14499	2.47357	0.196028
Solyc08g083230.3	Growth-regulating factor 6	GRF	GRF7			4.759	4.396	5.143	4.465	9.159	6.332	3.99	4.705	7.591	5.902	5.983	4.869
Solyc09g005030.3	Homeodomain-like superfamily protein	G2-like	G2L-32			0.915	1.099	2.278	1.313	0.678	1.106	1.354	1.334	1.309	1.241	1.406	1.227
Solyc09g005360.3	PHD finger protein ALFIN-LIKE 1	Alfin-like	Alfin-L1c	AT3G11200/AT5G05610	AL2/AL1	15.12	15.753	13.078	11.182	14.399	15.601	14.458	15.153	13.873	12.256	8.362	12.005
Solyc09g005560.4	Trihelix transcription factor GT-3b	Trihelix	GT-24	AT2G38250/AT5G01380		1.098	1.062	0.331	0.563	0.678	0.877	1.611	0.222	0.785	0.113	2.451	0.52
Solyc09g007230.3	Zinc finger transcription factor 53	C3H	C3H53	AT2G20280		64.03	63.121	58.483	57.784	57.105	54.965	70.535	53.055	58.185	55.903	51.756	49.546
Solyc09g007260.4	AP2-like ethylene-responsive transcription factor TOE3	AP2-EREBP	RAP2-7Lb			7.285	7.766	7.935	3.339	3.317	4.081	2.562	5.039	5.048	2.782	2.811	5.278
Solyc09g007290.4	Nuclear transcription factor Y subunit B-8	NF-Y	NF-YB10	AT2G37060/AT3G53340	NF-YB8/NF-YB10	21.087	21.211	19.47	17.335	25.669	23.878	27.453	23.119	25.951	22.444	18.057	18.287
Solyc09g007500.3	DNA-binding protein S1FA	Z-Others	Others-S1Fa-like	AT3G53370		50.411	55.464	53.891	45.251	63.099	57.33	56.114	57.427	72.619	46.429	42.097	57.351
Solyc09g007550.3	Protein indeterminate-domain 12	C2H2		AT5G03150	JKD	20.941	19.38	26.964	15.834	17.301	12.931	9.956	12.523	10.022	10.188	9.479	10.556
Solyc09g007570.3	Transcription factor DIVARICATA	MYB_related	MYB-R-46			4.064	4.762	5.437	4.202	6.86	8.506	5.491	7.78	8.638	6.842	5.37	5.464
Solyc09g007810.4	Auxin Response Factor 16A	ARF	ARF16	AT2G28350/AT4G30080	ARF10/ARF16	31.228	26.816	34.164	27.316	31.436	28.569	21.45	32.382	31.448	29.286	35.826	29.4
Solyc09g007990.3	Telomere repeat-binding protein 4	MYB_related	MYB-R-48	AT2G37025	TRFL8	49.862	48.467	47.72	52.305	66.227	51.723	43.083	43.422	51.716	37.82	44.296	45.903
Solyc09g008030.1	TCP transcription factor 19	TCP	TCP30	AT2G37000		4.064	2.931	4.445	4.54	3.355	3.318	4.649	5.78	3.777	3.308	2.559	2.862
Solyc09g008100.4	TSL-kinase interacting protein 1	MYB_related	MYB-R-49	AT2G36960	TKI1	31.008	30.663	26.119	29.267	23.408	24.221	20.388	18.006	22.399	22.068	24.617	19.662
Solyc09g008250.4	blind-like1	MYB	MYB37	AT2G36890/AT5G23000	RAX2-MYB38-BIT1-ATMYB38/ATMYB37-RAX1-MYB37-	21.343	16.522	17.413	15.384	14.022	14.037	7.284	5.113	3.291	6.429	5.154	5.724	-0.214723	-1.60598	-1.15729	0.233969
Solyc09g008440.1	Zinc finger protein	C2H2		AT5G03510		2.892	2.784	3.563	2.889	1.244	1.411	3.331	4.705	3.178	2.105	2.991	1.821
Solyc09g008810.3	homeobox-leucine zipper protein ATHB-22	HB-HD-ZIP		AT5G03790	ATHB51-LMI1-HB51-	0.293	0.733	0.992	0.413	0.49	0.458	0.695	1.111	1.309	0.714	0.793	0.781
Solyc09g009100.4	Heat stress transcription factor A3	HSF	HSF19	AT5G03720	HSFA3-FGT3-AT-HSFA3-	34.413	36.048	33.613	39.548	36.261	35.283	28.331	25.935	26.849	28.947	35.357	27.616
Solyc09g009120.4	Polyadenylation and cleavage factor-like protein 4	C2H2		AT2G36480		61.833	62.608	56.316	59.997	45.157	48.251	42.936	37.013	38.591	44.399	53.378	44.268
Solyc09g009200.3	Growth-regulating factor 3	GRF	GRF11	AT2G36400	AtGRF3-GRF3	3.807	4.579	6.796	2.964	4.033	4.654	1.537	3.779	5.684	3.534	3.965	2.193
Solyc09g009250.3	Trihelix transcription factor GTL1	Trihelix	GT-26	AT5G03680	PTL	4.283	3.81	4.776	2.889	2.035	1.602	0.988	2.519	1.683	0.752	1.081	0.818	-0.85014	-1.09082	-1.13147	-0.890794
Solyc09g009490.4	ABSCISIC ACID-INSENSITIVE 5-like protein 4	bZIP	bZIP52	AT2G36270	DPBF1-AtABI5-GIA1-ABI5	1.757	2.161	0.992	2.702	1.809	1.716	1.83	0.519	0.86	1.241	1.009	0.595
Solyc09g009590.1	Zinc finger A20 and AN1 domain stress-associated protein	A20-like	A20-L7			18.231	16.632	17.009	12.307	13.23	13.579	18.229	17.191	17.65	14.699	13.732	16.02
Solyc09g009760.1	Basic-leucine zipper domain	bZIP	bZIP53	AT1G19490	bZIP62	1.318	0.659	1.139	0.75	1.432	1.068	1.025	1.815	0.71	1.09	0.577	1.041
Solyc09g010230.2	B3 domain-containing protein	B3	B3-64	AT2G36080/AT3G11580/AT5G06250	NGAL1-ABS2/SOD7-NGAL2/NGAL3-DPA4	14.168	10.441	9.147	18.048	11.383	13.999	13.8	6.298	6.207	7.519	7.389	4.274	0.501743	-0.152539	-1.01593	-0.361652
Solyc09g010670.4	Transcription factor DP	E2F/DP	DPA	AT5G02470	DPA	7.505	7.693	6.465	4.465	6.219	5.264	6.955	5.372	4.973	4.248	3.316	3.308
Solyc09g010680.3	Dof zinc finger protein DOF3.6	Dof	DOF-9	AT5G02460	PEAR2	22.844	21.724	26.633	24.089	27.667	23.725	28.844	30.529	27.597	25.301	26.058	23.676
Solyc09g010820.3	Myb-related protein 3R-1	MYB	MYB3R-3	AT3G09370/AT5G02320	MYB3R-3-AtMYB3R3/ATMYB3R5-MYB3R-5	14.754	12.456	14.327	16.097	15.303	13.884	13.543	9.966	14.322	12.293	12.254	11.708
Solyc09g010840.1	phantastica	MYB	MYB91	AT2G37630	ATMYB91-LL2-AS1-ATPHAN	52.132	57.443	63.406	55.495	87.185	71.29	60.469	73.359	102.684	73.873	62.136	78.166
Solyc09g010920.1	Transcription factor GRAS	GRAS	SCL9L1	AT2G37650		9.848	8.756	8.89	11.444	7.162	6.713	6.003	4.705	6.768	5.865	7.929	6.653
Solyc09g010960.3	WRKY transcription factor 49	WRKY	WRKY49	AT5G43290	WRKY49-ATWRKY49	1.391	1.026	1.69	1.388	1.018	1.259	2.599	1.927	0.785	2.03	2.018	2.565
Solyc09g011120.1	Zinc finger protein	C2H2		AT2G37740	ATZFP10-ZFP10	0.659	1.355	2.425	0.825	0.452	0.267	0	0.519	0.187	0.301	0.072	0.074	-1.40442	-2.43187	-1.61919	-0.591738
Solyc09g011170.3	Prf interactor 30137	bHLH	bHLH174			178.91	175.112	196.72	176.915	181.908	154.557	148.904	151.682	186.895	151.241	174.263	166.739
Solyc09g011380.3	BEL1-like homeodomain protein 9	HB-BELL	HB17	AT5G02030	PNY-VAN-LSN-BLR	26.432	24.985	26.229	33.357	34.791	31.85	25.037	21.155	24.343	23.346	22.923	21.781
Solyc09g011780.3	R2R3MYB transcription factor 1	MYB	MYB1	AT3G09230	SRM1-AtMYB1-MYB1-	3.478	2.748	3.123	3.677	3.166	3.128	2.416	3.038	2.58	1.767	2.919	3.085
Solyc09g014250.3	Transcription factor DIVARICATA	MYB		AT2G38090		27.347	27.842	30.087	24.089	27.177	27.311	24.744	20.192	29.803	24.737	25.734	27.505
Solyc09g014990.4	WRKY transcription factor 33	WRKY	WRKY33	AT2G38470	WRKY33-ATWRKY33	58.319	32.714	32.144	78.383	117.264	207.958	11.457	7.41	9.087	7.481	31.501	6.579	1.85363	-1.92723	-3.00108	0.779785
Solyc09g015770.3	WRKY transcription factor 81	WRKY	WRKY81	AT3G56400	ATWRKY70-WRKY70	109.755	71.437	81.921	55.045	86.921	110.349	20.571	22.341	30.214	6.053	44.079	20.331	0.0739255	-1.6328	-1.68531	0.021416
Solyc09g018460.1	GRAS5	GRAS	SCL22L1			2.709	1.136	1.469	1.013	1.055	1.411	0.878	0.222	0.411	0.677	0.793	0.335	-0.473193	-1.60622	-0.784131	0.3489
Solyc09g057710.4	NAC domain-containing protein	NAC	NAC074	AT4G28530	anac074-NAC074-KIRA1-	1.062	0.659	0.845	0.375	0.377	0.725	0.915	0.185	0.449	0.301	0.216	0.223
Solyc09g057870.4	bHLH transcription factor 057	bHLH	ybHLH115			31.338	26.78	34.532	18.498	23.144	21.36	18.338	28.38	25.278	14.06	17.336	18.584
Solyc09g057880.3	protein FAR1-RELATED SEQUENCE 7	FAR1	FRF2	AT3G07500	FRF2	8.64	7.034	8.449	7.542	8.858	8.887	8.053	6.928	8.638	7.97	7.821	7.136
Solyc09g059510.3	protein FAR1-RELATED SEQUENCE 5	FAR1	FRF4	AT2G43280	FRF4	5.967	6.374	6.906	6.229	5.616	5.989	7.54	6.447	7.965	5.94	7.064	6.542
Solyc09g059520.3	Ethylene-responsive transcription factor-like protein	ERF	ERF-98	AT4G13040	APD1	43.675	42.239	44.009	56.208	55.372	58.512	53.295	58.65	55.381	60.527	54.856	49.137
Solyc09g063010.4	Heat stress transcription factor A-8	HSF	HSF20	AT1G67970	HSFA8-ATHSFA8-AT-HSFA8-	28.665	28.904	24.65	33.432	37.203	40.241	27.416	22.934	22.137	22.256	22.238	19.811
Solyc09g064920.3	bHLH transcription factor 058	bHLH	ybHLH116			64.14	66.271	75.125	83.411	78.478	76.516	78.186	79.657	80.659	86.504	98.467	95.821
Solyc09g065100.3	transcription factor UNE12-like	bHLH	ybHLH117	AT5G64980		8.896	9.708	7.421	7.729	9.273	8.43	7.614	4.001	8.601	6.692	6.019	6.951
Solyc09g065350.1	bHLH transcription factor 150	bHLH	ybHLH118	AT4G09820	AtTT8-BHLH42-TT8-	1.647	2.564	4.335	0.338	0.829	0.343	1.794	3.149	1.234	1.053	1.009	0.297	-2.38813	-0.256765	0.81602	-1.31535
Solyc09g065630.3	ovate family protein 18	OFP	OFP18			1.355	1.062	1.91	0.976	1.998	1.03	1.647	2.408	2.655	1.391	1.694	2.75
Solyc09g065660.4	Tify domain-containing protein/CCT_2 domain-containing protein	TIFY	TIFY4b	AT4G14720	PPD2-TIFY4B	23.979	28.611	27.258	25.59	28.383	26.205	20.535	24.231	21.352	20.752	22.779	20.071
Solyc09g065670.3	Heat shock transcription factor	HSF	HSF21	AT3G22830	HSFA6B-AT-HSFA6B	0.952	1.099	2.167	1.013	1.282	3.204	6.808	4.668	11.854	46.542	36.006	27.728	0.511601	2.6655	4.48812	2.33422
Solyc09g065820.4	Protein indeterminate-domain 12	C2H2		AT4G02670	IDD12-AtIDD12	0.732	1.099	0.955	0.863	2.375	1.488	0.878	0.926	0.86	0.94	0.865	1.301
Solyc09g066010.3	bHLH transcription factor 059	bHLH	ybHLH119	AT4G02590	bHLH059-PFB1-UNE12-	35.365	35.315	37.654	31.143	47.494	38.525	36.055	33.197	41.545	31.842	28.906	27.245
Solyc09g066260.4	WRKY transcription factor 24	WRKY	WRKY24	AT2G30590	WRKY21	18.854	16.925	18.184	10.694	17.64	12.778	13.068	15.116	16.005	13.609	9.659	10.184
Solyc09g066270.3	LOB domain-containing protein	LBD		AT2G42430	ASL18-LBD16	2.197	3.627	3.637	0.413	1.395	0.648	0.842	1.186	0.673	0.639	0.36	0.409	-1.82761	-1.59549	-0.623459	-0.855583
Solyc09g066280.4	LOB domain-containing protein 20	LBD	LBD17	AT2G42440/AT3G58190	LBD17-ASL15/LBD29-ASL16	1.538	1.978	3.637	0.863	1.131	0.954	0.695	1.074	0.449	0.301	0.505	0.335	-1.15929	-1.47952	-1.19974	-0.879501
Solyc09g025310.4	Transcription factor bHLH155-like protein	bHLH	bHLH175	AT1G06150/AT2G31280	EMB1444-LHL1/LL2-CPUORF7-LHL2-	35.621	34.473	40.115	27.766	31.889	24.641	32.211	34.271	44.237	28.91	36.979	34.493
Solyc09g072830.4	Transcription repressor KAN1	G2-like	G2L-34	AT5G29000	PHL1	70.656	69.275	64.582	78.496	62.081	67.705	69.803	47.905	54.82	63.722	59.397	50.215
Solyc09g074560.3	Zinc finger protein CONSTANS-LIKE 15	CO-like		AT2G47890	BBX11	71.278	60.08	27.148	20.337	26.008	23.992	45.681	16.228	14.696	18.12	17.12	13.641	-1.03324	-0.840159	-0.35515	-0.548226
Solyc09g074640.3	Zinc finger transcription factor 54	C3H	C3H54	AT2G47850		58.282	53.303	32.217	28.141	36.487	31.85	39.788	33.938	28.98	31.166	29.086	32.931
Solyc09g074690.3	Homeobox protein LUMINIDEPENDENS	HB-BELL	HB12			6.7	6.558	7.2	7.504	3.543	3.357	2.892	2.668	2.954	4.135	5.839	4.943	-0.373504	-1.05463	0.215818	0.896945
Solyc09g074730.3	Homeobox protein LUMINIDEPENDENS	HB-BELL	HB24	AT4G02560	LD	28.519	25.204	23.474	27.203	21.41	20.14	27.563	17.228	18.099	19.925	24.436	19.848
Solyc09g074780.3	Protein indeterminate-domain 2	C2H2				4.832	3.37	2.461	2.964	3.053	2.594	0.952	0.704	0.486	1.466	0.721	0.632	-0.17274	-2.09871	-1.44085	0.485117
Solyc09g075420.3	ethylene response factor E.1	ERF	ERF-102	AT2G47520	ERF71-AtERF71-HRE2-	36.609	37.513	30.344	47.127	30.984	34.901	62.117	31.196	21.464	26.767	19.931	19.885
Solyc09g075610.3	GATA transcription factor 15	GATA	GATA16L			1.098	1.465	1.433	1.126	2.639	1.716	1.977	2.408	3.852	2.18	1.658	2.007	0.579089	1.25377	0.270284	-0.404401
Solyc09g082080.1	ovate family protein 19	OFP	OFP19	AT1G05420/AT2G32100	OFP12-ATOFP12/ATOFP16-OFP16	4.1	3.59	4.188	1.501	3.92	3.891	2.123	1.186	1.159	3.196	2.595	2.825	-0.22376	-1.2041	0.0614593	1.0418
Solyc09g082500.4	Tesmin/TSO1-like CXC domain-containing protein	Z-Others	CPP2	AT4G14770	SOL2-ATTCX2-TCX2-	43.236	47.954	56.61	40.711	52.356	50.845	40.191	53.389	57.213	43.308	51.396	64.785
Solyc09g082670.3	Heat shock transcription factor	HSF	HSF22	AT3G22830	HSFA6B-AT-HSFA6B	0.586	0.623	0.404	0.3	0.415	0.343	0.512	0.333	0.15	0.451	0.36	0.037
Solyc09g083220.3	bHLH transcription factor 060	bHLH	ybHLH121			111.036	120.307	116.82	131.627	144.29	131.137	112.373	143.976	107.209	106.805	107.513	119.943
Solyc09g083360.3	Transcription factor bHLH92	bHLH	ybHLH122	AT5G43650	BHLH92	0.696	0.403	1.212	2.702	2.488	4.615	0.622	0.445	2.019	0.977	0.649	0.855	2.21371	0.615388	-1.816	-0.217675
Solyc09g089550.4	Zinc-finger homeodomain protein 1	ZF-HD	ZFHD24			13.692	14.177	12.858	12.27	12.778	14.113	14.202	6.965	11.256	10.94	11.858	11.039
Solyc09g089870.3	bHLH transcription factor 061	bHLH	ybHLH123	AT4G14410	bHLH104	37.598	36.671	40.483	38.122	47.154	42.683	45.169	51.944	49.472	46.053	46.458	50.587
Solyc09g089930.3	ethylene responsive factor E.2	ERF	ERF-105	AT3G23240	ERF1B-AtERF-ERF1-	7.908	5.788	4.812	11.782	6.446	3.967	2.452	1.778	1.758	1.429	2.199	1.45	0.397475	-1.41412	-1.96162	-0.150023
Solyc09g090130.3	R2R3MYB transcription factor 15	MYB	MYB13	AT3G23250	MYB15-ATY19-ATMYB15-	14.314	8.133	15.539	27.466	31.248	45.543	6.332	8.447	15.257	3.797	8.47	10.036	1.58778	-0.129183	-2.05815	-0.341189
Solyc09g090830.4	BolA protein	GRAS	SCR			11.276	9.928	10.066	7.542	9.951	10.604	9.627	11.263	9.722	8.534	7.893	7.991
Solyc09g091250.4	GATA transcription factor	GATA	GATA1	AT3G24050	GATA1	50.228	51.508	55.324	49.004	50.66	51.15	55.967	53.796	55.493	53.271	51.035	48.951
Solyc09g091760.3	bHLH transcription factor 151	bHLH	ybHLH124			1.574	0.916	1.065	2.101	2.299	2.975	3.624	2.593	2.206	2.256	1.766	1.45	1.18724	1.45605	-0.263362	-0.532164
Solyc09g091880.4	Myb family transcription factor APL	G2-like	G2L-35	AT3G24120	PHL2	7.175	7.107	5.804	5.628	6.483	8.277	4.978	5.298	5.011	6.241	6.704	4.274
Solyc09g091950.1	Ethylene-responsive transcription factor	ERF	ERF-106	AT4G13620		1.171	2.015	6.98	1.126	0.264	0.534	0.586	3.409	1.87	0.526	0.18	0.186	-2.28315	-0.583651	-0.945077	-2.64457
Solyc09g097870.4	bHLH transcription factor 062	bHLH	ybHLH125	AT3G07340	CIB3	51.363	54.622	82.802	65.25	73.314	67.514	114.204	106.296	158.775	92.369	103.477	99.463	0.250363	1.21086	0.689363	-0.271132
Solyc09g098110.4	bHLH transcription factor 092	bHLH	ybHLH126	AT1G05805	AKS2	16.218	15.02	16.605	23.864	16.811	21.131	9.151	10.003	8.937	10.263	8.398	7.136	0.502695	-0.555414	-1.09422	-0.0361129
Solyc10g005330.3	NAC domain-containing protein	NAC	NAC075	AT2G46770	NST1-ANAC043	3.405	2.967	3.196	2.589	3.505	3.395	2.709	3.112	2.431	1.353	2.343	3.197
Solyc10g005460.3	Late elongated hypocotyl	MYB_related	MYB-R-50	AT1G01060	LHY1-LHY	867.275	953.077	1058.51	1290.71	1380.29	1382.24	1189.73	1060.81	1159.78	1248.62	1326.74	1266.38
Solyc10g005900.3	Homeobox-leucine zipper protein MERISTEM L1	HB-HD-ZIP	HDZIV7	AT1G05230/AT4G04890/AT4G21750	HDG2/PDF2/ATML1	54.914	55.867	59.475	66.489	47.984	53.744	40.044	43.422	41.844	54.211	67.074	51.033
Solyc10g006130.1	MYB transcription factor	MYB	MYB49			2.014	1.722	3.857	3.077	2.262	1.869	0.366	1.186	0.486	0.752	1.081	0.929	0.0472809	-1.68234	-1.21506	0.514563
Solyc10g006510.3	BSD domain	Z-Others	Others-BSD	AT1G55750		29.91	30.809	25.642	24.127	26.31	23.001	22.109	17.006	22.212	20.188	23.968	18.882
Solyc10g006640.3	EAR motif SlERF36	ERF	ERF-107	AT1G50640	ERF3-ATERF3	81.895	59.311	59.034	65.588	68.074	94.214	30.637	49.536	43.601	26.729	41.448	62.741
Solyc10g007130.4	bHLH transcription factor152	bHLH	ybHLH127			16.181	17.878	17.743	14.033	15.869	16.402	11.457	14.487	14.845	11.128	10.741	10.073
Solyc10g008700.3	bHLH transcription factor153	bHLH	ybHLH128	AT3G20640	PFA6	2.123	1.539	2.02	1.201	0.942	1.602	1.245	2.223	2.131	2.03	2.595	1.71
Solyc10g008780.1	protein SAWADEE HOMEODOMAIN HOMOLOG 2-like	HB-BELL	HB13	AT3G18380	DTF2-SHH2	43.236	44.73	41.511	43.75	41.877	43.674	45.572	46.461	43.601	37.444	43.971	46.461
Solyc10g008880.3	R2R3MYB transcription factor 49	MYB	MYB102			0.329	0.623	1.249	0.15	0.038	0.191	0.073	0.148	0.785	0.038	0.288	0.074
Solyc10g009080.4	TCP transcription factor 30	TCP	TCP31			0.988	1.465	3.012	1.726	1.093	0.915	1.611	1.778	2.954	1.015	2.235	2.304
Solyc10g009110.1	Zinc finger transcription factor 56	Z-Others	Others-VOZ	AT1G28520	VOZ1-ATVOZ1	26.139	27.512	27.589	27.654	30.682	30.438	26.318	29.936	27.522	27.256	29.627	27.431
Solyc10g009280.4	Squamosa promoter binding protein 3	SBP	SPL12	AT1G53160/AT2G33810	SPL4-FTM6/SPL3	1.647	1.172	1.653	1.351	3.317	2.327	1.684	2.853	2.73	1.541	1.225	1.673
Solyc10g009290.1	ethylene response factor F.5	ERF	ERF-108	AT3G15210	RAP2.5-ATERF4-ERF4-ATERF-4	27.933	17.987	13.886	19.511	24.086	41.195	8.126	9.077	8.227	5.038	5.911	8.177	0.645866	-1.01341	-1.98069	-0.321415
Solyc10g009360.4	GRF1-interacting factor 2	Z-Others	SSXT	AT4G00850	GIF3	27.64	25.791	27.001	24.689	32.492	27.73	22.292	25.268	26.961	23.76	24.761	28.694
Solyc10g009550.3	bHLH transcription factor155	bHLH	ybHLH133	AT4G00870	bHLH014-bHLH14	6.553	6.631	8.229	6.829	9.159	7.476	4.795	5.335	5.946	5.526	8.145	6.319
Solyc10g011910.4	Dof zinc finger protein	Dof	DOF-21	AT2G46590	DAG2	4.21	2.674	4.445	2.814	4.561	3.357	3.404	2.334	5.16	3.421	1.622	3.42
Solyc10g018780.3	WRKY transcription factor 42	WRKY	WRKY42			17.353	14.471	16.421	16.322	19.789	35.054	9.993	8.818	17.912	7.857	17.012	11.076
Solyc10g038000.3	WRKY transcription factor 25	WRKY	WRKY25	AT4G01250	AtWRKY22-WRKY22	3.917	3.92	3.049	5.178	5.315	5.188	2.818	2.519	2.094	2.556	2.595	2.49
Solyc10g044680.2	Squamosa promoter binding protein 8a	SBP	SPL13	AT1G02065	SPL8	2.014	2.235	4.078	4.015	3.958	2.594	2.928	3.964	9.61	4.962	3.604	4.906	0.463823	1.19017	0.526443	-0.199903
Solyc10g047040.3	Zinc finger transcription factor 57	C3H	C3H57	AT3G08505		30.532	30.15	21.821	27.654	30.381	25.442	31.333	23.712	22.212	25.451	23.752	26.39
Solyc10g047640.3	R2R3MYB transcription factor 55	MYB	MYB61	AT1G09540	ATMYB61-MYB61	0.037	0.22	0.184	0.45	0.226	0.267	0.805	0.445	1.458	0.338	0.649	1.301	1.23015	2.82241	1.45026	-0.142011
Solyc10g049815.1	Zinc finger transcription factor 58	C3H	C3H58			3.295	3.26	3.527	1.013	1.734	1.335	1.684	3.038	1.496	1.203	1.334	1.338	-1.17759	-0.478435	0.0978922	-0.601258
Solyc10g049870.1	GATA transcription factor 28	GATA	GATA24/28	AT1G51600/AT3G21175	ZML2-TIFY2A-GATA28/TIFY2B-GATA24-ZML1-	13.655	12.053	11.535	10.994	13.758	14.342	12.116	10.374	13.051	13.008	10.452	11.634
Solyc10g054010.1	B3 domain-containing protein	B3	B3-65			0.439	0.33	0.294	0.45	0.452	0.61	0.695	0.963	1.533	0.752	0.649	0.706	0.643199	1.80069	0.64694	-0.510546
Solyc10g055410.2	Zinc finger protein	C2H2				2.856	2.235	4.482	3.002	2.676	3.013	4.502	4.001	4.412	2.782	2.667	2.713
Solyc10g055760.2	BZIP transcription factor	bZIP	bZIP55			3.954	4.396	3.233	5.816	5.239	5.607	5.198	5.409	6.394	5.789	6.091	5.501
Solyc10g074680.2	R2R3MYB transcription factor 32	MYB	MYB4	AT4G34990/AT4G38620	AtMYB32-MYB32/MYB4-ATMYB4	27.86	28.575	34.679	28.329	29.175	22.161	29.173	27.306	23.521	21.579	23.175	20.889
Solyc10g075030.3	NAC domain-containing protein 2	NAC	NAC078	AT2G17040	NAC036-anac036	19.183	12.675	13.556	15.572	37.543	70.108	6.625	7.151	11.069	2.895	10.993	9.59	1.57899	-0.655695	-2.23168	0.00300301
Solyc10g076180.1	Protein SCARECROW	GRAS	SCL	AT3G54220	SGR1-SCR	26.725	29.344	32.07	19.361	19.977	12.473	16.984	22.823	24.306	17.97	22.67	21.335
Solyc10g076370.3	B3 domain-containing protein	B3	B3-67	AT4G32010	HSI2-L1-HSL1-VAL2-	67.142	61.509	60.136	68.29	57.595	54.469	33.383	37.42	34.664	35.489	43.647	37.578
Solyc10g076380.2	ovate family protein 20	OFP	OFP20			65.128	61.839	64.875	36.959	39.239	38.105	50.184	42.83	30.177	49.173	45.016	35.236
Solyc10g076460.2	Dehydration-responsive element-binding protein 2A	ERF	ERF-110			17.133	13.445	5.29	1.463	1.809	1.564	15.849	1.815	1.384	3.045	7.497	1.189	-2.75055	-0.714725	1.43301	-0.602808
Solyc10g076690.2	Dehydration responsive element binding transcription factor	ERF	ERF-111			1.318	0.659	0.257	0.113	0.151	0.038	7.028	0.037	0.15	1.241	0.613	0.037
Solyc10g076820.2	Homeodomain-like superfamily protein	G2-like	G2L-36	AT2G38300		4.503	3.48	7.053	3.002	1.018	1.106	0.878	4.001	1.944	1.391	0.433	0.818
Solyc10g076920.3	PHD finger protein ALFIN-LIKE 1	Alfin-like	Alfin-L1d	AT3G11200/AT5G05610	AL2/AL1	17.939	17.072	15.796	14.258	19.751	17.47	18.668	18.599	17.538	12.857	11.569	12.229
Solyc10g077110.1	Transcription factor DIVARICATA	MYB				2.014	1.649	2.278	1.238	1.734	1.602	0.549	1.334	1.159	1.128	0.649	0.26
Solyc10g078310.2	ABSCISIC ACID-INSENSITIVE 5-like protein 2	bZIP	bZIP56			4.796	3.847	3.674	3.339	3.091	3.357	2.489	2.038	2.281	2.331	3.064	3.048
Solyc10g078380.2	transcription factor IIIA	C2H2		AT1G72050	TFIIIA	50.777	48.943	48.271	52.906	59.254	62.822	45.279	35.605	51.305	36.579	38.601	44.825
Solyc10g078430.2	Two-component response regulator ARR1	G2-like	G2L-37	AT3G10760		23.613	22.823	21.784	21.05	24.991	23.878	25.293	25.935	24.493	25.075	20.616	21.818
Solyc10g078610.1	bHLH transcription factor 064	bHLH	ybHLH137	AT2G41130	STC8-bHLH106	1.501	1.062	1.029	0.825	1.432	1.449	0.805	0.667	0.561	0.414	0.685	1.041
Solyc10g078670.3	Transcription factor-like protein DPB	E2F/DP	DPB	AT5G03415	DPB-ATDPB	14.571	13.958	12.711	11.369	12.25	13.388	13.983	11.152	9.498	10.752	9.551	11.336
Solyc10g078700.3	Ethylene-responsive transcription factor CRF3	ERF	ERF-112			0.622	0.403	0.404	0.525	0.377	0.572	0.22	0.593	0.337	0.075	0.18	0.223
Solyc10g078720.2	Transcription factor	bZIP	bZIP58	AT5G06839	bZIP65-TGA10	0.439	0.403	1.8	1.013	0.113	0.191	0.622	0.222	0.636	0.414	0.252	0.52
Solyc10g078750.2	Squamosa promoter binding protein 15	SBP	SPL14	AT2G42200	SPL9-AtSPL9	2.892	3.517	4.445	3.152	5.164	3.28	4.063	5.669	7.666	4.211	4.469	6.17
Solyc10g079050.2	Myb family transcription factor APL	G2-like	G2L-38	AT5G06800		4.576	4.909	7.274	6.679	5.918	5.722	10.212	5.298	5.273	4.887	3.424	3.68
Solyc10g079070.2	Zinc finger transcription factor 59	C3H	C3H59	AT3G12130/AT5G06770	KHZ1/KHZ2	20.574	20.845	17.009	19.474	22.691	22.123	19.766	19.933	19.146	20.564	14.525	16.726
Solyc10g079080.2	BHLH transcription factor o95	bHLH	ybHLH138	AT2G42280	FBH4-AKS3	8.567	7.95	11.388	7.992	7.275	7.4	6.698	7.669	8.114	5.902	4.613	4.981
Solyc10g079120.3	bHLH transcription factor 065	bHLH	ybHLH139	AT2G42300	bHLH48	58.612	62.645	60.798	57.071	59.292	58.283	49.781	47.72	57.288	56.429	63.001	57.686
Solyc10g079150.3	Zinc finger A20 and AN1 domain-containing stress-associated protein 8	A20-like	A20-L8			83.726	77.079	55.361	47.052	46.363	46.077	74.855	44.608	39.787	42.519	33.051	37.206
Solyc10g079190.3	Zinc finger transcription factor 60	C3H	C3H60			104.666	97.484	98.783	82.21	66.943	62.822	57.358	77.545	54.072	64.361	82.032	77.497
Solyc10g080200.2	Nuclear transcription factor Y subunit A-7	NF-Y	NF-YA7B			8.347	4.579	3.563	0.713	1.922	0.61	3.77	6.187	2.73	0.376	1.982	3.457	-2.21866	-0.149257	1.02778	-1.04162
Solyc10g080260.3	Zinc finger transcription factor 61	C3H	C3H61	AT1G07360/AT2G29580	MAC5A/MAC5B	78.454	77.921	72.443	78.196	83.981	81.36	85.323	77.434	77.667	77.181	80.878	87.049
Solyc10g080300.1	Zinc finger AN1 and C2H2 domain-containing stress-associated protein 16	C2H2		AT2G41835/AT3G57480	SAP13	4.906	5.385	4.335	4.728	4.938	4.196	4.136	3.594	4.487	3.872	2.703	4.274
Solyc10g080410.3	Zinc finger transcription factor 62	C3H	C3H62			17.975	15.973	21.233	20.412	16.284	17.279	8.126	9.929	10.769	8.985	11.461	11.597
Solyc10g080460.2	Telomere repeat-binding factor 3	MYB_related	MYB-R-53			11.239	11.21	9.845	10.956	14.625	16.325	18.082	11.411	18.398	12.481	12.903	14.942
Solyc10g080480.2	Transcription factor HBP-1b	bZIP	bZIP59	AT5G06839	bZIP65-TGA10	1.355	1.685	4.776	1.688	1.206	1.526	1.245	1.815	1.197	1.053	0.649	0.595
Solyc10g080540.2	Myb family transcription factor APL	G2-like	G2L-39			2.123	0.952	1.543	1.276	0.905	0.687	0.586	1.297	1.084	0.489	0.685	0.743
Solyc10g080600.3	Zinc finger transcription factor 63	C3H	C3H63	AT3G12130	KHZ1	28.665	28.795	24.135	24.464	29.552	25.594	25.44	24.601	32.832	23.835	22.274	28.323
Solyc10g080770.3	Homeobox-leucine zipper protein HOX27	HB-HD-ZIP		AT5G06710	HAT14	4.613	4.103	5.731	2.064	4.146	3.204	5.93	5.928	6.619	3.496	3.28	4.943
Solyc10g080920.2	Zinc finger protein 6	C2H2		AT3G58070	GIS	6.956	6.448	6.355	11.106	11.496	11.672	11.311	9.966	11.966	8.233	8.902	11.411
Solyc10g080960.1	NPR1-interactor protein 1	bZIP	bZIP60			65.091	59.824	50.475	76.432	70.336	63.204	62.592	36.087	40.61	40	39.358	36.611
Solyc10g081320.1	Protein RADIALIS-like 2	MYB_related	MYB-R-54			2.38	1.832	5.29	2.702	3.732	2.441	8.821	10.782	14.995	7.556	5.839	5.055	0.0175728	2.06691	1.22985	-0.819487
Solyc10g081350.2	Two-component response regulator ARR1	G2-like	G2L-40	AT3G10760		9.665	8.279	8.78	7.842	7.426	9.917	6.149	5.632	6.02	4.211	3.388	4.758
Solyc10g081490.2	R2R3MYB transcription factor 69	MYB	MYB56			3.295	2.931	3.821	1.613	1.319	1.983	1.135	2.556	1.384	1.767	0.721	1.004
Solyc10g082050.1	ABSCISIC ACID-INSENSITIVE 5-like protein 2	bZIP	bZIP61	AT3G56850	DPBF3-AREB3	16.914	18.574	22.482	19.849	25.33	21.437	29.393	28.195	27.559	26.729	23.535	25.721
Solyc10g083210.2	R2R3MYB transcription factor 60	MYB	MYB60	AT1G08810	AtMYB60-MYB60	3.881	3.847	7.017	4.39	4.9	5.073	4.173	6.373	5.983	6.391	8.037	5.612
Solyc10g083340.3	ovate family protein 21	OFP	OFP21	AT2G36026/AT3G52525	ATOFP6-OFP6	0.805	0.696	1.249	1.163	1.168	1.068	0.659	1.408	0.86	1.015	1.334	1.375
Solyc10g083380.2	B3 domain-containing protein	B3	B3-68	AT2G36080	NGAL1-ABS2	28.812	28.062	29.719	23.264	19.563	15.486	29.027	33.53	27.896	23.534	27.86	22.115
Solyc10g083460.1	Myb family transcription factor APL	G2-like	G2L-41	AT3G04030	MYR2	8.603	9.928	10.433	11.857	9.612	12.244	12.738	11.226	13.985	11.466	13.804	11.931
Solyc10g083510.2	Basic-leucine zipper	bZIP	bZIP62			15.925	16.888	18.147	41.049	51.602	39.784	28.221	26.75	27.597	18.985	18.706	24.866	1.50459	0.906493	-0.907006	-0.308911
Solyc10g084180.2	Zinc finger A20 and AN1 domain-containing stress-associated protein	A20-like	A20-L9	AT2G36320		94.342	80.669	85.962	77.895	84.245	82.924	102.088	129.6	84.174	96.091	83.509	94.26
Solyc10g084220.3	Growth-regulating factor 3	GRF	GRF12			4.796	7.363	9.698	4.428	7.991	3.967	5.015	10.078	13.237	6.617	6.307	8.586
Solyc10g084340.2	Protein indeterminate-domain 2	C2H2		AT5G03150	JKD	30.276	34.619	31.923	39.548	37.429	34.52	25.074	25.305	35.599	21.767	25.842	24.717
Solyc10g084370.3	Protein FAR1-RELATED SEQUENCE 7	FAR1	FRS12	AT3G06250/AT5G18960	FRS7/FRS12	22.844	20.918	20.131	23.451	13.833	14.495	14.641	9.67	11.293	15.978	19.499	12.34
Solyc10g084380.1	AP2-like ethylene-responsive transcription factor	AP2-EREBP	RAP2-7Lc			9.848	6.264	7.494	3.377	5.013	4.425	3.917	4.891	3.627	2.857	2.991	4.2
Solyc10g085180.2	Homeodomain-like superfamily protein	MYB_related	MYB-R-55	AT3G09600	LCL5-RVE8	234.153	241.64	244.954	272.296	259.858	262.961	212.265	199.328	201.329	188.911	220.974	200.823
Solyc10g085560.3	WRKY transcription factor 44	WRKY	WRKY44			13.912	18.61	29.756	23.151	48.134	37.304	36.238	38.902	58.222	43.609	41.881	51.256	0.919689	1.30175	0.50932	0.127259
Solyc10g085620.2	PHD finger protein ALFIN-LIKE 1	Alfin-like	Alfin-L1e			10.324	9.012	9.331	7.654	8.33	10.032	10.139	7.484	7.853	6.203	6.704	5.687
Solyc10g085800.2	Histone deacetylase HDT1	C2H2				39.099	39.492	32.438	28.554	36.676	33.147	35.432	30.64	33.393	28.835	28.257	31.185
Solyc10g086065.1	Myb family transcription factor APL	G2-like	G2L-42	AT3G04030/AT5G18240	MYR2/ATMYR1-MYR1	7.395	8.169	8.523	9.08	7.991	7.629	8.748	7.225	8.189	9.135	9.695	7.954
Solyc10g086250.2	PLATZ transcription factor family protein	PLATZ	PLATZ17			5.967	6.155	5.657	2.514	3.43	3.738	4.283	5.298	4.525	2.97	4.541	3.42
Solyc10g086270.2	DNA-binding protein S1FA	Z-Others	Others-S1Fa-like			4.54	5.971	6.061	4.127	6.408	4.692	4.758	5.298	5.759	4.361	4.181	5.129
Solyc10g086370.1	R2R3MYB transcription factor 75	MYB	MYB90	AT1G56650/AT1G66370/AT1G66380/AT1G66390	SIAA1-AtPAP1-MYB75-ATMYB75/MYB113-AtMYB113/AtMYB114-MYB114/ATMYB90-MYB90-PAP2	10.617	13.188	12.453	4.353	7.086	6.484	6.04	8.04	5.422	6.203	5.154	4.089
Solyc10g086380.1	R2R3MYB transcription factor 28	MYB	MYB113	AT1G56650/AT1G66370/AT1G66380/AT1G66390	MYB113-AtMYB113/AtMYB114-MYB114/ATMYB90-MYB90-PAP2-	0.805	0.952	1.469	0.413	0.452	0.534	1.025	1.815	1.271	0.564	0.577	1.115
Solyc10g086440.2	Transcription factor GRAS	GRAS	GAIL1			0.293	0.44	0.331	0.75	0.302	0.801	0.329	0.296	0.374	0.376	1.045	0.112
Solyc10g086530.1	Transcription factor GRAS	GRAS	GAIL2			2.929	2.198	2.425	1.238	1.018	1.983	1.464	1.593	0.748	1.842	1.442	0.632
Solyc10g086640.3	Dof zinc finger protein DOF3.6	Dof	DOF-8	AT2G37590	ATDOF2.4-DOF2.4-PEAR1-	5.565	7.034	8.449	6.716	8.519	4.615	4.942	7.077	7.554	5.827	7.389	6.356
Solyc10g005010.4	Transcription factor GRAS	GRAS	SCL9	AT2G37650		2.526	2.601	3.416	1.839	1.508	1.144	2.672	1.667	4.338	1.391	2.271	1.896
Solyc10g005080.3	BEL1-like homeodomain protein 9	HB-BELL	HB9			1.721	1.319	1.286	0.6	0.829	1.297	0.659	0.593	1.571	0.865	0.973	0.929
Solyc11g005380.2	Trihelix transcription factor GTL1	Trihelix	GT-30			25.956	19.783	14.915	31.106	23.219	30.896	33.309	17.154	22.623	22.293	20.976	17.655
Solyc11g005920.3	NAC domain-containing protein 16	NAC	NAC081	AT5G09330	NAC082-VNI1-ANAC082-	123.373	115.215	84.051	90.878	89.597	92.383	85.14	64.282	53.137	58.948	59.181	62.072
Solyc11g006230.3	GRF1-interacting factor 1	Z-Others	SSXT			5.235	7.034	10.653	12.457	22.88	11.443	6.698	11.819	20.903	12.406	9.227	12.377	1.144	0.989083	-0.278418	-0.123501
Solyc11g150100.1	Basic-leucine zipper	bZIP	bZIP63	AT5G04840		3.807	5.532	3.894	5.703	5.692	7.095	3.807	2.779	6.357	4.737	3.712	3.085
Solyc11g006490.2	ovate family protein 29	OFP	OFP29	AT5G04820	OFP13-ATOFP13	3.075	4.176	3.857	2.326	3.129	2.098	3.514	2.593	2.543	1.767	1.838	2.304
Solyc11g006670.1	Transcription factor DIVARICATA	MYB		AT5G04760	DIV2	22.917	22.054	17.707	34.07	24.689	26.586	52.05	27.417	20.604	18.797	13.408	15.202
Solyc11g006720.2	NAC domain-containing protein 16	NAC	NAC082	AT3G10500	ANAC053-NAC053-NTL4-AIF	105.655	96.934	51.136	48.891	44.893	44.018	80.675	33.419	33.692	38.233	30.492	26.836
Solyc11g008000.2	NAC domain-containing protein	NAC	NAC083	AT3G10490	ANAC052-ANAC051-SGS1-NAC052	80.467	70.448	55.985	53.994	52.997	53.134	50.477	45.201	43.938	44.136	42.277	34.641
Solyc11g008010.2	AP2-like ethylene-responsive transcription factor BBM	AP2-EREBP	BBM	AT5G17430	PLT4-BBM	2.819	3.077	3.527	1.276	1.244	0.496	1.025	1.741	1.458	0.301	0.721	0.818	-1.51904	-0.942657	-0.538338	-1.11472
Solyc11g008560.2	LOB domain-containing protein 6	LBD	AS2	AT1G65620	AS2	1.977	1.539	1.69	1.801	1.772	1.602	1.281	2.705	3.029	1.805	3.388	2.304
Solyc11g008830.2	Zinc finger transcription factor 65	C3H	C3H65	AT3G02830	ZFN1-PNT1	132.196	136.866	135.371	158.305	163.024	167.641	149.673	178.617	146.846	156.166	161.504	166.962
Solyc11g008900.2	Homeobox-leucine zipper protein HOX4	HB-HD-ZIP		AT2G22430/AT5G65310	HB6-ATHB6/HB5-ATHB-5-ATHB5-	305.871	285.894	237.607	223.03	273.729	272.649	191.84	196.476	223.766	214.738	190.158	202.161
Solyc11g010270.2	bHLH transcription factor 069	bHLH	ybHLH143			3.807	2.125	2.682	1.351	1.432	1.64	0.622	2.297	2.505	1.241	1.694	2.119
Solyc11g010340.2	jointless	MADS		AT2G22540	AGL22-FAQ1-SVP-	14.095	13.628	18.294	17.71	24.048	23.84	27.014	28.491	39.862	26.805	21.841	24.048	0.638138	1.25973	0.320437	-0.301159
Solyc11g010570.2	AP2-like ethylene-responsive transcription factor	AP2-EREBP	PLT3	AT5G10510	AIL6-PLT3	21.05	24.435	28.029	10.881	18.357	9.421	11.347	17.821	17.65	9.211	9.083	12.526
Solyc11g010710.2	Dof zinc finger protein	Dof	DOF-11	AT5G65590	SCAP1	0.915	1.026	1.359	1.914	2.111	1.907	1.171	1.074	1.72	1.316	1.73	0.892
Solyc11g010940.2	Pto-responsive gene 1	TIFY	TIFY7			30.422	21.578	17.449	27.128	18.432	21.017	12.775	29.269	21.09	11.993	17.805	12.229
Solyc11g011030.2	R2R3MYB transcription factor 43	MYB	MYB20	AT1G66230/AT5G16600	MYB20-AtMYB20/AtMYB43-MYB43	8.493	6.594	5.804	7.354	7.991	7.476	3.331	3.742	2.692	3.797	5.19	3.382
Solyc11g011050.2	GAI	GRAS	SGAI	AT1G14920/AT2G01570/AT3G03450	RGA2-GAI/RGA-RGA1-RGA24/RGL2	131.428	151.336	173.907	174.627	163.137	147.653	144.951	177.061	187.643	163.535	205.872	183.428
Solyc11g011260.1	Ethylene-responsive transcription factor	ERF	ERF-116			0.842	0.916	0.845	0.188	0.415	0.725	0.366	0.741	0.748	0.263	0.072	0.186
Solyc11g011740.1	Ethylene-responsive transcription factor 1B	ERF	ERF-117			1.171	0.733	1.286	0.338	0.113	0.267	0.037	0.37	0.037	0.075	0	0	-2.01681	-2.61246	-3.10882	-2.51317
Solyc11g011750.1	Homeodomain-like superfamily protein	G2-like	G2L-43	AT5G16560	KAN-KAN1	8.164	7.4	7.457	6.829	7.162	6.217	5.125	6.41	5.572	6.278	5.623	5.873
Solyc11g011770.3	Zinc finger protein 1	C2H2				3.661	2.784	5.253	1.726	2.488	1.983	1.72	2.223	2.057	1.579	1.009	1.858
Solyc11g011890.2	GRAS1	GRAS	SCL13			23.174	15.533	12.821	21.95	15.228	18.919	9.078	8.521	10.096	10.188	10.849	10.036
Solyc11g012510.3	Trihelix transcription factor	Trihelix	GT-31	AT5G47660		9.592	9.525	9.588	7.317	9.763	7.476	9.7	7.373	9.311	6.466	6.632	6.207
Solyc11g012720.2	Ethylene-responsive transcription factor	ERF	ERF-118	AT1G21910/AT1G44830	DREB26/EPI1-ERF014-AtERF014-	3.148	2.308	1.359	1.463	1.395	1.411	5.454	2.668	4.674	1.729	1.766	1.487	-0.536934	1.11993	0.391382	-1.26548
Solyc11g012980.1	Nodulation-signaling pathway 2 protein	GRAS	SCL22L3	AT4G08250		5.455	6.301	5.51	4.052	3.656	3.09	5.161	5.224	4.674	3.91	5.19	4.981
Solyc11g013150.1	Auxin Response Factor 17	ARF	ARF17Lb			1.684	1.465	1.065	1.801	0.678	1.297	1.171	1.149	1.795	1.617	1.55	1.152
Solyc11g013480.3	Zinc finger protein	C2H2		AT1G34370	AtSTOP1-STOP1	57.953	58.835	65.39	59.322	58.538	55.575	60.835	58.131	62.859	51.278	52.765	50.141
Solyc11g017140.3	NAC domain-containing protein	NAC	NAC084	AT1G01720	ATAF1-ANAC2-ANAC002-	92.695	76.236	81.443	74.706	88.692	102.987	109.592	83.473	72.694	72.857	74.895	78.5
Solyc11g017470.2	NAC domain	NAC	NAC085			1.135	0.769	0.514	0.413	0.49	0.267	0.439	0.667	0.823	0.301	0.757	0.26
Solyc11g018660.2	TCP transcription factor 12	TCP	TCP34	AT1G72010	TCP22-AtTCP22	240.633	210.134	192.826	237.888	263.024	230.692	236.973	254.384	148.791	222.332	174.371	175.474
Solyc11g020670.1	MYB transcription factor	G2-like	G2L-44			27.567	28.538	25.789	31.481	30.117	27.349	25.732	21.637	25.316	21.805	21.661	20.294
Solyc11g022470.2	Tomato AGAMOUS 12	MADS		AT1G71692	XAL1-AGL12	7.761	7.29	7.457	7.092	7.275	6.675	8.529	8.892	9.573	6.128	5.262	5.798
Solyc11g032100.2	MYB transcription factor	MYB_related	MYB-R-58			0.842	0.806	0.184	0.338	0.302	0.305	0.366	0.852	0.561	0.376	0.324	0.186
Solyc11g045530.3	Telomere repeat-binding factor 1	MYB_related	MYB-R-59	AT1G49950	ATTRB1-TRB1	17.975	16.229	14.4	14.221	15.454	13.198	15.886	12.93	14.172	12.406	11.606	11.894
Solyc11g045350.2	ABSCISIC ACID-INSENSITIVE 5-like protein 5	bZIP	bZIP65			40.563	33.923	33.43	29.154	28.647	31.659	24.268	24.379	21.95	18.12	21.012	23.416
Solyc11g045310.3	Single-stranded DNA-binding protein	Z-Others	Others-Whirly	AT1G71260	WHY2-ATWHY2	28.738	30.077	24.503	19.999	23.445	20.292	27.892	24.749	20.641	22.556	18.165	20.183
Solyc11g044750.3	Transcription factor, MADS-box	MADS		AT2G03060	AGL30	20.318	19.343	17.633	17.41	20.392	18.576	17.497	13.523	13.2	14.173	14.777	13.975
Solyc11g044560.3	Plant regulator RWP-RK family protein	RWP-RK	NLP10	AT2G43500/AT3G59580	NLP8/NLP9	41.881	40.701	39.711	40.261	25.971	24.946	29.649	22.563	25.503	31.203	37.051	28.583
Solyc11g044320.2	LOB domain-containing protein	LBD				4.064	4.836	3.527	0.488	2.337	1.03	2.965	4.557	4.151	2.406	0.973	1.375	-1.56732	0.128671	0.487494	-1.20849
Solyc11g039750.3	bHLH transcription factor 096	bHLH	ybHLH144			22.149	21.211	16.898	14.446	17.829	14.99	19.071	16.006	17.463	12.218	16.651	17.395
Solyc11g056650.2	AP2-like ethylene-responsive transcription factor PLT1	AP2-EREBP	PLT2	AT1G51190	PLT2	2.453	2.931	4.188	1.426	0.565	0.381	1.318	1.927	2.281	0.113	0.541	0.372	-1.88476	-0.583697	-1.04423	-2.34529
Solyc11g061750.2	Zinc finger A20 and AN1 domain stress-associated protein	A20-like	A20-L10	AT1G51200		30.166	35.572	34.421	33.657	38.937	36.847	39.312	39.273	36.646	38.459	34.168	36.277
Solyc11g061770.2	Protein LATERAL ROOT PRIMORDIUM 1	SRS	SRS6	AT5G12330	LRP1	29.031	26.047	26.046	15.309	20.467	14.952	11.786	16.191	13.798	9.737	9.839	10.705
Solyc11g064800.3	BZIP transcription factor	bZIP	bZIP66	AT3G12250/AT5G06960/AT5G06950	BZIP45-TGA6/AtTGA2-AHBP-1B-TGA2/OBF5-TGA5	40.929	38.026	35.266	34.933	31.926	32.994	32.907	22.675	25.091	25.188	26.166	29.921
Solyc11g064950.3	Homeobox domain-containing protein	HB-BELL	HB14	AT4G03250		28.958	33.85	28.433	31.706	31.059	30.019	33.419	23.564	29.915	30.677	30.888	25.089
Solyc11g065110.2	Zinc finger transcription factor 67	C3H	C3H67	AT5G12440		101.591	115.874	121.008	96.506	113.796	95.588	81.333	87.438	99.281	85.79	92.664	99.017
Solyc11g065320.2	Nuclear transcription factor Y subunit A-9	NF-Y	NF-YA1B	AT5G12840	NF-YA1-EMB2220-HAP2A-NFYA1	33.461	30.846	27.736	32.644	32.906	31.316	38.324	36.346	37.506	37.895	38.889	39.585
Solyc11g065700.2	R2R3MYB transcription factor 46	MYB	MYB83	AT3G08500	AtMYB83-MYB83	1.464	0.623	1.102	0.225	0.716	0.801	0.622	1.111	0.71	0.752	0.685	0.632
Solyc11g065840.3	Dof zinc finger protein DOF2.4	Dof	DOF-5	AT5G02460	PEAR2	8.713	8.169	8.817	8.405	11.798	10.375	11.237	13.857	12.527	12.481	11.714	9.069
Solyc11g066050.1	Zinc finger protein	C2H2		AT2G28200		4.137	5.129	5.768	6.379	5.616	6.637	11.42	10.115	8.9	7.556	6.704	5.612	0.439522	1.22647	0.260538	-0.526414
Solyc11g066400.1	Zinc finger protein STAR3	C2H2		AT5G22890	STOP2	1.684	0.916	1.69	0.788	0.603	1.373	1.135	0.926	0.673	0.827	0.829	0.26
Solyc11g066420.1	Zinc finger transcription factor 68	C3H	C3H68	AT1G27650	ATU2AF35A	53.303	53.559	58.814	47.428	48.888	42.873	68.412	60.169	75.76	97.256	106.72	102.995	-0.122577	0.511714	1.3115	0.677205
Solyc11g066830.2	MYB transcription factor	G2-like	G2L-45	AT2G01060		90.205	82.207	76.925	78.871	81.305	88.951	75.587	73.359	60.915	61.015	52.153	52.854
Solyc11g067280.2	Transcription factor	bZIP	bZIP67			2.05	1.868	5.07	4.315	1.018	0.877	1.062	1.223	1.084	0.789	0.505	0.595
Solyc11g068370.3	DNA polymerase epsilon subunit 3	NF-Y	NF-YB11	AT2G27470	NF-YB11	12.996	11.686	11.498	5.741	11.496	10.337	9.81	10.856	11.293	8.872	5.731	9.069
Solyc11g068480.2	NAC domain	NAC	NAC088	AT5G22380	NAC090-anac090	1.867	1.026	1.249	1.613	3.242	4.348	1.354	0.667	1.01	1.278	1.153	0.483	1.28656	-0.242281	-1.49411	0.0347356
Solyc11g068620.2	NAC domain-containing protein 89	NAC	NAC089	AT2G27300/AT3G44290/AT5G22290	ANAC040-NTL8/ANAC60-ANAC060-NTL5-NAC060/NTL14-NAC089-FSQ6-anac089	5.015	4.872	5.033	6.041	5.805	5.149	4.1	3.297	3.702	4.436	4.181	5.055
Solyc11g068750.2	ovate family protein 30	OFP	OFP4/30			1.025	1.172	1.874	1.914	0.792	0.801	0.512	0.704	1.01	1.09	2.235	0.781
Solyc11g068780.1	Transcription factor E2FB	E2F/DP	E2FBb	AT5G22220	ATE2FB-E2FB-E2F1-	17.17	17.878	16.421	18.161	19.751	18.995	13.031	12.634	13.387	11.241	13.84	13.604
Solyc11g068800.2	BEL1-like homeodomain protein 1	HB-BELL	HB10			116.528	99.352	69.761	99.921	73.125	75.905	85.616	58.428	43.302	71.391	67.038	58.095
Solyc11g068950.3	Transcription factor LHW	bHLH	bHLH179	AT2G27230	LHW	148.707	147.453	134.526	161.194	134.075	135.905	144.255	120.597	109.116	112.858	120.092	101.842
Solyc11g068960.2	blind	MYB	MYB110	AT2G36890/AT5G23000	RAX2-MYB38-BIT1-ATMYB38/ATMYB37-RAX1-MYB37-	1.538	1.649	5.106	0.675	0.678	0.496	0.403	0.778	0.598	0.602	0.216	0.409	-2.05016	-2.01769	-0.418931	-0.451403
Solyc11g069030.3	auxin response factor 4	ARF	ARF4	AT5G60450	ARF4	152.698	152.472	148.192	102.585	93.932	75.829	100.99	110.075	112.444	107.444	146.583	137.376
Solyc11g069190.2	Protein indeterminate-domain 2	C2H2		AT3G45260	BIB	10.397	8.353	13.004	3.114	2.827	5.226	3.843	10.596	4.113	1.729	1.153	2.081	-1.37525	-0.552095	-1.00068	-1.82383
Solyc11g069240.2	Zinc finger transcription factor 69	C3H	C3H69	AT2G28450	TRM2b	89.107	89.388	71.231	93.279	77.686	68.811	70.426	52.722	61.588	58.346	67.795	64.897
Solyc11g069340.2	Homeobox leucine-zipper protein	HB-HD-ZIP		AT5G60690	IFL-REV-AVB1-IFL1	72.194	75.613	76.19	68.215	76.857	68.01	74.781	67.394	76.994	66.842	75.22	75.267
Solyc11g069470.3	Auxin Response Factor 10A	ARF	ARF10	AT2G28350	ARF10	23.393	22.787	22.96	20.449	20.053	15.944	12.738	18.303	13.649	15.865	16.615	14.905
Solyc11g069500.2	GATA transcription factor 8	GATA	GATA10/11	AT1G08000/AT1G08010	GATA10/GATA11	41.478	49.42	54.075	51.517	54.957	54.164	67.168	74.618	73.928	71.354	64.587	70.695
Solyc11g069510.3	Telomere repeat-binding protein 6	MYB_related	MYB-R-61			0.879	0.843	1.249	1.238	1.621	0.915	0.512	0.741	0.748	1.165	1.658	0.781
Solyc11g069850.3	BEL1-like homeodomain protein 8	HB-BELL	HB11	AT2G27990	BLH8-PNF	2.819	2.528	1.874	1.313	2.94	2.25	1.501	1.63	1.645	1.241	1.153	1.598
Solyc11g069890.3	Zinc finger transcription factor 70	C3H	C3H70	AT3G19360		9.665	9.818	4.335	3.902	5.993	5.607	7.65	4.113	2.917	3.233	3.136	3.568
Solyc11g070070.3	Myb	MYB	MYB3R-4			9.409	9.708	11.719	5.741	5.239	5.76	4.575	6.928	8.152	6.09	6.848	6.17
Solyc11g071300.2	Transcription factor DIVARICATA	MYB				4.357	3.957	3.821	4.015	4.259	4.234	3.587	1.964	4.076	4.436	4.253	4.089
Solyc11g071500.3	fasciated	YABBY	FASCIATED			0.622	0.513	1.727	0.938	1.244	4.806	0.695	1	1.346	0.865	0.505	1.375
Solyc11g071810.2	Myb-related protein	MYB	MYB104			0.439	0.623	0.845	0.488	0.377	0.458	0.403	0.963	0.86	1.128	1.442	1.412	-0.400185	0.43616	1.75845	0.922109
Solyc11g072060.3	Dr1-associated corepressor	NF-Y	NF-YC4H	AT5G19490		11.166	11.393	10.506	10.356	12.74	12.053	10.395	11.708	10.62	10.075	10.741	10.333
Solyc11g072150.3	Two-component response regulator	ARR-B	ARR-B13L			5.418	4.762	5.914	5.478	6.898	4.73	5.088	4.779	5.871	5.226	4.83	4.832
Solyc11g072330.2	LOB domain-containing protein	LBD				9.921	5.275	1.874	3.865	2.375	1.831	7.797	2.075	1.458	2.481	0.901	0.632
Solyc11g072470.3	Dof zinc finger protein	Dof	DOF-15	AT5G60200	TMO6-DOF5.3	13.253	11.723	11.278	4.015	7.765	6.523	15.117	15.116	19.594	13.045	13.299	11.299	-0.857248	0.671604	1.21252	-0.316328
Solyc11g072500.2	APETALA2d	AP2-EREBP	RAP2-7Ld			120.847	121.699	119.281	104.086	128.459	111.951	73.464	90.995	65.552	68.346	65.921	81.102
Solyc11g072600.3	WUSCHEL-related homeobox protein	WOX	WOX3b			0.513	0.806	1.029	0.45	0.603	0.153	0.11	0.556	0.411	0.489	0.901	0.186
Solyc11g072770.2	WOX3b	WOX	WOX3a	AT2G28610	PRS1-WOX3-PRS-	2.38	0.989	1.91	1.426	1.432	1.373	1.647	3.483	2.393	1.466	2.595	2.676
Solyc11g072790.2	Zinc finger, C2H2	C2H2				2.782	1.612	0.771	0.375	0.49	0.725	1.171	0.593	0.449	0.338	8.47	0.929	-1.55513	-1.00664	2.75496	2.20646
Solyc11g073060.3	Zinc finger protein	C2H2				1.794	0.696	1.947	2.852	3.543	6.446	0.293	0.852	0.636	0.113	5.082	1.004
Solyc11g073075.1	R2R3MYB transcription factor 58	MYB	MYB48	AT5G59780	ATMYB59-1-MYB59-ATMYB59-ATMYB59-3	64.286	65.539	78.688	73.355	113.872	110.311	103.845	94.699	95.616	75.677	59.83	67.684
Solyc11g073120.2	Zinc finger	C2H2		AT4G12240		12.337	12.089	11.388	14.634	14.738	11.634	10.615	9.596	9.535	9.023	10.164	10.705
Solyc12g005340.3	Transcription factor GRAS	GRAS	SCL21L2			69.301	48.174	41.732	88.927	79.156	117.177	28.588	22.23	28.532	24.699	32.654	27.431	0.980966	-0.790876	-1.58658	0.185257
Solyc12g005770.3	Zinc finger transcription factor 71	C3H	C3H71	AT3G21810		36.536	31.872	31.703	30.768	33.811	34.978	35.689	29.936	33.842	28.308	27.14	28.434
Solyc12g005960.3	Ethylene-responsive transcription factor 3	ERF	ERF-123			7.798	7.363	8.67	6.604	8.556	8.735	9.883	12.634	9.573	8.759	8.434	8.697
Solyc12g006120.3	Nuclear transcription factor Y subunit B	NF-Y	NF-YB3C	AT4G14540	NF-YB3	7.834	8.609	9.772	6.041	7.463	5.493	8.272	7.966	9.124	8.647	10.056	7.954
Solyc12g006170.2	WRKY transcription factor 14	WRKY	WRKY14			36.243	26.706	27.736	23.489	22.729	23.458	27.636	19.896	24.269	23.233	24.977	22.71
Solyc12g006240.2	Zinc finger protein CONSTANS-LIKE 9	CO-like		AT3G07650/AT5G48250	COL9-BBX7/BBX8	11.569	10.77	10.947	6.566	5.126	4.501	3.917	5.187	4.487	2.744	2.847	3.68	-0.907999	-1.07726	-0.633697	-0.464436
Solyc12g006280.3	Homeodomain-like protein	G2-like	G2L-46			0.659	0.769	0.367	2.214	0.829	0.763	0.512	0.593	0.374	0.451	0.36	0.372	1.22305	-0.0602061	-1.51931	-0.236058
Solyc12g006340.3	Auxin Response Factor 6	ARF	ARF6			17.719	16.888	15.613	14.108	5.202	5.607	4.832	5.706	4.712	8.308	12.615	5.501	-0.874731	-1.50373	0.242559	0.871557
Solyc12g006620.2	Zinc finger transcription factor 72	C3H	C3H72			1.135	1.282	1.874	1.013	1.734	1.449	1.574	2.408	3.627	2.932	3.172	2.565	0.0915551	1.03574	1.21785	0.273665
Solyc12g006800.2	myb family transcription factor EFM-like	G2-like	G2L-47	AT2G03500	EFM-HHO4	11.459	13.005	18.515	14.408	15.19	15.906	14.422	18.117	19.258	14.887	17.192	16.094
Solyc12g007070.2	Heat shock transcription factor	HSF	HSF25	AT3G24520	AT-HSFC1-HSFC1	25.627	22.787	34.495	18.123	18.734	17.05	19.766	26.083	14.883	18.346	19.246	17.878
Solyc12g007180.2	Protein tesmin/TSO1-like CXC 5	Z-Others	CPP5Lb	AT4G29000	TCX5	4.173	4.286	3.086	5.441	4.448	3.318	3.807	2.334	4.076	4.586	4.289	4.349
Solyc12g007300.1	B3 domain plant protein	B3	B3-70	AT4G03170		8.567	7.29	2.278	2.476	2.186	1.907	9.005	2.927	2.169	3.797	2.667	2.527
Solyc12g008350.3	dehydration responsive element binding protein 2	ERF	ERF-124			5.162	3.773	9.808	11.069	7.614	13.121	5.271	18.858	15.406	11.767	11.245	13.938	0.889654	1.29154	0.382759	-0.0191294
Solyc12g008660.1	Zinc finger transcription factor 73	C3H	C3H73	AT2G19810	AtOZF1-TZF2-AtTZF2-OZF1	47.189	37.916	39.124	29.68	30.909	29.37	32.834	32.493	18.211	23.835	25.374	26.278
Solyc12g008670.2	blind-like4	MYB	MYB38			2.087	1.575	2.718	3.077	1.432	1.144	0.366	0.222	0.037	0.338	0.108	0.074	-0.0459643	-3.14229	-3.27614	-0.179812
Solyc12g008800.3	Transcription factor DIVARICATA	MYB_related	MYB-R-63	AT5G56840		10.8	12.566	14.29	9.906	12.288	12.206	34.408	28.899	27.933	26.466	15.138	17.804	-0.0029924	1.48442	0.961513	-0.525902
Solyc12g008830.3	GATA transcription factor 16	GATA	GATA22L			44.187	56.014	66.124	44.613	46.25	41.271	71.304	52.796	52.95	65.865	52.549	41.071
Solyc12g008870.1	Zinc finger transcription factor 74	C3H	C3H74	AT5G56900		23.943	21.138	19.984	17.335	21.372	17.05	18.961	14.561	16.341	16.504	13.011	14.05
Solyc12g009050.3	Nuclear transcription factor Y subunit A-6	NF-Y	NF-YA3B			8.603	9.232	8.596	7.467	9.649	9.04	5.491	5.669	3.665	4.248	3.82	4.312
Solyc12g009220.2	jasmonate ZIM-domain protein 1	TIFY	TIFY10b	AT1G19180	JAZ1-TIFY10A-AtJAZ1-	15.522	9.488	11.682	26.603	10.818	27.006	4.319	4.557	5.235	2.519	7.605	4.72	0.95407	-1.16436	-1.96398	0.154451
Solyc12g009240.1	Ethylene-responsive transcription factor	ERF	ERF-125	AT1G19210	ERF017-ERF17	6.443	1.795	4.151	1.463	2.902	5.569	0	0.445	0.823	0.414	0.649	2.602	-0.17964	-3.06775	-1.26217	1.62593
Solyc12g009390.2	Zinc finger transcription factor 75	C3H	C3H75	AT1G75340		11.788	12.089	10.213	11.257	9.649	10.413	6.479	8.892	6.843	9.511	8.614	6.542
Solyc12g009580.2	CRABS CLAW 5b	YABBY	YABBY5b			18.634	21.578	26.266	20.712	26.574	20.483	24.341	32.085	36.721	26.654	21.553	23.602
Solyc12g010170.2	bHLH transcription factor 070	bHLH	ybHLH145	AT2G24260	DROP1-LRL1	3.295	3.554	5.51	2.139	1.282	2.06	1.977	8.929	3.478	1.541	1.261	1.004	-1.04375	0.443735	-0.361705	-1.84919
Solyc12g010330.2	Two-component response regulator	ARR-B	ARR-B3	AT2G25180/AT5G58080	ARR12-AtARR12-RR12/ARR18-RR18	36.573	36.231	35.56	39.586	36.864	34.482	32.028	30.27	33.206	30.602	33.519	30.441
Solyc12g010410.3	Homeobox protein knotted-1-like 3	HB-KNOX				9.262	5.202	9.515	10.431	4.372	3.814	1.208	2.482	1.01	1.316	1.802	0.558	-0.233657	-2.13061	-2.18115	-0.284196
Solyc12g010800.2	Basic-leucine zipper	bZIP	bZIP68	AT2G42380/AT3G58120	BZIP34-ATBZIP34-DEG7/BZIP61-ATBZIP61	7.908	9.378	14.033	7.917	10.026	10.222	13.653	22.193	33.617	20.376	21.769	25.089	-0.029168	1.35764	1.42683	0.0400211
Solyc12g010890.2	trihelix transcription factor ASIL1-like	Trihelix	GT-32	AT3G58630		18.195	18.207	18.919	20.299	19.601	16.974	24.744	29.269	23.483	23.872	19.607	21.892
Solyc12g011190.2	Plant regulator RWP-RK	RWP-RK	NLP11	AT1G06500		7.505	7.437	7.31	6.791	7.991	8.201	8.895	6.817	9.274	5.526	7.713	6.728
Solyc12g011200.3	WRKY transcription factor 28	WRKY	WRKY28			2.746	1.282	1.984	2.551	1.621	1.564	0.659	0.815	1.084	1.203	0.685	0.892	0.0664983	-1.01871	-0.875707	0.209496
Solyc12g013620.2	jasmonic acid 2	NAC	NAC090	AT1G52890/AT3G15500/AT4G27410	ANAC19-NAC019-ANAC019/ANAC55-ATNAC3-NAC055-ANAC055/ANAC72-AtRD26-RD26-ANAC072	68.02	41.58	30.454	45.589	23.144	23.229	28.258	16.709	9.274	15.564	20.184	23.453	-0.465463	-1.15442	-0.467417	0.221541
Solyc12g014140.3	SlTCP3	TCP	TCP36	AT1G53230	TCP3	6.187	7.913	10.984	9.005	11.459	14.723	6.296	11.374	15.032	8.835	10.921	9.404
Solyc12g014610.2	WRKY transcription factor 20	WRKY	WRKY20	AT4G26640	AtWRKY20-WRKY20	43.858	42.606	52.679	45.176	43.008	40.928	36.164	37.68	39.301	37.481	41.701	39.362
Solyc12g017370.3	Myb family transcription factor APL	G2-like	G2L-48	AT1G79430	WDY-APL	8.823	9.378	8.596	8.442	9.423	6.866	9.956	8.744	9.236	9.925	8.974	7.768
Solyc12g017400.3	NAC domain-containing protein	NAC	NAC091	AT1G79580	ANAC033-SMB-URP7-	3.368	5.715	6.759	2.439	2.149	1.182	0.805	3.223	1.496	0.639	0.865	2.081
Solyc12g017410.2	Zinc finger transcription factor 76	C3H	C3H76	AT3G12680	HUA1	33.388	34.143	31.152	24.727	30.268	25.938	22.951	28.603	23.97	22.895	24.436	26.836
Solyc12g077540.3	Zinc finger transcription factor 77	C3H	C3H77	AT3G27700		26.981	30.663	27.552	30.73	25.707	24.831	24.451	19.229	20.417	23.196	21.661	20.48
Solyc12g035250.3	Calmodulin-binding transcription activator 4	CAMTA	CAMTA4b	AT1G67310		35.877	17.548	19.323	20.637	26.272	35.855	26.757	23.823	13.537	20.15	34.276	22.859
Solyc12g035520.3	bHLH transcription factor 071	bHLH	ybHLH146	AT1G18400/AT1G73830	BEE1/BEE3	4.759	5.971	4.482	8.93	8.255	5.722	2.233	2.482	2.805	3.985	3.893	4.497
Solyc12g036470.2	Squamosa promoter binding protein 6c	SBP	SPL15	AT1G69170	AtSPL6-SPL6	5.272	5.349	6.539	6.191	6.219	5.569	4.392	5.15	4.861	4.662	4.577	4.386
Solyc12g038520.3	transcription factor IBH1-like	bHLH	ybHLH147	AT2G43060	AtIBH1-IBH1	7.761	8.353	7.017	4.503	6.219	7.781	6.406	6.076	3.141	5.789	5.767	6.319
Solyc12g042010.1	Auxin Response Factor 2B	ARF	ARF2b	AT5G62000	AtARF2-ARF2-ARF1-BP-ORE14	141.458	125.912	124.791	105.474	101.056	114.087	100.367	94.625	75.237	80.903	117.1	94.594
Solyc12g042070.3	Ethylene-responsive transcription factor	ERF	ERF-130	AT5G61890	ERF114	1.208	2.015	1.8	1.126	0.641	0.801	0.366	0.519	0.935	0.338	0.973	0.632	-0.836588	-1.2559	-0.237886	0.181424
Solyc12g042210.2	trihelix transcription factor ASIL2-like	Trihelix	GT-33			32.253	30.993	28.948	33.019	38.259	36.236	34.81	28.306	33.43	32.143	27.933	30.739
Solyc12g043090.3	Ethylene-responsive transcription factor	ERF	ERF-131			1.025	0.733	1.543	0.563	0.754	1.64	1.464	1.149	2.356	1.353	2.199	2.342
Solyc12g044390.3	Homeobox leucine-zipper protein	HB-HD-ZIP		AT1G52150	ATHB15-CNA-ICU4-ATHB-15	60.369	63.56	65.61	57.671	74.746	57.253	49.269	59.613	66.075	53.722	55.144	59.842
Solyc12g044410.2	Transcription factor MYB1R1	MYB_related	MYB-R-68	AT3G16350	NID1	73.878	81.035	91.141	106.299	93.366	92.917	110.836	131.935	93.896	111.73	111.19	95.301
Solyc12g044610.2	Nodulation-signaling pathway 1 protein	GRAS	SCL22L3			5.272	3.81	4.665	1.651	0.754	1.716	0.549	1.037	0.598	1.165	0.324	0.297	-1.59957	-2.43404	-1.04279	-0.208315
Solyc12g049320.3	Tify	TIFY	TIFY11b			0.696	0.733	0.588	0.675	0.264	0.839	0.622	1.074	1.047	0.639	0.721	0.632
Solyc12g049400.2	Ethylene-responsive transcription factor	ERF	ERF-132			22.405	20.112	22.005	11.332	17.49	12.053	22.255	22.971	25.727	26.429	25.121	31.445	-0.532208	0.349041	1.19805	0.316796
Solyc12g049560.2	MADS-box transcription factor	MADS				1.428	1.795	1.763	2.814	2.412	2.289	1.135	1.149	2.206	1.692	1.442	1.487
Solyc12g056460.3	Trihelix transcription factor GTL1	Trihelix	GT-34	AT1G76880	DF1	85.336	99.279	110.832	120.97	118.093	94.1	96.597	112.891	124.933	110.94	138.942	124.329
Solyc12g056510.3	Ethylene Response Factor D.2	ERF	ERF-134	AT5G50080	ERF110	6.956	6.961	5.253	29.98	7.463	4.577	9.005	3.186	2.318	3.12	2.126	2.119	1.2703	-0.199184	-2.34521	-0.87573
Solyc12g056590.2	WRKY transcription factor	WRKY	WRKY83			0.293	0.33	0.22	0.788	0.528	1.297	0.146	0.037	0.299	0.113	0.937	0.037
Solyc12g056745.1	NAC Transcription Factor	NAC	NAC093			71.535	66.235	60.871	73.28	68.15	70.794	50.403	47.683	48.238	40.226	46.17	46.647
Solyc12g056790.2	Transcription factor TGA7	bZIP	bZIP69	AT1G22070/AT1G77920	TGA3/TGA7	30.056	27.989	28.691	30.055	40.52	38.868	28.697	22.749	25.316	23.91	25.338	26.947
Solyc12g056860.2	Ethylene-responsive transcription factor	ERF	ERF-135			37.927	43.888	65.169	67.427	56.088	59.199	31.516	50.721	37.057	44.511	56.298	55.456
Solyc12g056980.1	Trihelix transcription factor GT-1	Trihelix	GT-35	AT1G13450/AT3G25990	GT-1	6.297	6.081	6.135	6.304	5.089	5.836	5.344	5.002	5.048	4.925	4.794	4.163
Solyc12g087830.2	MADS-box transcription factor	MADS		AT5G65060	AGL70-FCL3-MAF3-	36.866	32.238	23.548	23.226	28.082	35.206	44.254	24.972	29.84	32.105	20.4	25.312
Solyc12g087850.3	Basic helix-loop-helix	bHLH	ybHLH148			1.647	1.722	3.159	0.338	0.792	1.03	0.439	0.333	0.15	0.15	0.18	0.297	-1.47347	-2.61894	-1.60984	-0.46437
Solyc12g087970.2	Homeodomain-like superfamily protein	MYB_related	MYB-R-69	AT1G09710/AT1G58220	DP1/DRMY1	32.106	28.648	27.148	30.243	31.851	28.76	26.757	26.602	26.288	24.135	27.068	27.839
Solyc12g088390.1	Zinc-finger protein	C2H2				2.087	2.052	3.086	8.63	14.512	23.458	0.952	1.482	1.795	1.692	1.081	0.966	2.81949	-0.56272	-3.47349	-0.0912874
Solyc12g089040.3	mature anther-specific protein LAT61	BES1	BZR1/2	AT1G19350/AT1G75080	BES1-BZR2/BZR1	104.227	112.101	105.579	100.296	116.095	100.165	97.952	112.558	99.505	87.406	95.872	95.858
Solyc12g089260.3	Zinc finger transcription factor 80	C3H	C3H80	AT1G19860		20.611	20.845	17.89	21.462	20.694	19.644	13.653	15.227	16.042	13.647	15.822	14.236
Solyc12g096040.3	PHD finger protein ALFIN-LIKE 4	Alfin-like	Alfin-L4b	AT5G20510/AT5G26210	AL5/AL4	15.632	16.962	18.368	13.358	16.057	12.702	12.958	16.413	17.8	14.962	16.327	16.837
Solyc12g096070.2	Growth-regulating factor 4	GRF	GRF1			7.651	9.671	11.829	9.606	12.326	10.871	6.991	9.411	10.321	7.632	8.001	8.251
Solyc12g096350.2	WRKY transcription factor 10	WRKY	WRKY10			3.624	1.649	3.453	3.79	5.503	12.282	1.647	1.852	2.954	0.714	1.694	1.97	1.44228	-0.225263	-2.13793	-0.470384
Solyc12g096500.2	Zinc finger protein CONSTANS-LIKE 4	CO-like		AT5G24930	COL4-ATCOL4-BBX5-	327.214	311.245	304.944	419.419	345.082	328.568	336.644	388.283	264.899	362.22	334.866	322.81
Solyc12g098370.2	Myb family transcription factor APL	G2-like	G2L-49			18.598	21.907	24.944	19.174	24.878	22.314	24.122	22.823	23.072	27.594	23.247	25.907
Solyc12g098520.2	Heat stress transcription factor A-5	HSF	HSF26	AT4G13980	AT-HSFA5-HSFA5	42.943	37.623	40.52	46.077	36.148	36.541	51.758	35.346	31.486	36.241	32.51	35.124
Solyc12g098620.2	bHLH transcription factor 072	bHLH	ybHLH151			4.137	3.041	7.531	1.914	1.244	1.564	1.354	3.483	2.805	0.902	1.117	0.966	-1.51448	-0.732487	-0.495043	-1.27703
Solyc12g099130.2	R2R3MYB transcription factor 108	MYB	MYB57	AT1G48000	MYB112-AtMYB112	0.513	0.952	1.029	0.038	0.038	0.229	0.037	0	0.187	0	0.613	0
Solyc12g099140.2	R2R3MYB transcription factor 45	MYB	MYB108			0.439	0.623	0.845	1.238	0.452	0.229	0.366	0.148	0.187	0.038	0.469	0.297
Solyc12g099340.3	Calmodulin-binding transcription activator	CAMTA	CAMTA5/6	AT3G16940/AT4G16150	CAMTA6/CAMTA5	14.754	13.042	10.249	12.908	7.727	8.163	13.214	5.261	7.479	6.541	8.506	7.917
Solyc12g099370.2	GATA transcription factor 23	GATA	GATA23L			11.678	12.675	10.506	7.542	14.286	12.892	15.776	10.374	14.247	11.955	9.335	10.519
Solyc12g099760.2	Homeobox domain-containing protein	HB-BELL	HB25			23.65	21.944	20.131	19.511	16.585	17.432	20.718	12.93	16.416	16.805	15.931	13.529
Solyc12g099900.1	SCL3	GRAS	SCL3b	AT1G50420	SCL3-SCL-3	23.65	22.127	17.266	17.748	17.791	20.979	17.57	13.227	13.275	14.587	15.786	14.384
Solyc12g100040.2	Sequence-specific DNA binding transcription factor	Trihelix	GT-36	AT1G21200		17.353	15.753	13.482	13.395	16.208	17.66	18.412	14.338	16.528	13.459	12.146	13.232
Solyc12g100060.1	Zinc finger A20 and AN1 domain stress-associated protein	A20-like	A20-L11			150.391	152.985	181.658	176.015	227.932	184.614	200.515	333.264	214.081	194.136	161.36	177.332
Solyc12g100140.3	Transcription factor bHLH80	bHLH	ybHLH152	AT1G51140	AKS1-CFLAP1-FBH3-	27.75	25.534	29.719	27.616	31.285	32.422	30.344	28.343	36.908	32.068	33.879	30.478
